# Supplementary material for: Designing a synthetic microbial community devoted to biological control: The case study of Fusarium wilt of banana
Source: Front Microbiol. 2022 Aug 5;13:967885. doi: 10.3389/fmicb.2022.967885 (PMC9389584; doi:10.3389/fmicb.2022.967885)
Supplement: Supplementary file 1 [file Data_Sheet_1.ZIP]

Archive with 3 entries (3 files):
- Annotation.gff3
- CDS.fasta
- Proteins.fasta
