# Supplementary material for: Designing a synthetic microbial community devoted to biological control: The case study of Fusarium wilt of banana
Source: Front Microbiol. 2022 Aug 5;13:967885. doi: 10.3389/fmicb.2022.967885 (PMC9389584; doi:10.3389/fmicb.2022.967885)
Supplement: Supplementary file 1 [file Data_Sheet_1.ZIP › Annotation.gff3]

##gff-version 3
# This output was generated with AUGUSTUS (version 3.3.3).
# AUGUSTUS is a gene prediction tool written by M. Stanke (mario.stanke@uni-greifswald.de),
# O. Keller, S. König, L. Gerischer, L. Romoth and Katharina Hoff.
# Please cite: Mario Stanke, Mark Diekhans, Robert Baertsch, David Haussler (2008),
# Using native and syntenically mapped cDNA alignments to improve de novo gene finding
# Bioinformatics 24: 637-644, doi 10.1093/bioinformatics/btn013
# No extrinsic information on sequences given.
# Initializing the parameters using config directory /home/tecnico/galaxy/database/dependencies/_conda/envs/__augustus@3.3.3/config/ ...
# fusarium_graminearum version. Using default transition matrix.
# Looks like /home/tecnico/galaxy/database/files/009/dataset_9957.dat is in fasta format.
# We have hints for 0 sequences and for 0 of the sequences in the input set.
#
# ----- prediction on sequence number 1 (length = 8105832, name = tig00000001) -----
#
# Predicted genes for sequence number 1 on both strands
# start gene tig00000001.g1
tig00000001	AUGUSTUS	gene	19552	20142	.	-	.	ID=tig00000001.g1
tig00000001	AUGUSTUS	transcript	19552	20142	0.46	-	.	ID=tig00000001.g1.t1;Parent=tig00000001.g1
tig00000001	AUGUSTUS	stop_codon	19552	19554	.	-	0	Parent=tig00000001.g1.t1
tig00000001	AUGUSTUS	intron	19600	19653	1	-	.	Parent=tig00000001.g1.t1
tig00000001	AUGUSTUS	intron	19794	19851	1	-	.	Parent=tig00000001.g1.t1
tig00000001	AUGUSTUS	intron	20054	20124	0.46	-	.	Parent=tig00000001.g1.t1
tig00000001	AUGUSTUS	CDS	19555	19599	1	-	0	ID=tig00000001.g1.t1.cds;Parent=tig00000001.g1.t1
tig00000001	AUGUSTUS	CDS	19654	19793	1	-	2	ID=tig00000001.g1.t1.cds;Parent=tig00000001.g1.t1
tig00000001	AUGUSTUS	CDS	19852	20053	0.46	-	0	ID=tig00000001.g1.t1.cds;Parent=tig00000001.g1.t1
tig00000001	AUGUSTUS	CDS	20125	20142	0.51	-	0	ID=tig00000001.g1.t1.cds;Parent=tig00000001.g1.t1
tig00000001	AUGUSTUS	start_codon	20140	20142	.	-	0	Parent=tig00000001.g1.t1
# coding sequence = [atgtgggcctactacatctctcaaaaagtcatgttcttcagctgcgtctttgttgctcttgctgcctctgcggctgttg
# ctgtctccgcagaatctaaacctcttgaatattttatttatgccccagcccagagtgactctgacatgctggcccgtcagaaagttgctgcggaagcc
# caccttgcgcatgctaattcgttgaatgcgaccggaaacttagactatggcggccctgttctcactgcaagctcgacggcagctaacccaacgttcgc
# gggttctgtgttcgtcctgaaggtagaaaacttagaggcagctaaaaaagtggtagaggacgacgcgtactataccggcaacgtgtgggatcccaaga
# agattgtggttctgccatatattccttacttttaa]
# protein sequence = [MWAYYISQKVMFFSCVFVALAASAAVAVSAESKPLEYFIYAPAQSDSDMLARQKVAAEAHLAHANSLNATGNLDYGGP
# VLTASSTAANPTFAGSVFVLKVENLEAAKKVVEDDAYYTGNVWDPKKIVVLPYIPYF]
# end gene tig00000001.g1
###
# start gene tig00000001.g2
tig00000001	AUGUSTUS	gene	22172	23841	.	-	.	ID=tig00000001.g2
tig00000001	AUGUSTUS	transcript	22172	23841	0.61	-	.	ID=tig00000001.g2.t1;Parent=tig00000001.g2
tig00000001	AUGUSTUS	stop_codon	22172	22174	.	-	0	Parent=tig00000001.g2.t1
tig00000001	AUGUSTUS	intron	23266	23333	0.67	-	.	Parent=tig00000001.g2.t1
tig00000001	AUGUSTUS	CDS	22175	23265	0.65	-	2	ID=tig00000001.g2.t1.cds;Parent=tig00000001.g2.t1
tig00000001	AUGUSTUS	CDS	23334	23841	0.63	-	0	ID=tig00000001.g2.t1.cds;Parent=tig00000001.g2.t1
tig00000001	AUGUSTUS	start_codon	23839	23841	.	-	0	Parent=tig00000001.g2.t1
# coding sequence = [atgcgcaacattggtaccggcatcagcaactggcggctcaccgccaccatggtggtcttgttcatgagcatgctcaccg
# cgaatctcgacacgaccatcctcgcgaccgccattcccaagatcacggatgagttcaactccttagacgacatgggctggtacggctcgtcggctttc
# ctgaccttcgccgccttccagacaacgtggggcaaggtcttcaagtacttcaacatgaaatggtcctacgcactcaccattgtcatcttcgagctcgg
# cagtatcgtctgcgccgtcgcccagaacagcacgactctcatcgttggccgcgccatcgccggcatgggcgccgccggcctgaccaccggcaccttcg
# tcatcatcggctacaccgtcatagaggagctccgccctgccttcatgggtgtcctgggtgctacctacacgctggcctcgtttgtcggccccattgtc
# ggcggcgcctttactgaacgcctcacctggcgctggtatcacgccaagcccctgcaggccacatggaaggagacgatcctacagttagacctggtcgg
# cagcgccttggtcctggcatctgtcgcctgcttttcgctggcgttgcaatggggcggcctctccaagtcgtggtccaacagcgatgtcattggcacgt
# tggtcgggtttttcgtcctcgccgtcgtatgcggcataaatgaggtttggatgggtgagagggcgtccattgtccctcgactcctcaaagtacgccgc
# atcctggtcaatcagttcgtcgtcttccttaattcgtcggggcagttcatcctcgtatactaccttcccatctactttcagtcgctgctgaatgatac
# tcctctccagtcagccgtgcacaaccttcccttcctcgtcggaggcctcttctccatggcctcgggagcccttctcaccgcgacaaaccagtggctcc
# cattcctggcgcccggcgccgccctctgcgccgtgggtggtggtttgatctacacgatggacatcaacactccgaccgcgaaatgggctggataccag
# cttctcgccggctcaatgacgggctttgtgtctcagattccaatcatggccaatacagccattgtcgacatggcagacatgggctctacctccgccat
# gaccctcctcttccagctccttggtggctctttctccgtcggcgctgcgcaatccatattcagcaacctccttctgaagcacattgctgagacggccc
# caaccatttcgccgacgcttgtcctcgctaccggtgcgtcaggcttgcgacaggcttttacagctgaagagcttcctttcatcctggacggatatact
# aaggctctgaagggagcctttgccttggctactgccatgatgtccgcgggctgcgtcgcaatcgcgtttttcaaatgggagaagcttcgtcctgatgc
# gcctgccgcgggtgagaaggcactgcacgaggacactcagtcggctgccgtcagttcaagcgcgggagaaagctccgaaggtggtaatgcgactgttg
# aaaacagcgagaagccggtgcagggtgattctgtccttgaaactgtcaattga]
# protein sequence = [MRNIGTGISNWRLTATMVVLFMSMLTANLDTTILATAIPKITDEFNSLDDMGWYGSSAFLTFAAFQTTWGKVFKYFNM
# KWSYALTIVIFELGSIVCAVAQNSTTLIVGRAIAGMGAAGLTTGTFVIIGYTVIEELRPAFMGVLGATYTLASFVGPIVGGAFTERLTWRWYHAKPLQ
# ATWKETILQLDLVGSALVLASVACFSLALQWGGLSKSWSNSDVIGTLVGFFVLAVVCGINEVWMGERASIVPRLLKVRRILVNQFVVFLNSSGQFILV
# YYLPIYFQSLLNDTPLQSAVHNLPFLVGGLFSMASGALLTATNQWLPFLAPGAALCAVGGGLIYTMDINTPTAKWAGYQLLAGSMTGFVSQIPIMANT
# AIVDMADMGSTSAMTLLFQLLGGSFSVGAAQSIFSNLLLKHIAETAPTISPTLVLATGASGLRQAFTAEELPFILDGYTKALKGAFALATAMMSAGCV
# AIAFFKWEKLRPDAPAAGEKALHEDTQSAAVSSSAGESSEGGNATVENSEKPVQGDSVLETVN]
# end gene tig00000001.g2
###
# start gene tig00000001.g3
tig00000001	AUGUSTUS	gene	22383	23218	0.24	+	.	ID=tig00000001.g3
tig00000001	AUGUSTUS	transcript	22383	23218	0.24	+	.	ID=tig00000001.g3.t1;Parent=tig00000001.g3
tig00000001	AUGUSTUS	start_codon	22383	22385	.	+	0	Parent=tig00000001.g3.t1
tig00000001	AUGUSTUS	intron	22430	22491	0.47	+	.	Parent=tig00000001.g3.t1
tig00000001	AUGUSTUS	intron	22626	22763	0.74	+	.	Parent=tig00000001.g3.t1
tig00000001	AUGUSTUS	intron	22886	22945	0.69	+	.	Parent=tig00000001.g3.t1
tig00000001	AUGUSTUS	CDS	22383	22429	0.47	+	0	ID=tig00000001.g3.t1.cds;Parent=tig00000001.g3.t1
tig00000001	AUGUSTUS	CDS	22492	22625	0.38	+	1	ID=tig00000001.g3.t1.cds;Parent=tig00000001.g3.t1
tig00000001	AUGUSTUS	CDS	22764	22885	0.83	+	2	ID=tig00000001.g3.t1.cds;Parent=tig00000001.g3.t1
tig00000001	AUGUSTUS	CDS	22946	23215	0.71	+	0	ID=tig00000001.g3.t1.cds;Parent=tig00000001.g3.t1
tig00000001	AUGUSTUS	stop_codon	23216	23218	.	+	0	Parent=tig00000001.g3.t1
# coding sequence = [atggcagtagccaaggcaaaggctcccttcagagccttagtatatcccgaggacaagcgtcggcgaaatggttggggcc
# gtctcagcaatgtgcttcagaaggaggttgctgaatatggattgcgcagcgccgacggagaaagagccaccaaggagctggaagaggagggtcatggc
# ggagatcaaaccaccacccacggcgcagagggcggcgccgggcgccaggaatgggagccactggtttgtcgcggtgagaagggctcccgaggccatgg
# agaagaggcctccgacgaggaagggaaggtagtatacgaggatgaactgccccgacgaattaaggaagacgacgaactgattgaccaggatgcggcgt
# actttgaggagtcgagggacaatggacgccctctcacccatccaaacctcatttatgccgcatacgacggcgaggacgaaaaacccgaccaacgtgcc
# aatgacatcgctgttggaccacgacttggagaggccgccccattgcaacgccagcgaaaagcaggcgacagatgccaggaccaaggcgctgccgacca
# ggtctaa]
# protein sequence = [MAVAKAKAPFRALVYPEDKRRRNGWGRLSNVLQKEVAEYGLRSADGERATKELEEEGHGGDQTTTHGAEGGAGRQEWE
# PLVCRGEKGSRGHGEEASDEEGKVVYEDELPRRIKEDDELIDQDAAYFEESRDNGRPLTHPNLIYAAYDGEDEKPDQRANDIAVGPRLGEAAPLQRQR
# KAGDRCQDQGAADQV]
# end gene tig00000001.g3
###
# start gene tig00000001.g4
tig00000001	AUGUSTUS	gene	23239	23700	0.46	+	.	ID=tig00000001.g4
tig00000001	AUGUSTUS	transcript	23239	23700	0.46	+	.	ID=tig00000001.g4.t1;Parent=tig00000001.g4
tig00000001	AUGUSTUS	start_codon	23239	23241	.	+	0	Parent=tig00000001.g4.t1
tig00000001	AUGUSTUS	CDS	23239	23697	0.46	+	0	ID=tig00000001.g4.t1.cds;Parent=tig00000001.g4.t1
tig00000001	AUGUSTUS	stop_codon	23698	23700	.	+	0	Parent=tig00000001.g4.t1
# coding sequence = [atgtggcctgcaggggcttggcgtgatctggattgcggtaaaggggatgaggagagccaacgcgactcctccaatgggg
# aggttgatccagaaacaccagcgccaggtgaggcgttcagtaaaggcgccgccgacaatggggccgacaaacgaggccagcgtgtaggtagcacccag
# gacacccatgaaggcagggcggagctcctctatgacggtgtagccgatgatgacgaaggtgccggtggtcaggccggcggcgcccatgccggcgatgg
# cgcggccaacgatgagagtcgtgctgttctgggcgacggcgcagacgatactgccgagctcgaagatgacaatggtgagtgcgtaggaccatttcatg
# ttgaagtacttgaagaccttgccccacgttgtctggaaggcggcgaaggtcaggaaagccgacgagccgtaccagcccatgtcgtctaa]
# protein sequence = [MWPAGAWRDLDCGKGDEESQRDSSNGEVDPETPAPGEAFSKGAADNGADKRGQRVGSTQDTHEGRAELLYDGVADDDE
# GAGGQAGGAHAGDGAANDESRAVLGDGADDTAELEDDNGECVGPFHVEVLEDLAPRCLEGGEGQESRRAVPAHVV]
# end gene tig00000001.g4
###
# start gene tig00000001.g5
tig00000001	AUGUSTUS	gene	25913	27044	.	-	.	ID=tig00000001.g5
tig00000001	AUGUSTUS	transcript	25913	27044	0.14	-	.	ID=tig00000001.g5.t1;Parent=tig00000001.g5
tig00000001	AUGUSTUS	stop_codon	25913	25915	.	-	0	Parent=tig00000001.g5.t1
tig00000001	AUGUSTUS	intron	26417	26476	0.77	-	.	Parent=tig00000001.g5.t1
tig00000001	AUGUSTUS	intron	26675	26794	0.44	-	.	Parent=tig00000001.g5.t1
tig00000001	AUGUSTUS	intron	26820	26892	0.45	-	.	Parent=tig00000001.g5.t1
tig00000001	AUGUSTUS	CDS	25916	26416	0.31	-	0	ID=tig00000001.g5.t1.cds;Parent=tig00000001.g5.t1
tig00000001	AUGUSTUS	CDS	26477	26674	0.39	-	0	ID=tig00000001.g5.t1.cds;Parent=tig00000001.g5.t1
tig00000001	AUGUSTUS	CDS	26795	26819	0.44	-	1	ID=tig00000001.g5.t1.cds;Parent=tig00000001.g5.t1
tig00000001	AUGUSTUS	CDS	26893	27044	0.43	-	0	ID=tig00000001.g5.t1.cds;Parent=tig00000001.g5.t1
tig00000001	AUGUSTUS	start_codon	27042	27044	.	-	0	Parent=tig00000001.g5.t1
# coding sequence = [atgtattctctcgtcaaatttgaccctttttattctctcatcatcttgacaatgggtggcgcatacttgtttgtgacca
# tctatatggctaaatacagaggtcgagctcggcgcgaaatggtcaatcgggaccgagaaatggatgcaatcaaaaccgacgccatcatgtcctacgaa
# aaccttatcttcactctcggagtggcggtggtcagtcttctgtctgcgtataatatctccagcggggccgaggatgtggccttgtccgtctcgttgat
# tgcgtatcttgctcaactccaggcaccactaggattttttgggagcttctacactcaaattcaaaataacttgattggtgcggagcgcatgttggttt
# cgttcgaggaaaaaccatcggtgattgacaagccaacagcatacgatttacaccattgcaaaggtcacatcaaatttgaaaaggtttcattcgcatac
# gatccccggcaacaggcgctctacgatatcagcctagatattctacctggcacttctattgccattgttggagagagtgggagcggcaagtccacttt
# gctgcggttgctgtttcgcttctataatgtcgattctggtaagatcttgattgatggaattaacacagaggatatcacaattcgaagtctgcgggacc
# atttcggtgtggtaccgcaagagactatgctcttcaacgatcctctaatgtataatttactttacgccaatcccaccgcgtctgaagaagacgtatac
# aacgcttgcaaggccgctagtgtccatgaaaaggttatggctctaccagatggatatgagacccaagttggggaacgcggactgcgtctctcagggga
# gagaaacaaagggtaa]
# protein sequence = [MYSLVKFDPFYSLIILTMGGAYLFVTIYMAKYRGRARREMVNRDREMDAIKTDAIMSYENLIFTLGVAVVSLLSAYNI
# SSGAEDVALSVSLIAYLAQLQAPLGFFGSFYTQIQNNLIGAERMLVSFEEKPSVIDKPTAYDLHHCKGHIKFEKVSFAYDPRQQALYDISLDILPGTS
# IAIVGESGSGKSTLLRLLFRFYNVDSGKILIDGINTEDITIRSLRDHFGVVPQETMLFNDPLMYNLLYANPTASEEDVYNACKAASVHEKVMALPDGY
# ETQVGERGLRLSGERNKG]
# end gene tig00000001.g5
###
# start gene tig00000001.g6
tig00000001	AUGUSTUS	gene	28624	29569	0.52	+	.	ID=tig00000001.g6
tig00000001	AUGUSTUS	transcript	28624	29569	0.52	+	.	ID=tig00000001.g6.t1;Parent=tig00000001.g6
tig00000001	AUGUSTUS	start_codon	28624	28626	.	+	0	Parent=tig00000001.g6.t1
tig00000001	AUGUSTUS	intron	29009	29087	0.66	+	.	Parent=tig00000001.g6.t1
tig00000001	AUGUSTUS	CDS	28624	29008	0.56	+	0	ID=tig00000001.g6.t1.cds;Parent=tig00000001.g6.t1
tig00000001	AUGUSTUS	CDS	29088	29566	0.92	+	2	ID=tig00000001.g6.t1.cds;Parent=tig00000001.g6.t1
tig00000001	AUGUSTUS	stop_codon	29567	29569	.	+	0	Parent=tig00000001.g6.t1
# coding sequence = [atggcatcttcgcctacagaggatacggcgcctttactacgaacacgcctgctcgctgacggtactcagcatgacggta
# atagtaccagatattctccgctgagcacagagctagctcgcgtgctacctgttccactgttgtgttcggtggcattgcatatgacggtggcgccgact
# atatgggtctatgcctacctattctgtgaacacccagagcagtgcagagacgaggaaaagcgtcaatacgcaagctcagtagcgactgcgaccgctgt
# agccaatgctgcaggcctactaactctgggctatctcgcgcgcctggtccactgggatgcacgagcaggattaatggcttggctcctatgtcgagggc
# taggcgttctagtatatctacgtagtttcccctgcgctctaggtggccagatccttcaaggtctggcgtcagataacctactacacttcaatctcaac
# tcgatttacgcccgtgcatcttctgctgaagctgtatccgtattaatgggtttatctttagctttttatatggcaggtatggccatcggccccgctat
# cgccggattctttccatcctttgagtggacgttcatcgtggcaacaactctttttggtgccattattccgtacatctggacagttatgtcaagcggca
# atccgaaaaatacgcacaacgtcggaaaatatcagtcaccagccaatccagagtctgccccagaggtaccttccagcaaatacaagtacttggcagcc
# gtccttgccccagcaggactctttacgaacgtcctagaagtcttcttcagggactctcattattcttctacaatatggttcagggctatctcttcaat
# ctga]
# protein sequence = [MASSPTEDTAPLLRTRLLADGTQHDGNSTRYSPLSTELARVLPVPLLCSVALHMTVAPTIWVYAYLFCEHPEQCRDEE
# KRQYASSVATATAVANAAGLLTLGYLARLVHWDARAGLMAWLLCRGLGVLVYLRSFPCALGGQILQGLASDNLLHFNLNSIYARASSAEAVSVLMGLS
# LAFYMAGMAIGPAIAGFFPSFEWTFIVATTLFGAIIPYIWTVMSSGNPKNTHNVGKYQSPANPESAPEVPSSKYKYLAAVLAPAGLFTNVLEVFFRDS
# HYSSTIWFRAISSI]
# end gene tig00000001.g6
###
# start gene tig00000001.g7
tig00000001	AUGUSTUS	gene	37895	38411	.	-	.	ID=tig00000001.g7
tig00000001	AUGUSTUS	transcript	37895	38411	0.57	-	.	ID=tig00000001.g7.t1;Parent=tig00000001.g7
tig00000001	AUGUSTUS	stop_codon	37895	37897	.	-	0	Parent=tig00000001.g7.t1
tig00000001	AUGUSTUS	intron	38138	38207	1	-	.	Parent=tig00000001.g7.t1
tig00000001	AUGUSTUS	CDS	37898	38137	1	-	0	ID=tig00000001.g7.t1.cds;Parent=tig00000001.g7.t1
tig00000001	AUGUSTUS	CDS	38208	38411	0.57	-	0	ID=tig00000001.g7.t1.cds;Parent=tig00000001.g7.t1
tig00000001	AUGUSTUS	start_codon	38409	38411	.	-	0	Parent=tig00000001.g7.t1
# coding sequence = [atggctaagcgcctcgcggagaaagttgtcatctacaccaatggcgcaaccgaactcatggaccaaatcgtcgccgcgc
# ttggcagcgaccccgtcatcacgtttgataaccgccgcgtggtccggctcgaaaaagtcgacgaggaccgttctgaaacgattgtgtattttgacgat
# ggaagtagcgtctcgcaaggttttctcgtccacaagccaaagaccgaggtcaacggcccgtttgcgaaacagctctcgttggagatgactgagacggg
# tgccatcaagaccaacctgccattctacgagacttccgttaatggtgtgtttgctgtcggcgattgcgcaagctcaatgccagccgtcgttaacgcgt
# tggccatgggtgcgtttgcggctggtgggctcgcggcccagctgggagctgagccgactggtcaatccaagtag]
# protein sequence = [MAKRLAEKVVIYTNGATELMDQIVAALGSDPVITFDNRRVVRLEKVDEDRSETIVYFDDGSSVSQGFLVHKPKTEVNG
# PFAKQLSLEMTETGAIKTNLPFYETSVNGVFAVGDCASSMPAVVNALAMGAFAAGGLAAQLGAEPTGQSK]
# end gene tig00000001.g7
###
# start gene tig00000001.g8
tig00000001	AUGUSTUS	gene	37962	39103	0.33	+	.	ID=tig00000001.g8
tig00000001	AUGUSTUS	transcript	37962	39103	0.33	+	.	ID=tig00000001.g8.t1;Parent=tig00000001.g8
tig00000001	AUGUSTUS	start_codon	37962	37964	.	+	0	Parent=tig00000001.g8.t1
tig00000001	AUGUSTUS	intron	38034	38153	0.58	+	.	Parent=tig00000001.g8.t1
tig00000001	AUGUSTUS	intron	38538	38659	0.57	+	.	Parent=tig00000001.g8.t1
tig00000001	AUGUSTUS	CDS	37962	38033	0.56	+	0	ID=tig00000001.g8.t1.cds;Parent=tig00000001.g8.t1
tig00000001	AUGUSTUS	CDS	38154	38537	0.38	+	0	ID=tig00000001.g8.t1.cds;Parent=tig00000001.g8.t1
tig00000001	AUGUSTUS	CDS	38660	39100	0.69	+	0	ID=tig00000001.g8.t1.cds;Parent=tig00000001.g8.t1
tig00000001	AUGUSTUS	stop_codon	39101	39103	.	+	0	Parent=tig00000001.g8.t1
# coding sequence = [atggccaacgcgttaacgacggctggcattgagcttgcgcaatcgccgacagcaaacacaccattaacggaagccccgc
# gaggcgggaagacgaaaaaagagcgggatagcaatggatacacttacgagaaaaccttgcgagacgctacttccatcgtcaaaatacacaatcgtttc
# agaacggtcctcgtcgactttttcgagccggaccacgcggcggttatcaaacgtgatgacggggtcgctgccaagcgcggcgacgatttggtccatga
# gttcggttgcgccattggtgtagatgacaactttctccgcgaggcgcttagccatacgcgccagattcaaggcggggacacattggcaacatcgccaa
# tggccaggacaccagccgacgacgcgccccgatcttcgtatccatcgcaaaacaagcagtggtacctggttggttcattcgctgacgatcttcttgcc
# agcccaaacagtgccgttgatatccttggcctcgaagcggccgtcgtccctgcggcgaaccgactcgatcgtggtcttctcgaacttgatggtatcat
# agcgagcgaggacgtcggagcgcgccttggcccggaagtcggcggggtcgcggtgatcccaagtaggaacgttgtgcatatgtttggtcggggcattg
# cggtagacacccgagtcgaagacgacggcggtatagagctgacgcgcgaggccggtcgcggcagcaaggccgcctgggccgccgcctatgatgaggac
# gtcgagcaaagccattgttgtgccggagtcgcacgaggcagaatcggtcgagttggtgcaggccgtggcctgagccaggagaggaaggaatgggatga
# tatagaggggagacgcatgactgaatgtggtgactaa]
# protein sequence = [MANALTTAGIELAQSPTANTPLTEAPRGGKTKKERDSNGYTYEKTLRDATSIVKIHNRFRTVLVDFFEPDHAAVIKRD
# DGVAAKRGDDLVHEFGCAIGVDDNFLREALSHTRQIQGGDTLATSPMARTPADDAPRSSYPSQNKQWYLVGSFADDLLASPNSAVDILGLEAAVVPAA
# NRLDRGLLELDGIIASEDVGARLGPEVGGVAVIPSRNVVHMFGRGIAVDTRVEDDGGIELTREAGRGSKAAWAAAYDEDVEQSHCCAGVARGRIGRVG
# AGRGLSQERKEWDDIEGRRMTECGD]
# end gene tig00000001.g8
###
# start gene tig00000001.g9
tig00000001	AUGUSTUS	gene	38423	40559	.	-	.	ID=tig00000001.g9
tig00000001	AUGUSTUS	transcript	38423	40559	0.13	-	.	ID=tig00000001.g9.t1;Parent=tig00000001.g9
tig00000001	AUGUSTUS	stop_codon	38423	38425	.	-	0	Parent=tig00000001.g9.t1
tig00000001	AUGUSTUS	intron	38520	38591	0.61	-	.	Parent=tig00000001.g9.t1
tig00000001	AUGUSTUS	intron	39111	40009	0.37	-	.	Parent=tig00000001.g9.t1
tig00000001	AUGUSTUS	intron	40204	40328	0.38	-	.	Parent=tig00000001.g9.t1
tig00000001	AUGUSTUS	CDS	38426	38519	0.6	-	1	ID=tig00000001.g9.t1.cds;Parent=tig00000001.g9.t1
tig00000001	AUGUSTUS	CDS	38592	39110	0.68	-	1	ID=tig00000001.g9.t1.cds;Parent=tig00000001.g9.t1
tig00000001	AUGUSTUS	CDS	40010	40203	0.5	-	0	ID=tig00000001.g9.t1.cds;Parent=tig00000001.g9.t1
tig00000001	AUGUSTUS	CDS	40329	40559	0.38	-	0	ID=tig00000001.g9.t1.cds;Parent=tig00000001.g9.t1
tig00000001	AUGUSTUS	start_codon	40557	40559	.	-	0	Parent=tig00000001.g9.t1
# coding sequence = [atggattctaacattactttcacctacaacatctcgttcaccgcgcctgccaacaagccgaccgatgaaactaagctta
# catcggcggatctatggctgggcgttgctcatgtggcgcgaacgcctcaggagttcgccccctacgtcgccaagtgcgacgtgctgtgggagaccaag
# aacaagcagaggctggggcgagccgtcactctgggcgatggcggagtccatacggtcgcggccacaacgctggacacaggcgcaaagacgaccttcct
# cgtctcgtaccagccgaatgcggtcgtttcaccagactcgacggatgtcagctttacggtgatttacgagctgaagctggctggtgtgcaaccaggaa
# gtgacaaggctaaggagattgagagggactatccggaactcgcgagaaaggccccggcattagtcaccacattcagtcatgcgtctcccctctatatc
# atcccattccttcctctcctggctcaggccacggcctgcaccaactcgaccgattctgcctcgtgcgactccggcacaacaatggctttgctcgacgt
# cctcatcataggcggcggcccaggcggccttgctgccgcgaccggcctcgcgcgtcagctctataccgccgtcgtcttcgactcgggtgtctaccgca
# atgccccgaccaaacatatgcacaacgttcctacttgggatcaccgcgaccccgccgacttccgggccaaggcgcgctccgacgtcctcgctcgctat
# gataccatcaagttcgagaagaccacgatcgagtcggttcgccgcagggacgacggccgcttcgaggccaaggatatcaacggcactgtttgggctgg
# caagaagatcgtcctagcgtctggcatgcgggatatcttccccgacatcccaggatacgccgaagcttggggccggggagtgtaccactgcttgtttt
# gcgatggatacgaagatcggggcgcgtcgtcggctggtgtcctggccattggcgatgttgccaatgtgtccccgccttga]
# protein sequence = [MDSNITFTYNISFTAPANKPTDETKLTSADLWLGVAHVARTPQEFAPYVAKCDVLWETKNKQRLGRAVTLGDGGVHTV
# AATTLDTGAKTTFLVSYQPNAVVSPDSTDVSFTVIYELKLAGVQPGSDKAKEIERDYPELARKAPALVTTFSHASPLYIIPFLPLLAQATACTNSTDS
# ASCDSGTTMALLDVLIIGGGPGGLAAATGLARQLYTAVVFDSGVYRNAPTKHMHNVPTWDHRDPADFRAKARSDVLARYDTIKFEKTTIESVRRRDDG
# RFEAKDINGTVWAGKKIVLASGMRDIFPDIPGYAEAWGRGVYHCLFCDGYEDRGASSAGVLAIGDVANVSPP]
# end gene tig00000001.g9
###
# start gene tig00000001.g10
tig00000001	AUGUSTUS	gene	47866	54370	.	-	.	ID=tig00000001.g10
tig00000001	AUGUSTUS	transcript	47866	54370	0.18	-	.	ID=tig00000001.g10.t1;Parent=tig00000001.g10
tig00000001	AUGUSTUS	stop_codon	47866	47868	.	-	0	Parent=tig00000001.g10.t1
tig00000001	AUGUSTUS	intron	50137	50264	0.57	-	.	Parent=tig00000001.g10.t1
tig00000001	AUGUSTUS	intron	50355	50427	0.99	-	.	Parent=tig00000001.g10.t1
tig00000001	AUGUSTUS	intron	51003	51043	0.76	-	.	Parent=tig00000001.g10.t1
tig00000001	AUGUSTUS	intron	51436	51530	1	-	.	Parent=tig00000001.g10.t1
tig00000001	AUGUSTUS	intron	53606	53770	0.48	-	.	Parent=tig00000001.g10.t1
tig00000001	AUGUSTUS	CDS	47869	50136	0.53	-	0	ID=tig00000001.g10.t1.cds;Parent=tig00000001.g10.t1
tig00000001	AUGUSTUS	CDS	50265	50354	1	-	0	ID=tig00000001.g10.t1.cds;Parent=tig00000001.g10.t1
tig00000001	AUGUSTUS	CDS	50428	51002	0.75	-	2	ID=tig00000001.g10.t1.cds;Parent=tig00000001.g10.t1
tig00000001	AUGUSTUS	CDS	51044	51435	0.93	-	1	ID=tig00000001.g10.t1.cds;Parent=tig00000001.g10.t1
tig00000001	AUGUSTUS	CDS	51531	53605	0.48	-	0	ID=tig00000001.g10.t1.cds;Parent=tig00000001.g10.t1
tig00000001	AUGUSTUS	CDS	53771	54370	0.69	-	0	ID=tig00000001.g10.t1.cds;Parent=tig00000001.g10.t1
tig00000001	AUGUSTUS	start_codon	54368	54370	.	-	0	Parent=tig00000001.g10.t1
# coding sequence = [atgcattttcaactgaaaacgttgagcgatatcctccgcaactctgcagatttgtacggcgataatgttgccgttgacc
# atgatgaaggggtcattacctactcagagctccaaagtctctcatttggattcgcgcgtcagcttcaggaaattggcgtgactcgaggagatcgcgta
# cccttactcacaactcatggcactcgaaatattgtcgccctgttgggcatcctgattgcaggtgcatgctatgtgcccatggataggggcacatggtc
# cgaggagaggatccagtctgtcctaaacatcgtgaagggcagtgtgttagtcaacactacgccggacaggtttgagcatggaggctatcgcaccgttc
# atttgcggagcctcaatggtctcaaacatgctgacgaaggtttcgaacaaccaactcttgactcatccagtctcgcatgcatcattttcaccagcggt
# tctacaggaagaccgaagggtgtgatgataccccatggagcgattgccaactacgccatgacttcccctttaacatggacgtacgccatgaggaccgg
# gtcttgcacattttatcagttgcttttgatgtcgtgctcaataatagcctgcacaccatcgattctggcaacattaccaccgccgaccttgaaagagt
# gtcagtaccctgatgttcacacaatactactcggtggtgagacaataccacaggagcttatagatgcttggtgcttcagcgggaggaggatattaaat
# gcatacggccctacggagaccacatgcgcctccctgatgcacgtcattgagtcctcgggcgacaagcgacaagagagcaatgccatcattggaaaggc
# catgcccaacgcccccgtatatctccttgattcagaaatgagagagctccgagagagcggccaggagggcgagattgtaatcagtggaccaggagtta
# cacacggctactttgaagatgaggaaaagacgaacaaggcgttcataaatagaaacgggcggaggatgtacagaaccggcgactacggcatgtggacg
# aaagacagccgcggggatcttgtcatcgagttccgtgggcggaaagacagggttgtgaaaaaccgcggcttcctcgtgaacctcgacgcggatatcga
# gacgcctatgtcatctatgggatttgggatacagagcatccatgttgcgcagtttcgaaagaaggttattgccctggtctgccccgaaactgttgata
# cagacagcctacgtcggctgatgctcaagacgctctcctccttcatggtacctgaccgaatcatggccgtccagacccttccgatgacggcaaacggc
# aaggtagaccctcgaggcgtgctccagatgttagaagacggagacgatatgaagttggaagagacaaccactgaatcagatgcgccgggaagcgaggt
# ctggttcgcggtgaaggactgcgccaggcggacgctgggtctaggaaacgtcgccttggagccctcttcgaacatattctctcacggtgcctcgtccc
# tggacgttctcatgtttgtgtcactgtgccagaagaggggctacagcgttactgtccaggaggtgtacagcgcgcatagtctcgatgacatatgtagg
# agcataagcgccgctgccgccacttctcagccaaacgatcgcgcatcaggagccgatgaggatgaagagttggagaacggcattatcgatggtcctgt
# tcctgtgtgcgctcccatgacgcctctgcaactcgagctggcggggccaaccttggcggtgaatggcaagaatacgaacaggatttgcatccgctatg
# acatccagcatgcagacaccatagaggaggcttggcacaaggtctggagatctgaacccatctttaggaccaagttcctcctagaaggagagtcgggt
# ggcacacagcacatcgaagtggcgccgttgactcttcccacgcgggtcaccttcacagactattcggcgtataagcaggcctcagacagtgcttcgct
# ctgcgtcggacttgggacacgactcgatgttcttcgatttgtgcctgagggagagaacgcgcaccgcgcagaagcaacaatcgtgtggacagcgcacc
# attctcttatcgacggatatgcaatggccgccatcctcgccaaggtggaggctgccgccgccgaggcgtctgtaaaccacgaagcggaatctttcatg
# gttgtggctcggagattggttgagatgcaggagaagcgtgactcggtggccaaggagttctggtccacgtatctgcgcgacgcccctttcatcgaaaa
# tctgggtctcccgcgacctcgagttgactgtgccgatgtggccggcgagattcgtttctcgagcgcagtatcctttgatgacctccgcaagtttgctt
# ccgagaaccaggtgacctttgcaaccgtcctctacactgcctgggccatgacgatttccaaatataccaatcaagacacagtgaccgtcggtgccgtc
# gtctctggcagggaatcgccattggtttcccaagcgtccatcggccctacgataaacactcttcccctggtggttaaagtccagtctgatatcacaat
# cagggaggtgctgcgcgaaacgctccgtggtctcgccgaaatcaccgggctcggcgtcgagtcgttcgaaaacacggcgttccccctgaacctcttgg
# tagaggagggcgggctgttccgtctggtatatgacccggcggtctatggcaaggcttacgcccgagacattgagatgtacttccaacgagttctggag
# gtcatggtgaagtctcggggtcgggcatcgagcatccctcccacgatatcagaggcagaggagactctcataatgcgcgagtggaaccctcccacctc
# gccttcggtcatttctcaaaccctgcaggggactttcgccaagtctttgaggaagcatgctgatttacgtgccgtcgaatgcgtgggcgagtcgctca
# cataccgcgagttggactcgttggccagcaaggttgctctcaagattcacggctcactgaactggatcgtgggtattctgggaatccttaagtccggg
# agcccgtactgtcctctggacccccaatacccactcgcgagaagagccgcggtatgcaccgctgcaggagccgtcggattgttgctccccagcgacaa
# atacgtgtcggaaaacccgctccccgacctccagacgctcattgtgtcggagacaatccaggacgcagcccctgccgagagcgtgtgctttgaggccg
# acccagccactgacgctctcatcgtcttcacatccggcaccacgggcgcccccaagggtgtgcccatcagccatcgcggcctgctgtcgctgcagtcc
# aacccggaggctaccatgttcagccgccccggcaaacgcatcgcccagatgatgtctcctgccttcgactactgttccaacgagatcttctctgcgct
# gcttcacggcgccacgctggtgctccgagaccccaccgacccttacgcgcacttgaagtctgtagacacggcaacgctcactccttcgctgatggcgg
# ctcttgatccccacgattactccgctctccggacgatatatgcgacgggagaacctgttacacctgggctagtccaacactgggctccgggacgagaa
# ttctacaatgcctacggtccggcagaggacatcaccattggccgcgccatacgcaccgcccgaatgtacatcctcgacaagaacagtcgccaccagcc
# tgtcggggcccttggagagctgtacctcgccggtgtacaggtcactcggggctacctcaacgcggaggagctgaccaagcttcgctatctcccggacc
# cgtggtttcctggtgagatgatgtaccggactggtgatttctgtcgctggactcgagacggaaacgtcttctacgtcgggcgactcgatcgccaggtc
# aagatccgtggcttccgcatcgagctgcccagcgtcgaacagaccatttatgcggtggacccgctggtcgtcctcgtcaacgttcttgccatggacga
# cactcttattgctgtggtgaagcccgcatgcatcgacacagtcaagatgaagaaggagctgttgggcaaactgcctccgtcctgggttcctcagagat
# ttgtggctacggacaactttcccttgacgcagaataagaagatcgacatggttgcgctcaaggacatgctcgacagtgccgagacaagtgaggcctcc
# gccccggaagaggccatggaaggcagtgtggcagaaggcgtcgggcgagagtggaagaatctgctcaagatcagagatgagaggcccctcggcgcgtc
# ggaccgctttacggagctcggaggacactcgatcctgcaaatgctgctgtctgcccgactttcagcccggttccagattcgcctgaccctccgagacg
# ttctacaggccgatacgctccaagatctcgtcgagttggtcaagacgcgacaggcgtctggaaccgaccgagtcgtggccaaggcgcgaaagctggct
# gccgatgccctgtcccccgtggaggagtaccaatggtccgaatataaggtggcatcttctgcttccacttccgcgagcatgttcaatattaacctggt
# gctgaacctccaaggggacttctcccgagaggctctcgtatctgcgctcaacaaggtcctagcagagcacgagatttacaggtccaactatgttgagt
# cctgcggccgcgctcgcaggaccctgcgaagcaccccgccgcgggttcgggagcaagccgtactcgatctggagcaggagatcaactacaacttcaag
# gtttgcgaagacgagttgattcgcattcatctctggggcgacaagtttgtcctcgtcgtcagccacatgattgcggacctcaacagcttggagaattt
# cttcaacgacgtatcggtagcgtacaacacggcgaaagcaccgtcgatgagcatggtccaggactacatttccttgccgaggtgggagcagccgccca
# gccccgaagatagccagttctgggtcgattacatgaagggagcccagcatcaagttcccctgggtaagccctctaccgcctctcgatacgtagggcaa
# tccgagactgtccaggttcccccagccttggctaagagtctcgggcgcatggcacaaagccagtctgttacccggcaccatcttgctctcgccgcggt
# tgccctggccctccgccgcatcacgcagaaagatgacctggtgctcggagcgccctgctcgtgccgagtctccgtgcctgagcagcaatccatgggct
# tgcttctagaccgccttcccgtgcgcattggaaagatccggggcaagacaactactgctgcgctcctgagccaggtacgcaaggccagccaagcagcc
# cttgcgcacgtggtcccgttccctgagctgctccgtatattgggcatcggtcgagacaccgagcgccaccccgtcttcgaggtcatggttaccttcca
# tttgggcaatgggcctagcgagagcatcaagatccccaactgcactgcatcgggcgagacgatgtatgcctctggctccaagttcctcatcatgttcg
# aatggacggagcactcggaggaggactggtcactccgcatcgagtacaacacaacccggatttctccccggtgctcgcccaggtcaaggaaaacttgt
# gggccgctctcgatggtcttgccgtgggggctgacgttgaagagctgcctctctcggaccatgcgtagagccgcagtgctctggaaggatccctttga
# atccagcacactaccagctctcctccctaactattcgcagcctccccaaccctctgcctgctccctgaacacggtaaatggggcctacggattgattc
# ttctgcgcgaagaagtctgttcatctaaatggggagttgactag]
# protein sequence = [MHFQLKTLSDILRNSADLYGDNVAVDHDEGVITYSELQSLSFGFARQLQEIGVTRGDRVPLLTTHGTRNIVALLGILI
# AGACYVPMDRGTWSEERIQSVLNIVKGSVLVNTTPDRFEHGGYRTVHLRSLNGLKHADEGFEQPTLDSSSLACIIFTSGSTGRPKGVMIPHGAIANYA
# MTSPLTWTYAMRTGSCTFYQLLLMSCSIIACTPSILATLPPPTLKECQYPDVHTILLGGETIPQELIDAWCFSGRRILNAYGPTETTCASLMHVIESS
# GDKRQESNAIIGKAMPNAPVYLLDSEMRELRESGQEGEIVISGPGVTHGYFEDEEKTNKAFINRNGRRMYRTGDYGMWTKDSRGDLVIEFRGRKDRVV
# KNRGFLVNLDADIETPMSSMGFGIQSIHVAQFRKKVIALVCPETVDTDSLRRLMLKTLSSFMVPDRIMAVQTLPMTANGKVDPRGVLQMLEDGDDMKL
# EETTTESDAPGSEVWFAVKDCARRTLGLGNVALEPSSNIFSHGASSLDVLMFVSLCQKRGYSVTVQEVYSAHSLDDICRSISAAAATSQPNDRASGAD
# EDEELENGIIDGPVPVCAPMTPLQLELAGPTLAVNGKNTNRICIRYDIQHADTIEEAWHKVWRSEPIFRTKFLLEGESGGTQHIEVAPLTLPTRVTFT
# DYSAYKQASDSASLCVGLGTRLDVLRFVPEGENAHRAEATIVWTAHHSLIDGYAMAAILAKVEAAAAEASVNHEAESFMVVARRLVEMQEKRDSVAKE
# FWSTYLRDAPFIENLGLPRPRVDCADVAGEIRFSSAVSFDDLRKFASENQVTFATVLYTAWAMTISKYTNQDTVTVGAVVSGRESPLVSQASIGPTIN
# TLPLVVKVQSDITIREVLRETLRGLAEITGLGVESFENTAFPLNLLVEEGGLFRLVYDPAVYGKAYARDIEMYFQRVLEVMVKSRGRASSIPPTISEA
# EETLIMREWNPPTSPSVISQTLQGTFAKSLRKHADLRAVECVGESLTYRELDSLASKVALKIHGSLNWIVGILGILKSGSPYCPLDPQYPLARRAAVC
# TAAGAVGLLLPSDKYVSENPLPDLQTLIVSETIQDAAPAESVCFEADPATDALIVFTSGTTGAPKGVPISHRGLLSLQSNPEATMFSRPGKRIAQMMS
# PAFDYCSNEIFSALLHGATLVLRDPTDPYAHLKSVDTATLTPSLMAALDPHDYSALRTIYATGEPVTPGLVQHWAPGREFYNAYGPAEDITIGRAIRT
# ARMYILDKNSRHQPVGALGELYLAGVQVTRGYLNAEELTKLRYLPDPWFPGEMMYRTGDFCRWTRDGNVFYVGRLDRQVKIRGFRIELPSVEQTIYAV
# DPLVVLVNVLAMDDTLIAVVKPACIDTVKMKKELLGKLPPSWVPQRFVATDNFPLTQNKKIDMVALKDMLDSAETSEASAPEEAMEGSVAEGVGREWK
# NLLKIRDERPLGASDRFTELGGHSILQMLLSARLSARFQIRLTLRDVLQADTLQDLVELVKTRQASGTDRVVAKARKLAADALSPVEEYQWSEYKVAS
# SASTSASMFNINLVLNLQGDFSREALVSALNKVLAEHEIYRSNYVESCGRARRTLRSTPPRVREQAVLDLEQEINYNFKVCEDELIRIHLWGDKFVLV
# VSHMIADLNSLENFFNDVSVAYNTAKAPSMSMVQDYISLPRWEQPPSPEDSQFWVDYMKGAQHQVPLGKPSTASRYVGQSETVQVPPALAKSLGRMAQ
# SQSVTRHHLALAAVALALRRITQKDDLVLGAPCSCRVSVPEQQSMGLLLDRLPVRIGKIRGKTTTAALLSQVRKASQAALAHVVPFPELLRILGIGRD
# TERHPVFEVMVTFHLGNGPSESIKIPNCTASGETMYASGSKFLIMFEWTEHSEEDWSLRIEYNTTRISPRCSPRSRKTCGPLSMVLPWGLTLKSCLSR
# TMRRAAVLWKDPFESSTLPALLPNYSQPPQPSACSLNTVNGAYGLILLREEVCSSKWGVD]
# end gene tig00000001.g10
###
# start gene tig00000001.g11
tig00000001	AUGUSTUS	gene	48301	52183	0.04	+	.	ID=tig00000001.g11
tig00000001	AUGUSTUS	transcript	48301	52183	0.04	+	.	ID=tig00000001.g11.t1;Parent=tig00000001.g11
tig00000001	AUGUSTUS	start_codon	48301	48303	.	+	0	Parent=tig00000001.g11.t1
tig00000001	AUGUSTUS	intron	48420	48518	0.48	+	.	Parent=tig00000001.g11.t1
tig00000001	AUGUSTUS	intron	49105	49272	0.62	+	.	Parent=tig00000001.g11.t1
tig00000001	AUGUSTUS	intron	49374	49427	0.91	+	.	Parent=tig00000001.g11.t1
tig00000001	AUGUSTUS	intron	50277	50402	0.6	+	.	Parent=tig00000001.g11.t1
tig00000001	AUGUSTUS	intron	50994	51591	0.21	+	.	Parent=tig00000001.g11.t1
tig00000001	AUGUSTUS	CDS	48301	48419	0.44	+	0	ID=tig00000001.g11.t1.cds;Parent=tig00000001.g11.t1
tig00000001	AUGUSTUS	CDS	48519	49104	0.48	+	1	ID=tig00000001.g11.t1.cds;Parent=tig00000001.g11.t1
tig00000001	AUGUSTUS	CDS	49273	49373	0.63	+	0	ID=tig00000001.g11.t1.cds;Parent=tig00000001.g11.t1
tig00000001	AUGUSTUS	CDS	49428	50276	0.74	+	1	ID=tig00000001.g11.t1.cds;Parent=tig00000001.g11.t1
tig00000001	AUGUSTUS	CDS	50403	50993	0.2	+	1	ID=tig00000001.g11.t1.cds;Parent=tig00000001.g11.t1
tig00000001	AUGUSTUS	CDS	51592	52180	0.61	+	1	ID=tig00000001.g11.t1.cds;Parent=tig00000001.g11.t1
tig00000001	AUGUSTUS	stop_codon	52181	52183	.	+	0	Parent=tig00000001.g11.t1
# coding sequence = [atggaaggtaaccatgacctcgaagacggggtggcgctcggtgtctcgaccgatgcccaatatacggagcagctcaggg
# aacgggaccacgtgcgcaagggctgcttggctggccttgcgcacggagactcggcacgagcagggcgctccgagcaccaggtcatctttctgcgtgat
# gcggcggagggccagggcaaccgcggcgagagcaagatggtgccgggtaacagactggctttgtgccatgcgcccgagactcttagccaaggctgggg
# gaacctggacagtctcggattgccctacgtatcgagaggcggtagagggcttacccaggggaacttgatgctgggctcccttcatgtaatcgacccag
# aactggctatcttcggggctgggcggctgctcccacctcggcaaggaaatgtagtcctggaccatgctcatcgacggtgctttcgccgtgttgtacgc
# taccgatacgtcgttgaagaaattctccaagctgttgaggtccgcaatcatgtggctgacgacgaggacaaacttgtcgccccagagatgaatgcgaa
# tcaactcgtcttcgcaaaccttgaagttgtagttgatctcctgctccagatcgagtacggcttgctcccgaacccgcggcggggtgcttcgcagggtc
# ctgcgagcgcggccgcaggactcaacatagttggacctggcatcggcagccagctttcgcgccttggccacgactcggtcggttccagacgcctgtcg
# cgtcttgaccaactcgacgagatcttggagcgtatcggcctacagcagcatttgcaggatcgagtgtcctccgagctccgtaaagcggtccgacgcgc
# cgaggggcctctcatctctgatcttgagcagattcttccactctcgcccgacgccttctgccacactgccttccatggcctcttccggggcggaggcc
# tcacttgtctcggcactgtcgagcatgtccttgagcgcaaccatgtcgatcttcttattctgcgtcaagggaaagttgtccgtagccacaaatctctg
# aggaacccaggacggaggcagtttgcccaacagctccttcttcatcttgactgtgtcgatgcatgcgggcttcaccacagcaataagagtgtcgtcca
# tggcaagaacgttgacgaggacgaccagcgggtccaccgcataaatggtctgttcgacgctgggcagctcgatgcggaagccacggatcttgacctgg
# cgatcgagtcgcccgacgtagaagacgtttccgtctcgagtccagcgacagaaatcaccagtccggtacatcatctcaccaggaaaccacgggtccgg
# gagatagcgaagcttggtcagctcctccgcgttgaggtagccccgagtgacctgtacaccggcgaggtacagctctccaagggccccgacaggctggt
# ggcgactgttcttgtcgaggatgtacattcgggcggtgcgtatggcgcggccaatggtgatgtcctgtccgggaaccagtttcgtaaaggatacacag
# atggaaccctagcacatggaaaattagttcgaccttggagctcactcgactttgcgttgtgccatgtgcccatgtcagctggatatacacatacctct
# gccggaccgggctttatttgtaaagggccttaccgtccggagagcggagtaatcgtggggatcaagagccgccatcagcgaaggagtgagcgttgccg
# tgtctacagacttcaagtgcgcgtaagggtcggtggggtctcggagcaccagcgtggcgccgtgaagcagcgcagagaagatctcgttggaacagtag
# tcgaaggcaggagacatcatctgggcgatgcgtttgccggggcggctgaacatggtagcctccgggttggactgcagcgacagcaggccgcgatggct
# gatgggcacacccttgggggcgcccgtggtgccggatgtgaagacgatgagagcgtcagtggctgggtcggcctcaaagcacacgctctcggcagggg
# ctgcgtcctggattgtctccgacacaatgagcgtctggaggtcggggagcgggttttccgacacgtatttgtcgctggggagcaacaatccgacggct
# cctgcagcggtgcataccgcggctcttctcgcgagtgggtattgggggtccagaggacagtacgggctcccggacttaaggattcccagaatacccac
# gatccagttcaactggactttaaccaccaggggaagagtgtttatcgtagggccgatggacgcttgggaaaccaatggcgattccctgccagagacga
# cggcaccgacggtcactgtgtcttgattggtatatttggaaatcgtcatggcccaggcagtgtagaggacggttgcaaaggtcacctggttctcggaa
# gcaaacttgcggaggtcatcaaaggatactgcgctcgagaaacgaatctcgccggccacatcggcacagtcaactcgaggtcgcgggagacccagatt
# ttcgatgaaaggggcgtcgcgcagatacgtggaccagaactccttggccaccgagtcacgcttctcctgcatctcaaccaatctccgagccacaacca
# tgaaagattccgcttcgtggtttacagacgcctcggcggcggcagcctccaccttggcgaggatggcggccattgcatatccgtcgataagagaatgg
# tgcgctgtccacacgattgttgcttctgcgcggtgcgcgttctctccctcaggcacaaatcgaagaacatcgagtcgtgtcccaagtccgacgcagag
# cgaagcactgtctga]
# protein sequence = [MEGNHDLEDGVALGVSTDAQYTEQLRERDHVRKGCLAGLAHGDSARAGRSEHQVIFLRDAAEGQGNRGESKMVPGNRL
# ALCHAPETLSQGWGNLDSLGLPYVSRGGRGLTQGNLMLGSLHVIDPELAIFGAGRLLPPRQGNVVLDHAHRRCFRRVVRYRYVVEEILQAVEVRNHVA
# DDEDKLVAPEMNANQLVFANLEVVVDLLLQIEYGLLPNPRRGASQGPASAAAGLNIVGPGIGSQLSRLGHDSVGSRRLSRLDQLDEILERIGLQQHLQ
# DRVSSELRKAVRRAEGPLISDLEQILPLSPDAFCHTAFHGLFRGGGLTCLGTVEHVLERNHVDLLILRQGKVVRSHKSLRNPGRRQFAQQLLLHLDCV
# DACGLHHSNKSVVHGKNVDEDDQRVHRINGLFDAGQLDAEATDLDLAIESPDVEDVSVSSPATEITSPVHHLTRKPRVREIAKLGQLLRVEVAPSDLY
# TGEVQLSKGPDRLVATVLVEDVHSGGAYGAANGDVLSGNQFRKGYTDGTLAHGKLVRPWSSLDFALCHVPMSAGYTHTSAGPGFICKGPYRPESGVIV
# GIKSRHQRRSERCRVYRLQVRVRVGGVSEHQRGAVKQRREDLVGTVVEGRRHHLGDAFAGAAEHGSLRVGLQRQQAAMADGHTLGGARGAGCEDDESV
# SGWVGLKAHALGRGCVLDCLRHNERLEVGERVFRHVFVAGEQQSDGSCSGAYRGSSREWVLGVQRTVRAPGLKDSQNTHDPVQLDFNHQGKSVYRRAD
# GRLGNQWRFPARDDGTDGHCVLIGIFGNRHGPGSVEDGCKGHLVLGSKLAEVIKGYCARETNLAGHIGTVNSRSRETQIFDERGVAQIRGPELLGHRV
# TLLLHLNQSPSHNHERFRFVVYRRLGGGSLHLGEDGGHCISVDKRMVRCPHDCCFCAVRVLSLRHKSKNIESCPKSDAERSTV]
# end gene tig00000001.g11
###
# start gene tig00000001.g12
tig00000001	AUGUSTUS	gene	55134	56730	0.34	+	.	ID=tig00000001.g12
tig00000001	AUGUSTUS	transcript	55134	56730	0.34	+	.	ID=tig00000001.g12.t1;Parent=tig00000001.g12
tig00000001	AUGUSTUS	start_codon	55134	55136	.	+	0	Parent=tig00000001.g12.t1
tig00000001	AUGUSTUS	intron	55424	55550	0.76	+	.	Parent=tig00000001.g12.t1
tig00000001	AUGUSTUS	intron	56179	56353	0.83	+	.	Parent=tig00000001.g12.t1
tig00000001	AUGUSTUS	intron	56459	56508	0.66	+	.	Parent=tig00000001.g12.t1
tig00000001	AUGUSTUS	CDS	55134	55423	0.77	+	0	ID=tig00000001.g12.t1.cds;Parent=tig00000001.g12.t1
tig00000001	AUGUSTUS	CDS	55551	56178	0.74	+	1	ID=tig00000001.g12.t1.cds;Parent=tig00000001.g12.t1
tig00000001	AUGUSTUS	CDS	56354	56458	0.96	+	0	ID=tig00000001.g12.t1.cds;Parent=tig00000001.g12.t1
tig00000001	AUGUSTUS	CDS	56509	56727	0.63	+	0	ID=tig00000001.g12.t1.cds;Parent=tig00000001.g12.t1
tig00000001	AUGUSTUS	stop_codon	56728	56730	.	+	0	Parent=tig00000001.g12.t1
# coding sequence = [atgggcaggcttcaagccagaaatgtgagcgcgccgctctttggaaaaagggccaccagccatggatgggacttgatgt
# taattggcatgtcgcacagagtacttactagccccgacaacctacgagatttctttcacgactcggacaagcatcgaaaggcacctaataacaacagc
# ggttggcttatcggcgaggtgttgggctcttgtctcggtctggtgagcggcagccgctgggtcaacatgcgaattccttgggagcatccattctctct
# cccacaggccaagtctcgcgagcatcttgtttggcaagctgtccgcagcccaaaaagaaacccttaccaagctcgctccactacgagaggaactatgg
# aggaaggcatccatggaggacagaacaggactctcctagcaaagtacttccgaactcgaggcgcgcgcttgctcgaggagttcaagaccagatggaga
# gattttatcgagaacgcatacgaggaatctatcgccaaaggcaagaatgggcacattgagcaactgttgaaggaggcgagggaagggaagaatctgac
# cgtggaagaagttagtcaccaacccctctcgctctggtcttgtaagagatatgttactgatagtggatacttcaagtgcatgcaaactgtggacgaga
# gcctttacgccaatcttgatgtcacaacgagcgctgtcacctggagccacgtacttttggcccagcacccagctatccaggacgaggttcgggcggaa
# gttcgggaacatatgcagttgcccacggaggaatgggagaagtacatcaacagatccgacacactcctggcctacagcgtccttgaggcatctcgact
# tcggccaattcttggtaactcaccctcgaagcttccatttattgttctctatcgcacggatgtcatcgtcgacactcacgccattaatgttgcccatc
# cattctgggtcaacgggaccgagtacaatcctcaccgctttgaaggcatgcaacctcgtcagacgtggcagtatcgctatcacttctttagattcggg
# tttggccctcgaaaatgcttgggccagcatattgcggatagaatggtacgggcactactcgccgaaatgctcagccgatatcgcctctccatcaagga
# gtccgtggacaaggacaaggactttcagctccaagaccaaagctgggtgcttttgccggaagttatgatgacttgtgaccgtgtatga]
# protein sequence = [MGRLQARNVSAPLFGKRATSHGWDLMLIGMSHRVLTSPDNLRDFFHDSDKHRKAPNNNSGWLIGEVLGSCLGLVSGSR
# WVNMRIPWEHPFSLPQAKSREHLVWQAVRSPKRNPYQARSTTRGTMEEGIHGGQNRTLLAKYFRTRGARLLEEFKTRWRDFIENAYEESIAKGKNGHI
# EQLLKEAREGKNLTVEEVSHQPLSLWSCKRYVTDSGYFKCMQTVDESLYANLDVTTSAVTWSHVLLAQHPAIQDEVRAEVREHMQLPTEEWEKYINRS
# DTLLAYSVLEASRLRPILGNSPSKLPFIVLYRTDVIVDTHAINVAHPFWVNGTEYNPHRFEGMQPRQTWQYRYHFFRFGFGPRKCLGQHIADRMVRAL
# LAEMLSRYRLSIKESVDKDKDFQLQDQSWVLLPEVMMTCDRV]
# end gene tig00000001.g12
###
# start gene tig00000001.g13
tig00000001	AUGUSTUS	gene	59501	60547	0.37	+	.	ID=tig00000001.g13
tig00000001	AUGUSTUS	transcript	59501	60547	0.37	+	.	ID=tig00000001.g13.t1;Parent=tig00000001.g13
tig00000001	AUGUSTUS	start_codon	59501	59503	.	+	0	Parent=tig00000001.g13.t1
tig00000001	AUGUSTUS	intron	59676	59773	1	+	.	Parent=tig00000001.g13.t1
tig00000001	AUGUSTUS	intron	60034	60110	0.41	+	.	Parent=tig00000001.g13.t1
tig00000001	AUGUSTUS	intron	60322	60422	0.89	+	.	Parent=tig00000001.g13.t1
tig00000001	AUGUSTUS	CDS	59501	59675	1	+	0	ID=tig00000001.g13.t1.cds;Parent=tig00000001.g13.t1
tig00000001	AUGUSTUS	CDS	59774	60033	0.64	+	2	ID=tig00000001.g13.t1.cds;Parent=tig00000001.g13.t1
tig00000001	AUGUSTUS	CDS	60111	60321	0.41	+	0	ID=tig00000001.g13.t1.cds;Parent=tig00000001.g13.t1
tig00000001	AUGUSTUS	CDS	60423	60544	0.89	+	2	ID=tig00000001.g13.t1.cds;Parent=tig00000001.g13.t1
tig00000001	AUGUSTUS	stop_codon	60545	60547	.	+	0	Parent=tig00000001.g13.t1
# coding sequence = [atggccgacgagcaactcccagactctaactacctcctgccctacgacgacggtgaagttaagcgtcttcaccttcaac
# atgacctcctcgaaacatacatgggcagcttgattctggccccaatcaaccgggagcagaaaggcctgaagattctcgacagcgcaacctttgatggt
# tactggctcgaagaggcagccaagctggtcaacgcgccggtcctagtcggcaccgacatctccccagccatgttcccgccagcatcggccaacggacc
# gagctaccatgtgcagtcggtgtccgagccatggccagaggcctggaagggcacgttcgaccttgtgcaccagaggctggtgctggcgggcacaaccc
# cagaaatcgggcagaacgccgtcaaggctctcattgagctcgcaaagcccggcaccggctggacgctggtagcacgcatgctcccaggattgggctgg
# aaccagagagtgggcctccaggttcgaggctggatggaggcggagggcctccaggacgtctcagagaaaatcatggagattccagtcggggcgggcaa
# tacggaccgccgtttgggtgacttggccaagcagaatttactcacggtagtggagcacttcacgcaggcttcaaaggatctacctgccgactcagata
# tcaaggccgaggattttgaagccgtgctacgagacctcaaagtagaggtcgatacggtcggcagccttttgagattcaattctgtttggggtcgcagg
# gcttag]
# protein sequence = [MADEQLPDSNYLLPYDDGEVKRLHLQHDLLETYMGSLILAPINREQKGLKILDSATFDGYWLEEAAKLVNAPVLVGTD
# ISPAMFPPASANGPSYHVQSVSEPWPEAWKGTFDLVHQRLVLAGTTPEIGQNAVKALIELAKPGTGWTLVARMLPGLGWNQRVGLQVRGWMEAEGLQD
# VSEKIMEIPVGAGNTDRRLGDLAKQNLLTVVEHFTQASKDLPADSDIKAEDFEAVLRDLKVEVDTVGSLLRFNSVWGRRA]
# end gene tig00000001.g13
###
# start gene tig00000001.g14
tig00000001	AUGUSTUS	gene	63386	64095	.	-	.	ID=tig00000001.g14
tig00000001	AUGUSTUS	transcript	63386	64095	0.43	-	.	ID=tig00000001.g14.t1;Parent=tig00000001.g14
tig00000001	AUGUSTUS	stop_codon	63386	63388	.	-	0	Parent=tig00000001.g14.t1
tig00000001	AUGUSTUS	intron	63560	63618	0.46	-	.	Parent=tig00000001.g14.t1
tig00000001	AUGUSTUS	CDS	63389	63559	0.44	-	0	ID=tig00000001.g14.t1.cds;Parent=tig00000001.g14.t1
tig00000001	AUGUSTUS	CDS	63619	64095	0.56	-	0	ID=tig00000001.g14.t1.cds;Parent=tig00000001.g14.t1
tig00000001	AUGUSTUS	start_codon	64093	64095	.	-	0	Parent=tig00000001.g14.t1
# coding sequence = [atggcaagcgatcacacggcggaaccactcctgtcccagaccgggatggtctggtactttgcatatggctccaacatga
# ggtcatctgtcatgacgaaccgatcaatcacaccccaaagagctgtggcagcccgagtcccaacacacgtccttacttttgacatctttggcttccca
# tactccgaaccgtcgtttgccagcatagcagagcgctccaacgtggccgtcaaaaccgttttgagcaagaatggcaccgtcgagttgccgcctgtgca
# cggcgtagcctacctgataacccaggaggaatatatcaagctggtggtcagtgaaggaggaggggttgcgtaccgagagatcgagatcgaagccgaat
# ttctcaccgagaagggccagccttctgggcagagagctaccgtctcaacactggaagccaaatacccattccggcccaacgctgcgccgagtgcgcgt
# tacctcaatgctaccaaacagggcctgctcataaccggggcggcggaacacaagctcccacacgactaccaggaatacctccaccagttagagtgcct
# cgagccccccaatcacgtttgctacgactacgagcattcttcttcttgtctttctggaaaccagtcctacagcagttggtaa]
# protein sequence = [MASDHTAEPLLSQTGMVWYFAYGSNMRSSVMTNRSITPQRAVAARVPTHVLTFDIFGFPYSEPSFASIAERSNVAVKT
# VLSKNGTVELPPVHGVAYLITQEEYIKLVVSEGGGVAYREIEIEAEFLTEKGQPSGQRATVSTLEAKYPFRPNAAPSARYLNATKQGLLITGAAEHKL
# PHDYQEYLHQLECLEPPNHVCYDYEHSSSCLSGNQSYSSW]
# end gene tig00000001.g14
###
# start gene tig00000001.g15
tig00000001	AUGUSTUS	gene	64681	66224	.	-	.	ID=tig00000001.g15
tig00000001	AUGUSTUS	transcript	64681	66224	0.16	-	.	ID=tig00000001.g15.t1;Parent=tig00000001.g15
tig00000001	AUGUSTUS	stop_codon	64681	64683	.	-	0	Parent=tig00000001.g15.t1
tig00000001	AUGUSTUS	intron	65161	65226	0.83	-	.	Parent=tig00000001.g15.t1
tig00000001	AUGUSTUS	intron	65637	65723	0.78	-	.	Parent=tig00000001.g15.t1
tig00000001	AUGUSTUS	intron	66097	66164	0.33	-	.	Parent=tig00000001.g15.t1
tig00000001	AUGUSTUS	CDS	64684	65160	0.97	-	0	ID=tig00000001.g15.t1.cds;Parent=tig00000001.g15.t1
tig00000001	AUGUSTUS	CDS	65227	65636	0.65	-	2	ID=tig00000001.g15.t1.cds;Parent=tig00000001.g15.t1
tig00000001	AUGUSTUS	CDS	65724	66096	0.3	-	0	ID=tig00000001.g15.t1.cds;Parent=tig00000001.g15.t1
tig00000001	AUGUSTUS	CDS	66165	66224	0.25	-	0	ID=tig00000001.g15.t1.cds;Parent=tig00000001.g15.t1
tig00000001	AUGUSTUS	start_codon	66222	66224	.	-	0	Parent=tig00000001.g15.t1
# coding sequence = [atgggtctcggcgtcctccccttggcggaaagtaccatgcccaacgacgcagccaagtcccgagcctcgagaaacctcg
# catggttcctcaagaagcacgctgggcacatggcccgcatggaggctaaacagccacagatcgatctcatgacggcagaaaactggatcatgcgcgat
# gccctgacagtcctctacaaggattacatctctgccggcctatcgaccaaatctctatcctatgcagacggccttggtggtgacccggcgcttctcca
# ggcgacggccgagtttttcaaccgacacttcaaaccggtaatcgcggtaaagcccgaacacatcgtgacgggagcaggatgcagcgccatactggata
# acatgttgtacgacgtatgcgaccggggcgacggcgtccttgtggaagctcccttctggggcgggtttgaaacgagctttgtcttgagatcagaagct
# gtgccagtccatgtccagcccaccgaccgatcgagccgagccgagaccttcatcgcagcatatgaggaagccttgacctcgtcgaagtgtcccatcaa
# ggcgctgctcttctgcaacccgcacaaccctcgtggcgatttatatcctcgtgagcatatcgaggcgctgcttcaattctgcgagactcacgacatac
# atttcatatcggacgagatctacggtctgtcgacgttccacgacggcggacgcgaaaatggaccaggcttcgtttcggttcttgagtgcgacttgaag
# aaactcaatgtagatccggcacgggtacacatcatctacagcattagcaaagacatgggaagcagtgggttaaggctcggatttctcgtcacgcaggc
# gcaccctgatcttcgcctatctctggccatatccaatcactccaaggtctcaactttgacttctacggtggctaccgccctgctctccaacaaggaag
# ggcttgatgaaatactcgcagagagcaggatcaagctagctgcgtcagcgggcgccataatggacttcctttcacaccacggcttcaaatacatccgc
# cctctcgcgggtatcttcatatgggcacgtctgggtactgttggttgcacctgggaggaagaacgggagctgagccgtaagcttcagatggaaggggc
# atctctcggtgcgggtggcagctattgtgccatcgagcccgggtggtttaggatcacttttgccctacccacgccggtgatgaacagagctatgaggg
# tgattgaagacgcccttggacttacaaaccactgggagccggaagtgcaaacgcgggcggaggcctag]
# protein sequence = [MGLGVLPLAESTMPNDAAKSRASRNLAWFLKKHAGHMARMEAKQPQIDLMTAENWIMRDALTVLYKDYISAGLSTKSL
# SYADGLGGDPALLQATAEFFNRHFKPVIAVKPEHIVTGAGCSAILDNMLYDVCDRGDGVLVEAPFWGGFETSFVLRSEAVPVHVQPTDRSSRAETFIA
# AYEEALTSSKCPIKALLFCNPHNPRGDLYPREHIEALLQFCETHDIHFISDEIYGLSTFHDGGRENGPGFVSVLECDLKKLNVDPARVHIIYSISKDM
# GSSGLRLGFLVTQAHPDLRLSLAISNHSKVSTLTSTVATALLSNKEGLDEILAESRIKLAASAGAIMDFLSHHGFKYIRPLAGIFIWARLGTVGCTWE
# EERELSRKLQMEGASLGAGGSYCAIEPGWFRITFALPTPVMNRAMRVIEDALGLTNHWEPEVQTRAEA]
# end gene tig00000001.g15
###
# start gene tig00000001.g16
tig00000001	AUGUSTUS	gene	65504	65925	0.26	+	.	ID=tig00000001.g16
tig00000001	AUGUSTUS	transcript	65504	65925	0.26	+	.	ID=tig00000001.g16.t1;Parent=tig00000001.g16
tig00000001	AUGUSTUS	start_codon	65504	65506	.	+	0	Parent=tig00000001.g16.t1
tig00000001	AUGUSTUS	intron	65667	65728	0.71	+	.	Parent=tig00000001.g16.t1
tig00000001	AUGUSTUS	CDS	65504	65666	0.27	+	0	ID=tig00000001.g16.t1.cds;Parent=tig00000001.g16.t1
tig00000001	AUGUSTUS	CDS	65729	65922	0.95	+	2	ID=tig00000001.g16.t1.cds;Parent=tig00000001.g16.t1
tig00000001	AUGUSTUS	stop_codon	65923	65925	.	+	0	Parent=tig00000001.g16.t1
# coding sequence = [atgggacacttcgacgaggtcaaggcttcctcatatgctgcgatgaaggtctcggctcggctcgatcggtcggtgggct
# ggacatggactggcacagcttctgatctcaagacaaagctcgtttcaaacccgcctatcctcacacacaccggattctgcatcaaagggagcttccac
# aaggacgccgtcgccccggtcgcatacgtcgtacaacatgttatccagtatggcgctgcatcctgctcccgtcacgatgtgttcgggctttaccgcga
# ttaccggtttgaagtgtcggttgaaaaactcggccgtcgcctggagaagcgccgggtcaccaccaaggccgtctgcataggatag]
# protein sequence = [MGHFDEVKASSYAAMKVSARLDRSVGWTWTGTASDLKTKLVSNPPILTHTGFCIKGSFHKDAVAPVAYVVQHVIQYGA
# ASCSRHDVFGLYRDYRFEVSVEKLGRRLEKRRVTTKAVCIG]
# end gene tig00000001.g16
###
# start gene tig00000001.g17
tig00000001	AUGUSTUS	gene	66075	67547	0.52	+	.	ID=tig00000001.g17
tig00000001	AUGUSTUS	transcript	66075	67547	0.52	+	.	ID=tig00000001.g17.t1;Parent=tig00000001.g17
tig00000001	AUGUSTUS	start_codon	66075	66077	.	+	0	Parent=tig00000001.g17.t1
tig00000001	AUGUSTUS	intron	66307	66502	0.77	+	.	Parent=tig00000001.g17.t1
tig00000001	AUGUSTUS	intron	66680	66770	0.93	+	.	Parent=tig00000001.g17.t1
tig00000001	AUGUSTUS	intron	67150	67288	1	+	.	Parent=tig00000001.g17.t1
tig00000001	AUGUSTUS	CDS	66075	66306	1	+	0	ID=tig00000001.g17.t1.cds;Parent=tig00000001.g17.t1
tig00000001	AUGUSTUS	CDS	66503	66679	0.77	+	2	ID=tig00000001.g17.t1.cds;Parent=tig00000001.g17.t1
tig00000001	AUGUSTUS	CDS	66771	67149	1	+	2	ID=tig00000001.g17.t1.cds;Parent=tig00000001.g17.t1
tig00000001	AUGUSTUS	CDS	67289	67544	0.69	+	1	ID=tig00000001.g17.t1.cds;Parent=tig00000001.g17.t1
tig00000001	AUGUSTUS	stop_codon	67545	67547	.	+	0	Parent=tig00000001.g17.t1
# coding sequence = [atgcgaggtttctcgaggctcgctgcgagatggcccccgacgctccgtcttttcgccgccggaggtagactgctgaggc
# gcatcatttacggacttggctgcgtcgttgggcatggtactttccgccaaggggaggacgccgagacccatgatcaggccgccggaggctatcagcta
# gttgctgacggcgtcaaacaggttgaggatgaaaatgatgctaggaacttctctggcatcaagggcactgctgaacttaaatgtttgggacccggcca
# gccagacatctcgaggtactgtaatttcacgaacacactgtcgaagacatctcaaaccgcccgagaacaccgcattgcaatggagcgtccggaaaacg
# tcccgaatgatggcttggtcctcttcgtcgtcaaggcgacggcgacctcaacccacaacacggtcaagcccctgatgctcatcgaggagcttcagatt
# cctcacaaaacctatgttgtcaacagcatctccgagccctggttcggacgccttaacccgcacaagatggtgccggccatcgaagacaccccggccgg
# cagcgatagacggctccaggtttgggagtctacctccaccctgacttacctcgcggatgcctacgacaaagacggcctctttagcggtcgaaccgtcg
# ccgagcgggcagaggtaggcaactggctcactctacacacggcggcattgggccctacggcaaaatactggctctactttgagaagctacatcccgag
# agggtccccaagaccactgcaaagctccgctccaacatcgagaagcagtatgacatccttgagggcagactcgcccaggaagggcagcagtatttggc
# gctccccgaccgcccaaccattgccgatatcgccaccttgccattcgccgacgaggcatgtgcggtcttgtttgggctcgatctttctaactggccac
# acaccctggagtggagtcgacgcatggcagccaggccggcggtcgtgagggccagggagcgcgttgccaagttgggtcacgagtaa]
# protein sequence = [MRGFSRLAARWPPTLRLFAAGGRLLRRIIYGLGCVVGHGTFRQGEDAETHDQAAGGYQLVADGVKQVEDENDARNFSG
# IKGTAELKCLGPGQPDISRYCNFTNTLSKTSQTAREHRIAMERPENVPNDGLVLFVVKATATSTHNTVKPLMLIEELQIPHKTYVVNSISEPWFGRLN
# PHKMVPAIEDTPAGSDRRLQVWESTSTLTYLADAYDKDGLFSGRTVAERAEVGNWLTLHTAALGPTAKYWLYFEKLHPERVPKTTAKLRSNIEKQYDI
# LEGRLAQEGQQYLALPDRPTIADIATLPFADEACAVLFGLDLSNWPHTLEWSRRMAARPAVVRARERVAKLGHE]
# end gene tig00000001.g17
###
# start gene tig00000001.g18
tig00000001	AUGUSTUS	gene	67230	67565	.	-	.	ID=tig00000001.g18
tig00000001	AUGUSTUS	transcript	67230	67565	0.75	-	.	ID=tig00000001.g18.t1;Parent=tig00000001.g18
tig00000001	AUGUSTUS	stop_codon	67230	67232	.	-	0	Parent=tig00000001.g18.t1
tig00000001	AUGUSTUS	CDS	67233	67565	0.75	-	0	ID=tig00000001.g18.t1.cds;Parent=tig00000001.g18.t1
tig00000001	AUGUSTUS	start_codon	67563	67565	.	-	0	Parent=tig00000001.g18.t1
# coding sequence = [atggctcaacttctccgtttactcgtgacccaacttggcaacgcgctccctggccctcacgaccgccggcctggctgcc
# atgcgtcgactccactccagggtgtgtggccagttagaaagatcgagcccaaacaagaccgcacatgcctcgtcggcgaatggcaaggtggcgatatc
# ggcaatggttgggcggtcggggagcgccaaatactgctgcccttcctgggcgagtctgccctcaaggatgtcatactgcttctcgatgttggagcgga
# gcctgcagagtcgccgcacaatatcagaaaaaccagcttcgccaaagagtgggagggatga]
# protein sequence = [MAQLLRLLVTQLGNALPGPHDRRPGCHASTPLQGVWPVRKIEPKQDRTCLVGEWQGGDIGNGWAVGERQILLPFLGES
# ALKDVILLLDVGAEPAESPHNIRKTSFAKEWEG]
# end gene tig00000001.g18
###
# start gene tig00000001.g19
tig00000001	AUGUSTUS	gene	69074	70426	0.15	+	.	ID=tig00000001.g19
tig00000001	AUGUSTUS	transcript	69074	70426	0.15	+	.	ID=tig00000001.g19.t1;Parent=tig00000001.g19
tig00000001	AUGUSTUS	start_codon	69074	69076	.	+	0	Parent=tig00000001.g19.t1
tig00000001	AUGUSTUS	intron	69103	69383	0.3	+	.	Parent=tig00000001.g19.t1
tig00000001	AUGUSTUS	intron	69828	69883	0.99	+	.	Parent=tig00000001.g19.t1
tig00000001	AUGUSTUS	intron	70038	70117	0.5	+	.	Parent=tig00000001.g19.t1
tig00000001	AUGUSTUS	CDS	69074	69102	0.31	+	0	ID=tig00000001.g19.t1.cds;Parent=tig00000001.g19.t1
tig00000001	AUGUSTUS	CDS	69384	69827	0.91	+	1	ID=tig00000001.g19.t1.cds;Parent=tig00000001.g19.t1
tig00000001	AUGUSTUS	CDS	69884	70037	0.51	+	1	ID=tig00000001.g19.t1.cds;Parent=tig00000001.g19.t1
tig00000001	AUGUSTUS	CDS	70118	70423	0.43	+	0	ID=tig00000001.g19.t1.cds;Parent=tig00000001.g19.t1
tig00000001	AUGUSTUS	stop_codon	70424	70426	.	+	0	Parent=tig00000001.g19.t1
# coding sequence = [atgtactcaggctgcatccattcatacatgacggatattttacagctttcgggagcgcaactcaatctcggccaccgcg
# tccgggaagatggccaagccgccgtactgcggcacgggcttctctttaccctcggggaggcgaatgtcgaaattgcgaatgagatgcgccgcgaccac
# cttgacctgggcactggcgaagaagcgaccgggacaggcccagattccgtgaccgaagttgatgttgtcagtgcctgtcgacgtatgctggaacttca
# tctcattgcctggctgcgcgcgcatcttggcgaaccggaatgcgtcaaacttctccggctccggatacagcgtgggcgacaggttgattggctgggca
# cgcaccatgaccaagaagcccggcgggatgatgtggccggtggtcagcttcaatcctttcggggccgtgacgacgcggggaatgttgactgtgggggt
# ttgcctcaagcgttgcgactcgcggacgaagctgtccagcttgaccagctgcatgatggtcgtcttgttgatgacaccgtcctcgccaacgacctcct
# gcagttccgcgcggagctcctcgatgtattctggatgcgaagccaggtcgaaaaccacgcttatgcgagtactgcgatcggaaccagtccagaagctc
# gcctccaacctcgtcatcaccagctggcttttcgctgtcttgtttcttttcctctcttggagaagaccattgagctttcgggtgatgagagccttgca
# gccctcgagggacctaacctgggacagaaacggggcaatgaaggggcgaagaaagtgtgggatgaagcgcagcaccatccaggccttggacacgtcgc
# cagtgaagccgaccgtcgcgttaatccactcctcgtctcggctcaggggcaggccaacaaaggaacggcctga]
# protein sequence = [MYSGCIHSYMTDILQLSGAQLNLGHRVREDGQAAVLRHGLLFTLGEANVEIANEMRRDHLDLGTGEEATGTGPDSVTE
# VDVVSACRRMLELHLIAWLRAHLGEPECVKLLRLRIQRGRQVDWLGTHHDQEARRDDVAGGQLQSFRGRDDAGNVDCGGLPQALRLADEAVQLDQLHD
# GRLVDDTVLANDLLQFRAELLDVFWMRSQVENHAYASTAIGTSPEARLQPRHHQLAFRCLVSFPLLEKTIELSGDESLAALEGPNLGQKRGNEGAKKV
# WDEAQHHPGLGHVASEADRRVNPLLVSAQGQANKGTA]
# end gene tig00000001.g19
###
# start gene tig00000001.g20
tig00000001	AUGUSTUS	gene	69394	72424	.	-	.	ID=tig00000001.g20
tig00000001	AUGUSTUS	transcript	69394	72424	0.03	-	.	ID=tig00000001.g20.t1;Parent=tig00000001.g20
tig00000001	AUGUSTUS	stop_codon	69394	69396	.	-	0	Parent=tig00000001.g20.t1
tig00000001	AUGUSTUS	intron	69816	69871	1	-	.	Parent=tig00000001.g20.t1
tig00000001	AUGUSTUS	intron	70213	70268	0.89	-	.	Parent=tig00000001.g20.t1
tig00000001	AUGUSTUS	intron	70682	70887	0.48	-	.	Parent=tig00000001.g20.t1
tig00000001	AUGUSTUS	intron	71060	71372	0.35	-	.	Parent=tig00000001.g20.t1
tig00000001	AUGUSTUS	intron	71537	71577	0.09	-	.	Parent=tig00000001.g20.t1
tig00000001	AUGUSTUS	intron	71748	71976	0.36	-	.	Parent=tig00000001.g20.t1
tig00000001	AUGUSTUS	intron	72300	72365	0.6	-	.	Parent=tig00000001.g20.t1
tig00000001	AUGUSTUS	CDS	69397	69815	1	-	2	ID=tig00000001.g20.t1.cds;Parent=tig00000001.g20.t1
tig00000001	AUGUSTUS	CDS	69872	70212	0.9	-	1	ID=tig00000001.g20.t1.cds;Parent=tig00000001.g20.t1
tig00000001	AUGUSTUS	CDS	70269	70681	0.84	-	0	ID=tig00000001.g20.t1.cds;Parent=tig00000001.g20.t1
tig00000001	AUGUSTUS	CDS	70888	71059	0.21	-	1	ID=tig00000001.g20.t1.cds;Parent=tig00000001.g20.t1
tig00000001	AUGUSTUS	CDS	71373	71536	0.26	-	0	ID=tig00000001.g20.t1.cds;Parent=tig00000001.g20.t1
tig00000001	AUGUSTUS	CDS	71578	71747	0.09	-	2	ID=tig00000001.g20.t1.cds;Parent=tig00000001.g20.t1
tig00000001	AUGUSTUS	CDS	71977	72299	0.32	-	1	ID=tig00000001.g20.t1.cds;Parent=tig00000001.g20.t1
tig00000001	AUGUSTUS	CDS	72366	72424	0.81	-	0	ID=tig00000001.g20.t1.cds;Parent=tig00000001.g20.t1
tig00000001	AUGUSTUS	start_codon	72422	72424	.	-	0	Parent=tig00000001.g20.t1
# coding sequence = [atgccggccgctcccgtcgccggccttgaagtccggcgagatgaggtcgacgacgtgctatccagcaccgaggtcgacc
# agtgtctcgccaccgagctcgccccatggatagtccagcgtaagccccttggccatggcgacggcgccggcgccgagggtgttgtggaactgctcgct
# cttgccctgctttgccatgtagtcgaacaggctcatgtcggttttgtactcgatctgagcagcgttccgcgtctccccgagacggatcgcctgaggga
# tcgagcggctgacgtcgaagaatatgttggggtacaggtcagcccagaggtgccactttgtccagtggtctcggcggagaagggtcgagcagcggttg
# ttggagaaggttgtcttgtgcgtggggctgcggcttgtgaggggtttcctccccagaaaggtaacataccgaagaagccgtctgccagaagcatcacg
# gatggaaccagccgcagctgcagtgcgtccatgagatctaccgctgtccgcgccaattggtccaggtcacgatctgggaacttcctcagacgcaatag
# tctccgtggcttcacggatatgctgattgagcgcttcgagcgtcgcctttatcttggcgatgccggtggaagatgctgccattgcggttacggggatg
# tggactactggaaggacattaatcgtctgcaagatcaagcaattctggtcagcactcgtctgctctggtctgctctggtctcctttgctcttactgcc
# cagaggcagatcagattccccgccgcccaagacaagacacggccacacattatgctcgcgtcacttcccctcgaccaggggctgacacccgtggcgtt
# aatctctacagcatctgttgcattggctcagccggaaactcagctctccatcaagaaacatcactacaaccaattcctgggagagtactcttacatgg
# gcacacgagcagacgagttcgacaatgccatgcggaataccctggtacgcaacacccctacagtcctgcgcgccttcacggccgaaatcgattacgcg
# acccgggtcaccattggcgataagctccccacctggacgaaaatcaagccgcggggcatcatggcacgcatggcgaccatcctctcaggccgttcctt
# tgttggcctgcccctgagccgagacgaggagtggattaacgcgacggtcggcttcactggcgacgtgtccaaggcctggatggtgctgcgcttcatcc
# cacactttcttcgccccttcattgccccgtttctgtcccaggttagagaggaaaagaaacaagacagcgaaaagccagctggtgatgacgaggttgga
# ggcgagcttctggactggttccgatcgcagtactcgcataagcctacggtcaaggagctggctcgcgaccagctgctcgcaacatttgcctctatcta
# caaccttacgaatgcgctgacctacgtggttttcgacctggcttcgcatccagaatacatcgaggagctccgcgcggaactgcaggaggtcgttggcg
# aggacggtgtcatcaacaagacgaccatcatgcagctggtcaagctggacagcttcgtccgcgagtcgcaacgcttgaggcctacgtcacttgtcaac
# attccccgcgtcgtcacggccccgaaaggattgaagctgaccaccggccacatcatcccgccgggcttcttggtcatggtgcgtgcccagccaatcaa
# cctgtcgcccacgctgtatccggagccggagaagtttgacgcattccggttcgccaagatgcgcgcgcagccaggcaatgagatgaagttccagcata
# cgtcgacaggcactgacaacatcaacttcggtcacggaatctgggcctgtcccggtcgcttcttcgccagtgcccaggtcaaggtggtcgcggcgcat
# ctcattcgcaatttcgacattcgcctccccgagggtaaagagaagcccgtgccgcagtacggcggcttggccatcttcccggacgcggtggccgagat
# tgagttgcgctcccgaaagctgtaa]
# protein sequence = [MPAAPVAGLEVRRDEVDDVLSSTEVDQCLATELAPWIVQRKPLGHGDGAGAEGVVELLALALLCHVVEQAHVGFVLDL
# SSVPRLPETDRLRDRAADVEEYVGVQVSPEVPLCPVVSAEKGRAAVVGEGCLVRGAAACEGFPPQKGNIPKKPSARSITDGTSRSCSASMRSTAVRAN
# WSRSRSGNFLRRNSLRGFTDMLIERFERRLYLGDAGGRCCHCGYGDVDYWKDINRLQDQAILVSTRLLWSALVSFALTAQRQIRFPAAQDKTRPHIML
# ASLPLDQGLTPVALISTASVALAQPETQLSIKKHHYNQFLGEYSYMGTRADEFDNAMRNTLVRNTPTVLRAFTAEIDYATRVTIGDKLPTWTKIKPRG
# IMARMATILSGRSFVGLPLSRDEEWINATVGFTGDVSKAWMVLRFIPHFLRPFIAPFLSQVREEKKQDSEKPAGDDEVGGELLDWFRSQYSHKPTVKE
# LARDQLLATFASIYNLTNALTYVVFDLASHPEYIEELRAELQEVVGEDGVINKTTIMQLVKLDSFVRESQRLRPTSLVNIPRVVTAPKGLKLTTGHII
# PPGFLVMVRAQPINLSPTLYPEPEKFDAFRFAKMRAQPGNEMKFQHTSTGTDNINFGHGIWACPGRFFASAQVKVVAAHLIRNFDIRLPEGKEKPVPQ
# YGGLAIFPDAVAEIELRSRKL]
# end gene tig00000001.g20
###
# start gene tig00000001.g21
tig00000001	AUGUSTUS	gene	71438	72799	0.68	+	.	ID=tig00000001.g21
tig00000001	AUGUSTUS	transcript	71438	72799	0.68	+	.	ID=tig00000001.g21.t1;Parent=tig00000001.g21
tig00000001	AUGUSTUS	start_codon	71438	71440	.	+	0	Parent=tig00000001.g21.t1
tig00000001	AUGUSTUS	intron	71688	71789	1	+	.	Parent=tig00000001.g21.t1
tig00000001	AUGUSTUS	CDS	71438	71687	0.68	+	0	ID=tig00000001.g21.t1.cds;Parent=tig00000001.g21.t1
tig00000001	AUGUSTUS	CDS	71790	72796	1	+	2	ID=tig00000001.g21.t1.cds;Parent=tig00000001.g21.t1
tig00000001	AUGUSTUS	stop_codon	72797	72799	.	+	0	Parent=tig00000001.g21.t1
# coding sequence = [atggcagcatcttccaccggcatcgccaagataaaggcgacgctcgaagcgctcaatcagcatatccgtgaagccacgg
# agactattgcgtctgaggaactggcaccggtgctcgatggcgcgttacacagcgtcgacacgttcccagatcgtgacctggaccaattggcgcggaca
# gcggtagatctcatggacgcactgcagctgcggctggttccatccgtgatgcttctggcagacggcttcttcggctacctgaacagcaaggccatggc
# ggccgtagtcgaggcaaaggtaccggacgtcctcgagagccatggaccgctcacagcagagaagctgggccctctcgtccaggtgcagcccacgcgcc
# tggcgcagctccttgacacgttggtaaacaacggaatcttctcatacgatgcgtcatccggtaccttctccaacaaccgctgctcgacccttctccgc
# cgagaccactggacaaagtggcacctctgggctgacctgtaccccaacatattcttcgacgtcagccgctcgatccctcaggcgatccgtctcgggga
# gacgcggaacgctgctcagatcgagtacaaaaccgacatgagcctgttcgactacatggcaaagcagggcaagagcgagcagttccacaacaccctcg
# gcgccggcgccgtcgccatggccaaggggcttacgctggactatccatggggcgagctcggtggcgagacactggtcgacctcggtgctggatctggg
# gacttcctggcgtcggtcctgcgacagaaccccgcgctccacggtacactagttgacctacagcacgtcgtcgacctcatctcgccggacttcaaggc
# cggcgacgggagcggccggcatgccgacgtggcgtcacgcatgtccttgagagcgggcgactttttcggcgacattccggcagcgtccgtgtatacaa
# tcaagtggtgcctacataactggatggacgaggatgtggtgcgcatcctgagcaacgcccgctctcatctggttgcgtcgcccgtcgcccgcttcgtc
# atcttcgagtcaatcaaacgaccgctccgaagcggacgacttccccgatatggtgacctggtcatgatgattactgtcaacggcaaggagaggtcgga
# gcaggactggaccagattggcgggcttggcaggctggacagttcaccgcatcatcgacatacggaattcttgggtttcagcaattgagcttcggccgg
# cttaa]
# protein sequence = [MAASSTGIAKIKATLEALNQHIREATETIASEELAPVLDGALHSVDTFPDRDLDQLARTAVDLMDALQLRLVPSVMLL
# ADGFFGYLNSKAMAAVVEAKVPDVLESHGPLTAEKLGPLVQVQPTRLAQLLDTLVNNGIFSYDASSGTFSNNRCSTLLRRDHWTKWHLWADLYPNIFF
# DVSRSIPQAIRLGETRNAAQIEYKTDMSLFDYMAKQGKSEQFHNTLGAGAVAMAKGLTLDYPWGELGGETLVDLGAGSGDFLASVLRQNPALHGTLVD
# LQHVVDLISPDFKAGDGSGRHADVASRMSLRAGDFFGDIPAASVYTIKWCLHNWMDEDVVRILSNARSHLVASPVARFVIFESIKRPLRSGRLPRYGD
# LVMMITVNGKERSEQDWTRLAGLAGWTVHRIIDIRNSWVSAIELRPA]
# end gene tig00000001.g21
###
# start gene tig00000001.g22
tig00000001	AUGUSTUS	gene	84956	85816	0.54	+	.	ID=tig00000001.g22
tig00000001	AUGUSTUS	transcript	84956	85816	0.54	+	.	ID=tig00000001.g22.t1;Parent=tig00000001.g22
tig00000001	AUGUSTUS	start_codon	84956	84958	.	+	0	Parent=tig00000001.g22.t1
tig00000001	AUGUSTUS	intron	85166	85363	0.58	+	.	Parent=tig00000001.g22.t1
tig00000001	AUGUSTUS	CDS	84956	85165	0.55	+	0	ID=tig00000001.g22.t1.cds;Parent=tig00000001.g22.t1
tig00000001	AUGUSTUS	CDS	85364	85813	0.96	+	0	ID=tig00000001.g22.t1.cds;Parent=tig00000001.g22.t1
tig00000001	AUGUSTUS	stop_codon	85814	85816	.	+	0	Parent=tig00000001.g22.t1
# coding sequence = [atgcagaatcgcttgagagcattagaagaaaagcttcagaagtcgtcagtggtagccgagaaccgcaacgagtcgccgt
# caccgctgcaacaaagaatagctgagattgaaagcggccattccccaagcccaaacacaaccgatgacttcgccgaagacgtccagtcgggtctggcc
# atagtatcggcgaaagccaacaataagcccgatggttttgcatctcccatgcaacacgatcagacgacgatcctgaagcccgtccttcatgaggccac
# agaacagggacattcagtcatagtagagatgctccttgagaaaggcgcctgcatctcagcgcgagacagttcgggagcaacaagtttacatctagcag
# cacaacgaggcaacgttgctatctccaagatcttactccgatggcacgcgaatcctaatctcctagattactgcggcaattcccccatgcattatgca
# atcgaggagagtcactgtttagtattggacgccttgctggagggtggagctgacacaaacatacagaatctggatgggcggacagtattgcatctagt
# tgcgagtaacggcaataagagcgctgtagccaaactggttcaacaaaacgagagcttgatcgccgttaaggattttttggctcaacggcactaa]
# protein sequence = [MQNRLRALEEKLQKSSVVAENRNESPSPLQQRIAEIESGHSPSPNTTDDFAEDVQSGLAIVSAKANNKPDGFASPMQH
# DQTTILKPVLHEATEQGHSVIVEMLLEKGACISARDSSGATSLHLAAQRGNVAISKILLRWHANPNLLDYCGNSPMHYAIEESHCLVLDALLEGGADT
# NIQNLDGRTVLHLVASNGNKSAVAKLVQQNESLIAVKDFLAQRH]
# end gene tig00000001.g22
###
# start gene tig00000001.g23
tig00000001	AUGUSTUS	gene	90898	91982	.	-	.	ID=tig00000001.g23
tig00000001	AUGUSTUS	transcript	90898	91982	0.2	-	.	ID=tig00000001.g23.t1;Parent=tig00000001.g23
tig00000001	AUGUSTUS	stop_codon	90898	90900	.	-	0	Parent=tig00000001.g23.t1
tig00000001	AUGUSTUS	intron	91150	91436	0.99	-	.	Parent=tig00000001.g23.t1
tig00000001	AUGUSTUS	intron	91630	91800	0.38	-	.	Parent=tig00000001.g23.t1
tig00000001	AUGUSTUS	CDS	90901	91149	0.54	-	0	ID=tig00000001.g23.t1.cds;Parent=tig00000001.g23.t1
tig00000001	AUGUSTUS	CDS	91437	91629	0.51	-	1	ID=tig00000001.g23.t1.cds;Parent=tig00000001.g23.t1
tig00000001	AUGUSTUS	CDS	91801	91982	0.8	-	0	ID=tig00000001.g23.t1.cds;Parent=tig00000001.g23.t1
tig00000001	AUGUSTUS	start_codon	91980	91982	.	-	0	Parent=tig00000001.g23.t1
# coding sequence = [atggccttgttaatctctcccagcacgacctgtgtaaacagtttcctctgcgattctgcatcaatttcaaatgttccaa
# acctgaacctgggcgcgtccatctcacacggcgtcaaagggcccttgttgggtggcccggaaacgtcggaccctgcttgcaaccacgagtcacagacc
# tgtctctgctctagcaagggaatgcagttcagcggcgtcctgtctcgagcgctcgaggttgaacccaagcctgagcgcaagctcggctgggcttccgg
# cgggcctgagttgctgggctcccggctcacatgtctcgttgtgcaggcctctgagccgtgtcgtgatgtttctagcccggtattcatcgaagaagcat
# ccgtttatggtatccaagagcgtcgggttgcgtgggctgttggggacgacgctgttttcgtagcgagctcgtttgtggcggttggcaccctggacttt
# gcccgtcatggagatgctgtagacgcactcgaagttgttggcaagacatctctggcacgaaggcttgtcactactacatttgacctggcaggtgttag
# tcggcatgaacgcaactcggttgtaggttgcgtccagggattggctgctaattactag]
# protein sequence = [MALLISPSTTCVNSFLCDSASISNVPNLNLGASISHGVKGPLLGGPETSDPACNHESQTCLCSSKGMQFSGVLSRALE
# VEPKPERKLGWASGGPELLGSRLTCLVVQASEPCRDVSSPVFIEEASVYGIQERRVAWAVGDDAVFVASSFVAVGTLDFARHGDAVDALEVVGKTSLA
# RRLVTTTFDLAGVSRHERNSVVGCVQGLAANY]
# end gene tig00000001.g23
###
# start gene tig00000001.g24
tig00000001	AUGUSTUS	gene	91045	92148	0.47	+	.	ID=tig00000001.g24
tig00000001	AUGUSTUS	transcript	91045	92148	0.47	+	.	ID=tig00000001.g24.t1;Parent=tig00000001.g24
tig00000001	AUGUSTUS	start_codon	91045	91047	.	+	0	Parent=tig00000001.g24.t1
tig00000001	AUGUSTUS	CDS	91045	92145	0.47	+	0	ID=tig00000001.g24.t1.cds;Parent=tig00000001.g24.t1
tig00000001	AUGUSTUS	stop_codon	92146	92148	.	+	0	Parent=tig00000001.g24.t1
# coding sequence = [atgacgggcaaagtccagggtgccaaccgccacaaacgagctcgctacgaaaacagcgtcgtccccaacagcccacgca
# acccgacgctcttggataccataaacctgtcatcgggcgatgaggcaacgattgtggcagatcccgccgcagcccaggttgcctatgtgctgccatcc
# caaaccgccacgcaagatgccgaggacatctgccactcggccatgctacagctcgtttcgcctgcgtccgagccggctctgcgatggcctgtacaaga
# ttccctccccatcaacatcctcttcgatatcgaagatagcttttgtcgaccttctgccgacgaacagccacacagccagcaacgccctgagtgccacg
# agggccagggccaacttacggatgcttcttcgatgaataccgggctagaaacatcacgacacggctcagaggcctgcacaacgagacatgtgagccgg
# gagcccagcaactcaggcccgccggaagcccagccgagcttgcgctcaggcttgggttcaacctcgagcgctcgagacaggacgccgctgaactgcat
# tcccttgctagagcagctgtggcagcgcgaaggatgtgcgcatctacagccagactctgtcatagctactaacaagaaagccgtctccgcactgtcca
# agctggttccaggtcttgatagctgcgacaaaggtgaagccgaccttatgctctacaccctcgtcatgcaggctatcgtcaactcttacagacaggtc
# tgtgactcgtggttgcaagcagggtccgacgtttccgggccacccaacaagggccctttgacgccgtgtgagatggacgcgcccaggttcaggtttgg
# aacatttgaaattgatgcagaatcgcagaggaaactgtttacacaggtcgtgctgggagagattaacaaggccatgttgctctggaccaagttatggg
# ccgttgtgtcgacccagcaactcaatggccgagggggcatgggactctgcgaaaacatccttctcgaagcagggatcacacttcaaagaaaaataaca
# gagataagcacctctgtcgcagtttatagcactgaaccacaataa]
# protein sequence = [MTGKVQGANRHKRARYENSVVPNSPRNPTLLDTINLSSGDEATIVADPAAAQVAYVLPSQTATQDAEDICHSAMLQLV
# SPASEPALRWPVQDSLPINILFDIEDSFCRPSADEQPHSQQRPECHEGQGQLTDASSMNTGLETSRHGSEACTTRHVSREPSNSGPPEAQPSLRSGLG
# STSSARDRTPLNCIPLLEQLWQREGCAHLQPDSVIATNKKAVSALSKLVPGLDSCDKGEADLMLYTLVMQAIVNSYRQVCDSWLQAGSDVSGPPNKGP
# LTPCEMDAPRFRFGTFEIDAESQRKLFTQVVLGEINKAMLLWTKLWAVVSTQQLNGRGGMGLCENILLEAGITLQRKITEISTSVAVYSTEPQ]
# end gene tig00000001.g24
###
# start gene tig00000001.g25
tig00000001	AUGUSTUS	gene	101559	103125	.	-	.	ID=tig00000001.g25
tig00000001	AUGUSTUS	transcript	101559	103125	0.1	-	.	ID=tig00000001.g25.t1;Parent=tig00000001.g25
tig00000001	AUGUSTUS	stop_codon	101559	101561	.	-	0	Parent=tig00000001.g25.t1
tig00000001	AUGUSTUS	intron	102013	102290	0.35	-	.	Parent=tig00000001.g25.t1
tig00000001	AUGUSTUS	intron	102365	102431	0.77	-	.	Parent=tig00000001.g25.t1
tig00000001	AUGUSTUS	intron	102736	102805	0.46	-	.	Parent=tig00000001.g25.t1
tig00000001	AUGUSTUS	intron	102871	103053	0.39	-	.	Parent=tig00000001.g25.t1
tig00000001	AUGUSTUS	CDS	101562	102012	0.6	-	1	ID=tig00000001.g25.t1.cds;Parent=tig00000001.g25.t1
tig00000001	AUGUSTUS	CDS	102291	102364	0.61	-	0	ID=tig00000001.g25.t1.cds;Parent=tig00000001.g25.t1
tig00000001	AUGUSTUS	CDS	102432	102735	0.57	-	1	ID=tig00000001.g25.t1.cds;Parent=tig00000001.g25.t1
tig00000001	AUGUSTUS	CDS	102806	102870	0.36	-	0	ID=tig00000001.g25.t1.cds;Parent=tig00000001.g25.t1
tig00000001	AUGUSTUS	CDS	103054	103125	0.4	-	0	ID=tig00000001.g25.t1.cds;Parent=tig00000001.g25.t1
tig00000001	AUGUSTUS	start_codon	103123	103125	.	-	0	Parent=tig00000001.g25.t1
# coding sequence = [atgtctacgtcaacggcgcaaagcgaaataccaagtgaagatcttcaaaccgcattgcagattctcgctgaaactgacc
# ttgagcggctgggccgcggacgcgtcggcggccagttctggagcgcattcgtttcctgtccaccttccgagccgggacatgaacctcaggatggggca
# tatctcgaatcgatgaggaaaactctgcaacagatcgatctgatatatctgatgattgagatgtacccgacgcgcttcgctctcgcaaggaactccgc
# cgacgtattagaggtatttaggagcggccgaatagcctgcatgattggacttgaaggcttgcatcagattggcaacagctttagttgcttgaggctgt
# atcgctccctcggggtccgctatatcacccttacccacaactgcaacaacctctatgctgattcggctacggcacctgtccttcacggcggactttcg
# gaacggggtaggagggcggtgcaagagatgaaccgaacaggactcgttctcgaccagctcaagcaaaacggtggtgtcatcatgatctgcttcttgcg
# agagttggttgccccacccaatggcggagacccaagcttgagcgacgtcgtggatcatattatatacgccggagagaggatcggctacgaacacgtcg
# gcataggctccgactttgatgggatgctcaaaggaccagatggcctggacgaggtttcccagtaccctcagcttgtctccgcgctcgtaacgagaggt
# gtctccacacaagatattaagagagtaattggattgaacattcttcgggtgctagaccaggtcgatgctgtgtccagtacgataagacttaacaacag
# tcaacttccggaatgtgatagcttcccgagttcctggacagctgaggaacgcaacatgatgtatcaagaaggacttcggaggcaagaaactgccggga
# agaagtag]
# protein sequence = [MSTSTAQSEIPSEDLQTALQILAETDLERLGRGRVGGQFWSAFVSCPPSEPGHEPQDGAYLESMRKTLQQIDLIYLMI
# EMYPTRFALARNSADVLEVFRSGRIACMIGLEGLHQIGNSFSCLRLYRSLGVRYITLTHNCNNLYADSATAPVLHGGLSERGRRAVQEMNRTGLVLDQ
# LKQNGGVIMICFLRELVAPPNGGDPSLSDVVDHIIYAGERIGYEHVGIGSDFDGMLKGPDGLDEVSQYPQLVSALVTRGVSTQDIKRVIGLNILRVLD
# QVDAVSSTIRLNNSQLPECDSFPSSWTAEERNMMYQEGLRRQETAGKK]
# end gene tig00000001.g25
###
# start gene tig00000001.g26
tig00000001	AUGUSTUS	gene	102746	103026	0.7	+	.	ID=tig00000001.g26
tig00000001	AUGUSTUS	transcript	102746	103026	0.7	+	.	ID=tig00000001.g26.t1;Parent=tig00000001.g26
tig00000001	AUGUSTUS	start_codon	102746	102748	.	+	0	Parent=tig00000001.g26.t1
tig00000001	AUGUSTUS	intron	102756	102808	0.85	+	.	Parent=tig00000001.g26.t1
tig00000001	AUGUSTUS	CDS	102746	102755	0.87	+	0	ID=tig00000001.g26.t1.cds;Parent=tig00000001.g26.t1
tig00000001	AUGUSTUS	CDS	102809	103023	0.71	+	2	ID=tig00000001.g26.t1.cds;Parent=tig00000001.g26.t1
tig00000001	AUGUSTUS	stop_codon	103024	103026	.	+	0	Parent=tig00000001.g26.t1
# coding sequence = [atggcagcacgaaacgaatgcgctccagaactggccgccgacgcgtccgcggcccagccgctcaaggtcagtctgaccg
# atggggacagagttcagattgaaatcttcatgcctaacattgttgccgaaccagccgcggatattgcatggccaatcgttgtgtccgtctggttttgg
# gcaacgtgtcagccaccctgcatccagcaaggccgtaagacctggttttag]
# protein sequence = [MAARNECAPELAADASAAQPLKVSLTDGDRVQIEIFMPNIVAEPAADIAWPIVVSVWFWATCQPPCIQQGRKTWF]
# end gene tig00000001.g26
###
# start gene tig00000001.g27
tig00000001	AUGUSTUS	gene	104877	106548	.	-	.	ID=tig00000001.g27
tig00000001	AUGUSTUS	transcript	104877	106548	0.34	-	.	ID=tig00000001.g27.t1;Parent=tig00000001.g27
tig00000001	AUGUSTUS	stop_codon	104877	104879	.	-	0	Parent=tig00000001.g27.t1
tig00000001	AUGUSTUS	intron	105161	106256	0.39	-	.	Parent=tig00000001.g27.t1
tig00000001	AUGUSTUS	CDS	104880	105160	0.74	-	2	ID=tig00000001.g27.t1.cds;Parent=tig00000001.g27.t1
tig00000001	AUGUSTUS	CDS	106257	106548	0.85	-	0	ID=tig00000001.g27.t1.cds;Parent=tig00000001.g27.t1
tig00000001	AUGUSTUS	start_codon	106546	106548	.	-	0	Parent=tig00000001.g27.t1
# coding sequence = [atggcgccgcggtggagcgcctggcgaggcccgaacatgtcggactttttgcacaacttgaacgtaaccaacgacaaca
# gatgtccggacgaatccgagttcagctttgaggatgccctggccatgttcaccaactcgcagttcttcgactccggctcgggtcagaacattgattat
# caggcccttcctgtccacccggagattgagcctgcagccccttcggcggcagccagcaccgctgacgagctcgcctcacttctgggtgacttcaccaa
# cctagacttcataacgagcgcaagcgcaacacggccgccagcgcccgtttccgtatcaaaaaagcagcgctggacggccctcgagaaggcagttactg
# agatgtctgagaaggcaacccagctggagaaccgcatcaccctcctcgaaacggagaacaactggctcaagaacctagtcatagagaaaagcaacggc
# aacgaggagttcgccgccaagttcaaggagttcaatttgaagcataaggcgagcaagacaaccaccgagtcatctgtgtcatcgggcgccgccacgaa
# gaaataa]
# protein sequence = [MAPRWSAWRGPNMSDFLHNLNVTNDNRCPDESEFSFEDALAMFTNSQFFDSGSGQNIDYQALPVHPEIEPAAPSAAAS
# TADELASLLGDFTNLDFITSASATRPPAPVSVSKKQRWTALEKAVTEMSEKATQLENRITLLETENNWLKNLVIEKSNGNEEFAAKFKEFNLKHKASK
# TTTESSVSSGAATKK]
# end gene tig00000001.g27
###
# start gene tig00000001.g28
tig00000001	AUGUSTUS	gene	109041	109799	.	-	.	ID=tig00000001.g28
tig00000001	AUGUSTUS	transcript	109041	109799	0.28	-	.	ID=tig00000001.g28.t1;Parent=tig00000001.g28
tig00000001	AUGUSTUS	stop_codon	109041	109043	.	-	0	Parent=tig00000001.g28.t1
tig00000001	AUGUSTUS	intron	109474	109593	0.53	-	.	Parent=tig00000001.g28.t1
tig00000001	AUGUSTUS	CDS	109044	109473	0.63	-	1	ID=tig00000001.g28.t1.cds;Parent=tig00000001.g28.t1
tig00000001	AUGUSTUS	CDS	109594	109799	0.39	-	0	ID=tig00000001.g28.t1.cds;Parent=tig00000001.g28.t1
tig00000001	AUGUSTUS	start_codon	109797	109799	.	-	0	Parent=tig00000001.g28.t1
# coding sequence = [atgatgggaggcagactggtcattgcctttcggttcacggacatgatgcgatccatcgtgggtgccgtgctcagagagc
# accgctcgagactctcgatgacgcttgtgagagcggccgcgtggtggtatcgcttcaagccgttggagtcgcgccaggattgcgaggcagccaccgtc
# gacttggcgccgagctctgtcagcggcgggggtcggcgcagcccccaggatatcagcagacacggcaccgtgtgtcgggaaaagcttagccggcgagg
# atcccgatcccgacccggcataatcgcccacgtcgccgagctgaaagaccccgccttctttgatgaggggaacagcgggcaccagcgccggaagaacc
# gcgcctgtcgacggggcatcgctgcggctccaggaaccagacgcaggtctggctcccagcgtaagctccgtgtatggatcagaagacggcggcatctg
# tggccgggcctcccaatggtgactcccgccgagccgctgtctcttgaacgagctgcggccgaccatggacacctggtactggcatttgagacccaagc
# tgacgcagcgagagcacccgtccttgtcgccagaacaccgaacctgtcagcgaggaggcttgaaagttag]
# protein sequence = [MMGGRLVIAFRFTDMMRSIVGAVLREHRSRLSMTLVRAAAWWYRFKPLESRQDCEAATVDLAPSSVSGGGRRSPQDIS
# RHGTVCREKLSRRGSRSRPGIIAHVAELKDPAFFDEGNSGHQRRKNRACRRGIAAAPGTRRRSGSQRKLRVWIRRRRHLWPGLPMVTPAEPLSLERAA
# ADHGHLVLAFETQADAARAPVLVARTPNLSARRLES]
# end gene tig00000001.g28
###
# start gene tig00000001.g29
tig00000001	AUGUSTUS	gene	109143	110114	0.21	+	.	ID=tig00000001.g29
tig00000001	AUGUSTUS	transcript	109143	110114	0.21	+	.	ID=tig00000001.g29.t1;Parent=tig00000001.g29
tig00000001	AUGUSTUS	start_codon	109143	109145	.	+	0	Parent=tig00000001.g29.t1
tig00000001	AUGUSTUS	intron	109875	109961	0.26	+	.	Parent=tig00000001.g29.t1
tig00000001	AUGUSTUS	CDS	109143	109874	0.22	+	0	ID=tig00000001.g29.t1.cds;Parent=tig00000001.g29.t1
tig00000001	AUGUSTUS	CDS	109962	110111	0.26	+	0	ID=tig00000001.g29.t1.cds;Parent=tig00000001.g29.t1
tig00000001	AUGUSTUS	stop_codon	110112	110114	.	+	0	Parent=tig00000001.g29.t1
# coding sequence = [atggtcggccgcagctcgttcaagagacagcggctcggcgggagtcaccattgggaggcccggccacagatgccgccgt
# cttctgatccatacacggagcttacgctgggagccagacctgcgtctggttcctggagccgcagcgatgccccgtcgacaggcgcggttcttccggcg
# ctggtgcccgctgttcccctcatcaaagaaggcggggtctttcagctcggcgacgtgggcgattatgccgggtcgggatcgggatcctcgccggctaa
# gcttttcccgacacacggtgccgtgtctgctgatatcctgggggctgcgccgaccccttggacatggacattgtcgacaccccatgctccgtccgcat
# ctttgacccccaacacgcccaagacagcaccgccgagggtggcaggctcacttcgcctggcagcaccaagcgacacacccgccgctgacagagctcgg
# cgccaagtcgacggtggctgcctcgcaatcctggcgcgactccaacggcttgaagcgataccaccacgcggccgctctcacaagcgtcatcgagagtc
# tcgagcggtgctctctgagcacggcacccacgatggatcgcatcatgtccgtgaaccgaaaggcaatgaccagtctgcctcccatcatggcgatggat
# gggttcaagatgtgtcacagctgccccatgcttgttaccactatcctagacctcatcttgagcatccagtcacagggttcgccatcgaggtccgccct
# gtctccgccggacgtcgtgacggcagatgcctcgacgacctcgagttcgattacctcaagcttgatgcgccagggacggcccgttttctcctttggct
# gcctggagctggagccagatga]
# protein sequence = [MVGRSSFKRQRLGGSHHWEARPQMPPSSDPYTELTLGARPASGSWSRSDAPSTGAVLPALVPAVPLIKEGGVFQLGDV
# GDYAGSGSGSSPAKLFPTHGAVSADILGAAPTPWTWTLSTPHAPSASLTPNTPKTAPPRVAGSLRLAAPSDTPAADRARRQVDGGCLAILARLQRLEA
# IPPRGRSHKRHRESRAVLSEHGTHDGSHHVREPKGNDQSASHHGDGWVQDVSQLPHACYHYPRPHLEHPVTGFAIEVRPVSAGRRDGRCLDDLEFDYL
# KLDAPGTARFLLWLPGAGAR]
# end gene tig00000001.g29
###
# start gene tig00000001.g30
tig00000001	AUGUSTUS	gene	121075	121988	.	-	.	ID=tig00000001.g30
tig00000001	AUGUSTUS	transcript	121075	121988	0.16	-	.	ID=tig00000001.g30.t1;Parent=tig00000001.g30
tig00000001	AUGUSTUS	stop_codon	121075	121077	.	-	0	Parent=tig00000001.g30.t1
tig00000001	AUGUSTUS	intron	121545	121714	0.47	-	.	Parent=tig00000001.g30.t1
tig00000001	AUGUSTUS	CDS	121078	121544	0.4	-	2	ID=tig00000001.g30.t1.cds;Parent=tig00000001.g30.t1
tig00000001	AUGUSTUS	CDS	121715	121988	0.18	-	0	ID=tig00000001.g30.t1.cds;Parent=tig00000001.g30.t1
tig00000001	AUGUSTUS	start_codon	121986	121988	.	-	0	Parent=tig00000001.g30.t1
# coding sequence = [atggtccccctccccgagcgcccgaagatgctgggcatagtcatggcgacttcctatctgggtttggttctgggtcggg
# tcatcggcggtgttgtggttggctataccacctggaagtggattttctggatcaattgtcccctggctgttgcctccgccctctgtttatttcctatt
# ctggggcgccggactcagcaacaacgcgatgccgccactaacctagctgcgatcgcccgccgcttcgactgggtcggaaacttcttactgccggctac
# tttctacgaggcggacgcttggtggccaggggacgaaaggaggtcagccaccaaccctaacaggaacgtcagcaccggaatgagctctgcgctacaca
# agctcgacaaaaccctcaaggctgtggcgagagcggtgcccccagtttggaggaccaccccaatcccgattcttcacagggagtcaggcatcccgccg
# gcccaggtcgccctggcacagatccgcctccgcaatgccgcgcagacacgcaagcctcggccgacgatgcccgctaagctaaagactagagaaaaact
# cccggcccgcatcacacttactaggctactacgaacagcggcgcttgtaggaaagaccatcagacttacgctcttcgccaagccatcgccctacatcg
# aacccggccctgacttcagggcccaaaaactcttggagatggtggatggactccccccaacattgctatacaagtag]
# protein sequence = [MVPLPERPKMLGIVMATSYLGLVLGRVIGGVVVGYTTWKWIFWINCPLAVASALCLFPILGRRTQQQRDAATNLAAIA
# RRFDWVGNFLLPATFYEADAWWPGDERRSATNPNRNVSTGMSSALHKLDKTLKAVARAVPPVWRTTPIPILHRESGIPPAQVALAQIRLRNAAQTRKP
# RPTMPAKLKTREKLPARITLTRLLRTAALVGKTIRLTLFAKPSPYIEPGPDFRAQKLLEMVDGLPPTLLYK]
# end gene tig00000001.g30
###
# start gene tig00000001.g31
tig00000001	AUGUSTUS	gene	121945	122443	0.73	+	.	ID=tig00000001.g31
tig00000001	AUGUSTUS	transcript	121945	122443	0.73	+	.	ID=tig00000001.g31.t1;Parent=tig00000001.g31
tig00000001	AUGUSTUS	start_codon	121945	121947	.	+	0	Parent=tig00000001.g31.t1
tig00000001	AUGUSTUS	intron	122102	122165	0.87	+	.	Parent=tig00000001.g31.t1
tig00000001	AUGUSTUS	CDS	121945	122101	0.85	+	0	ID=tig00000001.g31.t1.cds;Parent=tig00000001.g31.t1
tig00000001	AUGUSTUS	CDS	122166	122440	0.84	+	2	ID=tig00000001.g31.t1.cds;Parent=tig00000001.g31.t1
tig00000001	AUGUSTUS	stop_codon	122441	122443	.	+	0	Parent=tig00000001.g31.t1
# coding sequence = [atgactatgcccagcatcttcgggcgctcggggagggggaccatgtccctgatgatcagctcggccacgagaggcacgc
# ctccaccacccacccctggtcagccgtccaacaatgatgacggccagcggatgccaccgagtatccagacccctatcgtctctgaaggcacatcctgg
# ttcattggtcgcgctcgggtcccagcaccacgaagacgggacggcgcgggtggcggagatcccagattcggcggcgccggcgataccactgccgacac
# caaagaacacgatgcaggcgagcatcaaaggtttccggccaaaggcctccgcaagccaaccggtgagtggtactgcgttgcgacgatggtagacttgt
# gtgtggcgggcagcatagcgaataagcagccgatattgtgggaggatgcagttgataagtga]
# protein sequence = [MTMPSIFGRSGRGTMSLMISSATRGTPPPPTPGQPSNNDDGQRMPPSIQTPIVSEGTSWFIGRARVPAPRRRDGAGGG
# DPRFGGAGDTTADTKEHDAGEHQRFPAKGLRKPTGEWYCVATMVDLCVAGSIANKQPILWEDAVDK]
# end gene tig00000001.g31
###
# start gene tig00000001.g32
tig00000001	AUGUSTUS	gene	122096	122563	.	-	.	ID=tig00000001.g32
tig00000001	AUGUSTUS	transcript	122096	122563	0.51	-	.	ID=tig00000001.g32.t1;Parent=tig00000001.g32
tig00000001	AUGUSTUS	stop_codon	122096	122098	.	-	0	Parent=tig00000001.g32.t1
tig00000001	AUGUSTUS	CDS	122099	122563	0.51	-	0	ID=tig00000001.g32.t1.cds;Parent=tig00000001.g32.t1
tig00000001	AUGUSTUS	start_codon	122561	122563	.	-	0	Parent=tig00000001.g32.t1
# coding sequence = [atgtacctctctgtatgcatggaaatgcctgtttgggttcctccaatcgccaacacctcctcacttcttctttcttgct
# cctccctctgcctcttttcgtctcacttcccctctacgacatcacttatcaactgcatcctcccacaatatcggctgcttattcgctatgctgcccgc
# cacacacaagtctaccatcgtcgcaacgcagtaccactcaccggttggcttgcggaggcctttggccggaaacctttgatgctcgcctgcatcgtgtt
# ctttggtgtcggcagtggtatcgccggcgccgccgaatctgggatctccgccacccgcgccgtcccgtcttcgtggtgctgggacccgagcgcgacca
# atgaaccaggatgtgccttcagagactggccgtcacgaggggagacgatccgcagaaaactggccatcaaggtgtcagccacgactcaccgatag]
# protein sequence = [MYLSVCMEMPVWVPPIANTSSLLLSCSSLCLFSSHFPSTTSLINCILPQYRLLIRYAARHTQVYHRRNAVPLTGWLAE
# AFGRKPLMLACIVFFGVGSGIAGAAESGISATRAVPSSWCWDPSATNEPGCAFRDWPSRGETIRRKLAIKVSATTHR]
# end gene tig00000001.g32
###
# start gene tig00000001.g33
tig00000001	AUGUSTUS	gene	133146	133858	0.8	+	.	ID=tig00000001.g33
tig00000001	AUGUSTUS	transcript	133146	133858	0.8	+	.	ID=tig00000001.g33.t1;Parent=tig00000001.g33
tig00000001	AUGUSTUS	start_codon	133146	133148	.	+	0	Parent=tig00000001.g33.t1
tig00000001	AUGUSTUS	intron	133290	133344	0.91	+	.	Parent=tig00000001.g33.t1
tig00000001	AUGUSTUS	intron	133550	133610	0.98	+	.	Parent=tig00000001.g33.t1
tig00000001	AUGUSTUS	CDS	133146	133289	0.83	+	0	ID=tig00000001.g33.t1.cds;Parent=tig00000001.g33.t1
tig00000001	AUGUSTUS	CDS	133345	133549	0.98	+	0	ID=tig00000001.g33.t1.cds;Parent=tig00000001.g33.t1
tig00000001	AUGUSTUS	CDS	133611	133855	0.93	+	2	ID=tig00000001.g33.t1.cds;Parent=tig00000001.g33.t1
tig00000001	AUGUSTUS	stop_codon	133856	133858	.	+	0	Parent=tig00000001.g33.t1
# coding sequence = [atgcccaagatcagggctgctgtcgccgaccgcactcaagttgaccatcctaatattgacctatcaacagcagaaaact
# ggcttctaagagccgagttgattgatatttgcaaagaggctatttttcaactcatgacaaccaagtatttctcctatcccaatggcttctctggtgac
# cctacaatgatgcaggcgctggctagcttcatcaacaatcagtttcaactatatcaaccagtcgatatgtcacaaatcgccaccgcgcctggcgcagc
# tagttgtttggacgcgttgctcgatacaatctgcgacgttggtgatggagtactagtccccacgccatattggaacggattcaacttccaattccggg
# tgagggcatcagtcactccagtgccagtgaactgtagcagctttggcacagcactctcatccgaactcctgcagggtcttaaaaaggccattgacgaa
# tctaaatacccaattcgcgctcgttatggcgaatccgaacaatccttttggccagtgttacccacgcgaggtgctggaggagtgtctaagattctgcg
# aacaacacaacattcactacatctctga]
# protein sequence = [MPKIRAAVADRTQVDHPNIDLSTAENWLLRAELIDICKEAIFQLMTTKYFSYPNGFSGDPTMMQALASFINNQFQLYQ
# PVDMSQIATAPGAASCLDALLDTICDVGDGVLVPTPYWNGFNFQFRVRASVTPVPVNCSSFGTALSSELLQGLKKAIDESKYPIRARYGESEQSFWPV
# LPTRGAGGVSKILRTTQHSLHL]
# end gene tig00000001.g33
###
# start gene tig00000001.g34
tig00000001	AUGUSTUS	gene	134891	136201	0.63	+	.	ID=tig00000001.g34
tig00000001	AUGUSTUS	transcript	134891	136201	0.63	+	.	ID=tig00000001.g34.t1;Parent=tig00000001.g34
tig00000001	AUGUSTUS	start_codon	134891	134893	.	+	0	Parent=tig00000001.g34.t1
tig00000001	AUGUSTUS	intron	135114	135161	0.9	+	.	Parent=tig00000001.g34.t1
tig00000001	AUGUSTUS	CDS	134891	135113	0.95	+	0	ID=tig00000001.g34.t1.cds;Parent=tig00000001.g34.t1
tig00000001	AUGUSTUS	CDS	135162	136198	0.66	+	2	ID=tig00000001.g34.t1.cds;Parent=tig00000001.g34.t1
tig00000001	AUGUSTUS	stop_codon	136199	136201	.	+	0	Parent=tig00000001.g34.t1
# coding sequence = [atggattccctactccaagaattaaatagcaatctacgcagtgtgcagggccttctgcaagggaaattgtatgatgagc
# ttcagaaacgacttcacaaccatgaggaaggggtacttccggacaaagagctaggccatctagccactgagtcgattgatctccttcattctatagag
# caaatgttggaaccgggccatctcgtcctcgctaatcattttctaggatatgttcatgctaagtgtttgtgtgcggcagtcgatctgcggattgcaga
# catccttctagatcaagggccacggactgtcgaggaattggcgtctgctggcgaggcacaggcagaccgtctgggccaggtcatgagggttctctcga
# acaatgccatctttacctataaccaaagcacggcaacatatgagaacaatcatacagccactctcctgctgcatgatcactggacgcagtggcataac
# tgggttgacctctatggcaaccaattctatgacatggcacgtgggatccccaagtctttacagaagggtgtcgctcgttgcccggctcaggtcaacta
# tgataccgacgacgggatgttctcttatttcctcaagcaaaattggacggctcagctacaccgcacgctgggcggcggcgcaacagcccaagcaccag
# gtattctagctgactacccatgggctgaagtggcagacgagacaataatcgatatcggcggaggaggcgccgcacttattgctctattattgcgtgca
# cactcgaccatgcgcggtggaatcttcgatctcctgcatgttatcgaccatgttactcccttctttcactcgcctgacggccagttcgcggacctggc
# cgaccgcgtcccgcgtgaaaatcttattgctggtgatttcttcaaagctattcctcctgctacagtgtatacaatgaaatggacactgcatgactgga
# aagagcccgaagcagttacaatattgcgccttatccggcagtcaatcattccggggcccaagagccggcttgtcgtgctggagtctcttttggcaaat
# ggccgatcggcacgcctctctcggtacgcggacatgaacatgatgataacggcgaatggactgaaacgaacagagggtgactggcgaaatcttgctga
# gcagtcagggtggagcattgtgcgtatcatccctttacgcaatgcatggccttgtgcaattgagatgcggccagatgtacctcgggccaatggatgga
# gtatatga]
# protein sequence = [MDSLLQELNSNLRSVQGLLQGKLYDELQKRLHNHEEGVLPDKELGHLATESIDLLHSIEQMLEPGHLVLANHFLGYVH
# AKCLCAAVDLRIADILLDQGPRTVEELASAGEAQADRLGQVMRVLSNNAIFTYNQSTATYENNHTATLLLHDHWTQWHNWVDLYGNQFYDMARGIPKS
# LQKGVARCPAQVNYDTDDGMFSYFLKQNWTAQLHRTLGGGATAQAPGILADYPWAEVADETIIDIGGGGAALIALLLRAHSTMRGGIFDLLHVIDHVT
# PFFHSPDGQFADLADRVPRENLIAGDFFKAIPPATVYTMKWTLHDWKEPEAVTILRLIRQSIIPGPKSRLVVLESLLANGRSARLSRYADMNMMITAN
# GLKRTEGDWRNLAEQSGWSIVRIIPLRNAWPCAIEMRPDVPRANGWSI]
# end gene tig00000001.g34
###
# start gene tig00000001.g35
tig00000001	AUGUSTUS	gene	136492	137295	0.25	+	.	ID=tig00000001.g35
tig00000001	AUGUSTUS	transcript	136492	137295	0.25	+	.	ID=tig00000001.g35.t1;Parent=tig00000001.g35
tig00000001	AUGUSTUS	start_codon	136492	136494	.	+	0	Parent=tig00000001.g35.t1
tig00000001	AUGUSTUS	intron	136970	137024	0.42	+	.	Parent=tig00000001.g35.t1
tig00000001	AUGUSTUS	intron	137071	137150	0.39	+	.	Parent=tig00000001.g35.t1
tig00000001	AUGUSTUS	CDS	136492	136969	0.27	+	0	ID=tig00000001.g35.t1.cds;Parent=tig00000001.g35.t1
tig00000001	AUGUSTUS	CDS	137025	137070	0.4	+	2	ID=tig00000001.g35.t1.cds;Parent=tig00000001.g35.t1
tig00000001	AUGUSTUS	CDS	137151	137292	0.49	+	1	ID=tig00000001.g35.t1.cds;Parent=tig00000001.g35.t1
tig00000001	AUGUSTUS	stop_codon	137293	137295	.	+	0	Parent=tig00000001.g35.t1
# coding sequence = [atgttcggccaccgatcggtagccgacggaatattgaacaacaggctactaaaagatgcacgcaacacaggatctgaat
# gcgacaatttctccacatcgatcatgtcgctgtccaataatcttaatcgctcgcccaagcctcaagaccatgtttggtactttgcttatggctctaat
# ctatcctcggagatattccgtgctcatcgaggtatccagccgcttgaggccatccctgtccgcctccctggctggtccctcaccttcgatatttacgg
# cgttccataccaagagccagctttcttatcaatttctgttgccgttgcttcaactggcaagaacagcaatggtgttgctctgcctgatgtccatggca
# ccgcatacctagttgacaggaaggcatactattccatcattgcctccgaaggtggtggcacagcgtatgaagagatcgccgtacgagctgaacggatc
# tcttcaggggatacgcagagacaatccctcggtgtcccagtcagcggtacaaggatattgtggttcaaggagcagaagaagcgcacctcccagcgtcg
# tatcggtcatttctggacactatacccacgtatcggcctccgaaatccgcgtggcggctcgtcggagcgaagatcttccttgccatttgggttcctgt
# aa]
# protein sequence = [MFGHRSVADGILNNRLLKDARNTGSECDNFSTSIMSLSNNLNRSPKPQDHVWYFAYGSNLSSEIFRAHRGIQPLEAIP
# VRLPGWSLTFDIYGVPYQEPAFLSISVAVASTGKNSNGVALPDVHGTAYLVDRKAYYSIIASEGGGTAYEEIAVRAERISSGDTQRQSLGVPVSGTRI
# LWFKEQKKRTSQRRIGHFWTLYPRIGLRNPRGGSSERRSSLPFGFL]
# end gene tig00000001.g35
###
# start gene tig00000001.g36
tig00000001	AUGUSTUS	gene	175387	176129	0.3	+	.	ID=tig00000001.g36
tig00000001	AUGUSTUS	transcript	175387	176129	0.3	+	.	ID=tig00000001.g36.t1;Parent=tig00000001.g36
tig00000001	AUGUSTUS	start_codon	175387	175389	.	+	0	Parent=tig00000001.g36.t1
tig00000001	AUGUSTUS	intron	175753	175814	0.66	+	.	Parent=tig00000001.g36.t1
tig00000001	AUGUSTUS	CDS	175387	175752	0.61	+	0	ID=tig00000001.g36.t1.cds;Parent=tig00000001.g36.t1
tig00000001	AUGUSTUS	CDS	175815	176126	0.34	+	0	ID=tig00000001.g36.t1.cds;Parent=tig00000001.g36.t1
tig00000001	AUGUSTUS	stop_codon	176127	176129	.	+	0	Parent=tig00000001.g36.t1
# coding sequence = [atgagtggtcctggatctatgcaaaaactgcttcaggctgcgcatgtaaccccggagatcttcgagcttcgtcctgatt
# atcgcgctctgttgatggtcgttgatggtatacccccgggtcctagtgacgatagcagcgaggctcttttgcgcgaggccgagacttctgccaaaggt
# tttctgtcgaaatatacagttactgaaattccacatatcgctacgtggcgagaagcatataaggcctttggggcgaaaccccagaaaacacgcaatag
# cctggaagcgttgacccgccgcgcagaaggcggcctacctcgtgtgaaccggttgacagatatctacaatgcgatttccgtgaagcatcagcgggcag
# gagcagttccagactttttctggagggaggctcaaatcgaatgcgctgcaccaggtgagccaatatggtgtgacgatactggcatcacctgtcgtcgt
# tggaattggcgccagggcccgaggactgcattgaccgacaagaccacgcgcgtactgtttattttggatgcattggagccactttcggaccacgcttt
# gatccaggctgccgatgagcttgcttctgcattgaagcgcctgtccccagaagtacacactgcacagagaatcatccgcgcttcctcatcagctcagc
# ttagtgagtcttga]
# protein sequence = [MSGPGSMQKLLQAAHVTPEIFELRPDYRALLMVVDGIPPGPSDDSSEALLREAETSAKGFLSKYTVTEIPHIATWREA
# YKAFGAKPQKTRNSLEALTRRAEGGLPRVNRLTDIYNAISVKHQRAGAVPDFFWREAQIECAAPGEPIWCDDTGITCRRWNWRQGPRTALTDKTTRVL
# FILDALEPLSDHALIQAADELASALKRLSPEVHTAQRIIRASSSAQLSES]
# end gene tig00000001.g36
###
# start gene tig00000001.g37
tig00000001	AUGUSTUS	gene	176962	179287	.	-	.	ID=tig00000001.g37
tig00000001	AUGUSTUS	transcript	176962	179287	0.06	-	.	ID=tig00000001.g37.t1;Parent=tig00000001.g37
tig00000001	AUGUSTUS	stop_codon	176962	176964	.	-	0	Parent=tig00000001.g37.t1
tig00000001	AUGUSTUS	intron	177061	177115	1	-	.	Parent=tig00000001.g37.t1
tig00000001	AUGUSTUS	intron	177301	177363	0.99	-	.	Parent=tig00000001.g37.t1
tig00000001	AUGUSTUS	intron	177499	177548	0.91	-	.	Parent=tig00000001.g37.t1
tig00000001	AUGUSTUS	intron	177628	177710	1	-	.	Parent=tig00000001.g37.t1
tig00000001	AUGUSTUS	intron	177826	177880	0.51	-	.	Parent=tig00000001.g37.t1
tig00000001	AUGUSTUS	intron	178224	178478	0.3	-	.	Parent=tig00000001.g37.t1
tig00000001	AUGUSTUS	intron	178705	178773	0.85	-	.	Parent=tig00000001.g37.t1
tig00000001	AUGUSTUS	intron	178899	178971	1	-	.	Parent=tig00000001.g37.t1
tig00000001	AUGUSTUS	intron	179203	179283	0.9	-	.	Parent=tig00000001.g37.t1
tig00000001	AUGUSTUS	CDS	176965	177060	1	-	0	ID=tig00000001.g37.t1.cds;Parent=tig00000001.g37.t1
tig00000001	AUGUSTUS	CDS	177116	177300	1	-	2	ID=tig00000001.g37.t1.cds;Parent=tig00000001.g37.t1
tig00000001	AUGUSTUS	CDS	177364	177498	0.98	-	2	ID=tig00000001.g37.t1.cds;Parent=tig00000001.g37.t1
tig00000001	AUGUSTUS	CDS	177549	177627	0.91	-	0	ID=tig00000001.g37.t1.cds;Parent=tig00000001.g37.t1
tig00000001	AUGUSTUS	CDS	177711	177825	0.51	-	1	ID=tig00000001.g37.t1.cds;Parent=tig00000001.g37.t1
tig00000001	AUGUSTUS	CDS	177881	178223	0.33	-	2	ID=tig00000001.g37.t1.cds;Parent=tig00000001.g37.t1
tig00000001	AUGUSTUS	CDS	178479	178704	0.5	-	0	ID=tig00000001.g37.t1.cds;Parent=tig00000001.g37.t1
tig00000001	AUGUSTUS	CDS	178774	178898	0.89	-	2	ID=tig00000001.g37.t1.cds;Parent=tig00000001.g37.t1
tig00000001	AUGUSTUS	CDS	178972	179202	0.91	-	2	ID=tig00000001.g37.t1.cds;Parent=tig00000001.g37.t1
tig00000001	AUGUSTUS	CDS	179284	179287	0.9	-	0	ID=tig00000001.g37.t1.cds;Parent=tig00000001.g37.t1
tig00000001	AUGUSTUS	start_codon	179285	179287	.	-	0	Parent=tig00000001.g37.t1
# coding sequence = [atggcggacgctgtgaagcacgagaccgctgtggtcgtacccagcgagaaggaggccttcgaagactctgccgccgact
# tcaacaacgggcagagtgttgccattctcaatcaggattacgagggaaaacctactgacgaggaatttgctactctgcgccgtgtccctggcaagatt
# ccaactgttgcatacctcctctgtgttgttgagttctgcgagagagcttcctactatggatgcgctcagatttggaccaactacatcaaccgacctct
# gcctaagggtggcaatggttatggctcccctgcgcctggaagtcaggctactcaaggtgccttgggcttgggcgagcaaatagccaatgctactactc
# agtctttcagcttgttagcctattgccttcccctcattgtcggatatcttgccgacacgagattcggtcgcttcccaatgattttctggggtgtcatt
# atttgcggtgttggacacgtccttattgtcgcaggtggtgccaagacactgatcgacaatggaactgccaagattcccttctttatcggcgtgtacat
# cctcgctattggagctgcaagatacgtaggctggtggttggctttcttgctccctctcctcctctatcttcccctgccccttcttcttatctggctca
# aaccccgtctcgttttgcaccagcctggcggctctgatctaccaaatgtgttccgagtcattggtcacggtctggcgaatggtggcatattcagaatt
# ggtcgcaagggctggtgggacaacgccaagccgtctgttagagctgcaaagggattgtccgccgaaactcgctacagtgatcagttcgtcactgacgt
# acagcgaaccatgcaggcaacgggaatgttctgctttttccctgttcagttctggaatgacaatggtatcggaagctcagcaaactttctgggcacta
# tgctcacaggcaatggtgtccctaacgatgtcattggcaacttcaactcccttagcattattttgctgggaccgatccttaactacggattatacccc
# ttgttgcgcaagtctaagattcactacggccctgttgctcgtatcacgaccggtttcttccttaacctcccttgcggttggtatggctcttccgaccc
# gaagtgtgtggataatggattggtctcgcccatctctttgtggtgggaggctatcccgtacgctctcggtggattttccgaactgttcattaatgttc
# cggcctacggtatcgcctattctcgtgctccagctaacatgagaggcttggtctcagccatcaacctcttcaacactggttttgcatacatcatcaac
# ttggctaccacagctgcgatcgtggatccttacctggtctgggatttcggtggtccggccatcttgggcggagttgttaccgttggcttttggtttgt
# cttccgccatattgacaaggaagaattcgtgctctcaacgacaaagactagcgaggccgaggagactgagaccgacgggcgtactgtgtaa]
# protein sequence = [MADAVKHETAVVVPSEKEAFEDSAADFNNGQSVAILNQDYEGKPTDEEFATLRRVPGKIPTVAYLLCVVEFCERASYY
# GCAQIWTNYINRPLPKGGNGYGSPAPGSQATQGALGLGEQIANATTQSFSLLAYCLPLIVGYLADTRFGRFPMIFWGVIICGVGHVLIVAGGAKTLID
# NGTAKIPFFIGVYILAIGAARYVGWWLAFLLPLLLYLPLPLLLIWLKPRLVLHQPGGSDLPNVFRVIGHGLANGGIFRIGRKGWWDNAKPSVRAAKGL
# SAETRYSDQFVTDVQRTMQATGMFCFFPVQFWNDNGIGSSANFLGTMLTGNGVPNDVIGNFNSLSIILLGPILNYGLYPLLRKSKIHYGPVARITTGF
# FLNLPCGWYGSSDPKCVDNGLVSPISLWWEAIPYALGGFSELFINVPAYGIAYSRAPANMRGLVSAINLFNTGFAYIINLATTAAIVDPYLVWDFGGP
# AILGGVVTVGFWFVFRHIDKEEFVLSTTKTSEAEETETDGRTV]
# end gene tig00000001.g37
###
# start gene tig00000001.g38
tig00000001	AUGUSTUS	gene	182791	183693	0.8	+	.	ID=tig00000001.g38
tig00000001	AUGUSTUS	transcript	182791	183693	0.8	+	.	ID=tig00000001.g38.t1;Parent=tig00000001.g38
tig00000001	AUGUSTUS	start_codon	182791	182793	.	+	0	Parent=tig00000001.g38.t1
tig00000001	AUGUSTUS	CDS	182791	183690	0.8	+	0	ID=tig00000001.g38.t1.cds;Parent=tig00000001.g38.t1
tig00000001	AUGUSTUS	stop_codon	183691	183693	.	+	0	Parent=tig00000001.g38.t1
# coding sequence = [atgtcttccctcgaggatctcatccaccgacgccggccgagcccttggcttgtctttctccaagcaccgtgtcttttta
# ttgcgcgatggatatacttgtacgcttcaaagcgcagtctcccatctcgcccaatcaccaatgcgctctcagtcgtctgtatttcagacacccataac
# aagcaaccgcccatccccgagagcgatattctcatccacgctggtgacttgacacaatcaggatctttcgctgagctgcagactacagtatcctggct
# acgcagcttgcctcacctacacaaaatagttatcgccggaaatcacgacacctaccttgaccctaactggggtgatagatctaaaacttcccacgacg
# agcgcgaggaagtggattggggagatattatctatctccgagatgaacgacacactctcaaatgcgccaacggtcgacatatcacggtctacgggagc
# ccatggaccccaaaacagggcaactgggcttttcagtatccacgagcggtgaatatatggaatggtaaagtgccccgagaaattgatattctggtcac
# gcatggccctcccagaggccatcttgatcttttgaaatacgggtgtgtgtacttgttggaaatattgtggcagctgcagcctaaattacatgtctttg
# gacatatacatgaaggatatggaagtgagtggctgccattcaatggcttgcagaaggcgtttgaaaagagcgttattgatgggggaggagcaagcaat
# ctattttgggtggcttgggagtttttgaaggtcatatttatgccgcggtgggaggcgcagactatgctggtgaatgcggctatgcttgggggattgag
# ggatgatttggagcggcagccggccaagatattgatctga]
# protein sequence = [MSSLEDLIHRRRPSPWLVFLQAPCLFIARWIYLYASKRSLPSRPITNALSVVCISDTHNKQPPIPESDILIHAGDLTQ
# SGSFAELQTTVSWLRSLPHLHKIVIAGNHDTYLDPNWGDRSKTSHDEREEVDWGDIIYLRDERHTLKCANGRHITVYGSPWTPKQGNWAFQYPRAVNI
# WNGKVPREIDILVTHGPPRGHLDLLKYGCVYLLEILWQLQPKLHVFGHIHEGYGSEWLPFNGLQKAFEKSVIDGGGASNLFWVAWEFLKVIFMPRWEA
# QTMLVNAAMLGGLRDDLERQPAKILI]
# end gene tig00000001.g38
###
# start gene tig00000001.g39
tig00000001	AUGUSTUS	gene	185389	186381	0.71	+	.	ID=tig00000001.g39
tig00000001	AUGUSTUS	transcript	185389	186381	0.71	+	.	ID=tig00000001.g39.t1;Parent=tig00000001.g39
tig00000001	AUGUSTUS	start_codon	185389	185391	.	+	0	Parent=tig00000001.g39.t1
tig00000001	AUGUSTUS	CDS	185389	186378	0.71	+	0	ID=tig00000001.g39.t1.cds;Parent=tig00000001.g39.t1
tig00000001	AUGUSTUS	stop_codon	186379	186381	.	+	0	Parent=tig00000001.g39.t1
# coding sequence = [atgggcaaacaacgaccctcccgctccagagcttccaaccttgtttgttatcacaccccctctttgccacgtgagggga
# atcgccctggactgatctgccgcgaccttgttctacgttctcctcatgatgttatcgacggtgtcggcactcttcttctcttgggaaatcttgttaat
# attggctcgaaagcctacaaccagggatctttgtttcagctccccacatttgatgatggctccgagtttggcaatatgagtccaccctttcgcgtggc
# ggcgaatctaccaaaaagcctgacggaacggcagcaacagcgattagcaaacgtagcagccttgaaagaacaacagttggagagcaatattcctctgt
# tacttattccatggaagaaaggggaggttgttcccggaatgcaccagcggattgccctgacgatttcacaagagaagacttcgaagctgctgcatgca
# tgctcatatattggtgtcactgtaacacatctcttccatgctgccattcctatcatgatgagagatcttcaaaccaagggccccaaacaacagagggc
# cagatatgtcagctatatcttgcggaatgagcgtggaaactgcactgagccatacaattctgcaaaacatcctgctgcattatatcactcaggatcgg
# gaacgagcctgttggtggatattaacattccggctactggtgataacaacaccttagagcagcaccgggcggaatctaaagaattcttccgagttctc
# caagaaatgaagaaattctaccatgatatccgagatgatgcagaacattttcaacttgcaccatactattgggcagctggcacacgggagttgccacc
# ggcggtgaagggtcctttagcagtgccacccccagtgctcagccatctgtatcaatttctagcctgggcatcgttgacaagatcatacctccagaggc
# tggtgctatctccgttttcgatccatgggtaa]
# protein sequence = [MGKQRPSRSRASNLVCYHTPSLPREGNRPGLICRDLVLRSPHDVIDGVGTLLLLGNLVNIGSKAYNQGSLFQLPTFDD
# GSEFGNMSPPFRVAANLPKSLTERQQQRLANVAALKEQQLESNIPLLLIPWKKGEVVPGMHQRIALTISQEKTSKLLHACSYIGVTVTHLFHAAIPIM
# MRDLQTKGPKQQRARYVSYILRNERGNCTEPYNSAKHPAALYHSGSGTSLLVDINIPATGDNNTLEQHRAESKEFFRVLQEMKKFYHDIRDDAEHFQL
# APYYWAAGTRELPPAVKGPLAVPPPVLSHLYQFLAWASLTRSYLQRLVLSPFSIHG]
# end gene tig00000001.g39
###
# start gene tig00000001.g40
tig00000001	AUGUSTUS	gene	187063	188877	.	-	.	ID=tig00000001.g40
tig00000001	AUGUSTUS	transcript	187063	188877	0.06	-	.	ID=tig00000001.g40.t1;Parent=tig00000001.g40
tig00000001	AUGUSTUS	stop_codon	187063	187065	.	-	0	Parent=tig00000001.g40.t1
tig00000001	AUGUSTUS	intron	187565	187608	0.24	-	.	Parent=tig00000001.g40.t1
tig00000001	AUGUSTUS	intron	188151	188366	0.83	-	.	Parent=tig00000001.g40.t1
tig00000001	AUGUSTUS	intron	188640	188718	0.29	-	.	Parent=tig00000001.g40.t1
tig00000001	AUGUSTUS	CDS	187066	187564	0.38	-	1	ID=tig00000001.g40.t1.cds;Parent=tig00000001.g40.t1
tig00000001	AUGUSTUS	CDS	187609	188150	0.22	-	0	ID=tig00000001.g40.t1.cds;Parent=tig00000001.g40.t1
tig00000001	AUGUSTUS	CDS	188367	188639	0.58	-	0	ID=tig00000001.g40.t1.cds;Parent=tig00000001.g40.t1
tig00000001	AUGUSTUS	CDS	188719	188877	0.32	-	0	ID=tig00000001.g40.t1.cds;Parent=tig00000001.g40.t1
tig00000001	AUGUSTUS	start_codon	188875	188877	.	-	0	Parent=tig00000001.g40.t1
# coding sequence = [atggcaaacgtcgatgaaaaggttgatgatgccatcctagagcacaatagctccaatggtggtaatgacgttgtgctcg
# cgaggcaagcagctcaggttgagcatagcctgggtttcatacaagctcttcgcaactatccaaaggctgtcatgtggtcgaaacgatacggcgagttt
# gaccctaggtctaatacatatcagatctccgcgtcgtggcagaacggcctcagtaatgctgttagcattggtaccattgttggtgcttttgctaacgg
# atactttacgcacaaattcggttatcgaaaagtcctcttggcgtctctcctgctcgttgtcggttttgtgttcatccccttcttcgctcccaatcttg
# gtgttttgttggttggagagctactttgtggtatcccttggggagtttttgcaaccatggcccctgcatacgcttcagaagtctgcccaatggctctc
# cgtggatacttgaccgtctacgttaacctctgctgggctgttggtcagctaatttccgctgggatccaggctgggttcgagaagaatgcgacagaatg
# gtcttatagaatcccctttgcgattcaatggacctggcccatccccttgttcttcattctctggtttgccccggaatcaccgtggttctatgtccgtc
# aaggtttattcagcgatgcagagaggagtatcattcgcctcggtgctgatagaggtatggctaagcaggtcttggctatgatggtccataccaatgag
# ttggaacagtcaattgacaagggaacttcgtatttggattgcttctgcggcatcgatcgttatcgaactgagattgcttgcatggcctttgctgctca
# gccattttgtggatcagccatggggggactccgacctatttctttgtccaagctgggttgccgacatcaatttcgttccagatgtcggtcggcgggct
# ggggctcgcatctacgtaccatgtacctctggggcttgggtatactgaccgcgattttgctaattgtcggattcatcagtgctggggctgctgactcg
# gtcgggggcaactacgcccaagcgagtatggtcctgctatggcagttcgtttattacctgaccgtcggccccatatgttacgctattatcggcgaagt
# atcctcaactcgtctccgaaataaaagcgtctgccttagccgaatcacttattatatcgctcagattatctgcaatgtggtcaatccttatatgctga
# atccgactgccggaaactggcgcgggaaaaccgggtttttctgggccttctgggccttcatctttttcgtgtggacctggttcaggctccctgaaaca
# aaagacaaaacgttcgaagaactagatattctcttcgcgcgaggcatcaaggccagggaatttgcgagttacaaagtcgacgcttatatagaaggaga
# agaaaaggtggcaaagaatgcatag]
# protein sequence = [MANVDEKVDDAILEHNSSNGGNDVVLARQAAQVEHSLGFIQALRNYPKAVMWSKRYGEFDPRSNTYQISASWQNGLSN
# AVSIGTIVGAFANGYFTHKFGYRKVLLASLLLVVGFVFIPFFAPNLGVLLVGELLCGIPWGVFATMAPAYASEVCPMALRGYLTVYVNLCWAVGQLIS
# AGIQAGFEKNATEWSYRIPFAIQWTWPIPLFFILWFAPESPWFYVRQGLFSDAERSIIRLGADRGMAKQVLAMMVHTNELEQSIDKGTSYLDCFCGID
# RYRTEIACMAFAAQPFCGSAMGGLRPISLSKLGCRHQFRSRCRSAGWGSHLRTMYLWGLGILTAILLIVGFISAGAADSVGGNYAQASMVLLWQFVYY
# LTVGPICYAIIGEVSSTRLRNKSVCLSRITYYIAQIICNVVNPYMLNPTAGNWRGKTGFFWAFWAFIFFVWTWFRLPETKDKTFEELDILFARGIKAR
# EFASYKVDAYIEGEEKVAKNA]
# end gene tig00000001.g40
###
# start gene tig00000001.g41
tig00000001	AUGUSTUS	gene	190431	192169	.	-	.	ID=tig00000001.g41
tig00000001	AUGUSTUS	transcript	190431	192169	0.03	-	.	ID=tig00000001.g41.t1;Parent=tig00000001.g41
tig00000001	AUGUSTUS	stop_codon	190431	190433	.	-	0	Parent=tig00000001.g41.t1
tig00000001	AUGUSTUS	intron	190521	190702	0.65	-	.	Parent=tig00000001.g41.t1
tig00000001	AUGUSTUS	intron	190886	190940	0.97	-	.	Parent=tig00000001.g41.t1
tig00000001	AUGUSTUS	intron	191439	191557	0.4	-	.	Parent=tig00000001.g41.t1
tig00000001	AUGUSTUS	CDS	190434	190520	0.66	-	0	ID=tig00000001.g41.t1.cds;Parent=tig00000001.g41.t1
tig00000001	AUGUSTUS	CDS	190703	190885	0.67	-	0	ID=tig00000001.g41.t1.cds;Parent=tig00000001.g41.t1
tig00000001	AUGUSTUS	CDS	190941	191438	0.22	-	0	ID=tig00000001.g41.t1.cds;Parent=tig00000001.g41.t1
tig00000001	AUGUSTUS	CDS	191558	192169	0.09	-	0	ID=tig00000001.g41.t1.cds;Parent=tig00000001.g41.t1
tig00000001	AUGUSTUS	start_codon	192167	192169	.	-	0	Parent=tig00000001.g41.t1
# coding sequence = [atgcgtgcacgaggggcaaattccaatcacttagcatccagaagcgatgcttggacccagcaaccagccatatttgagg
# cttcgcaggccgttgggtcattggactctggcacccaccatctctacgaattcagctctatctcggggttgaatgagcaggccatggacgtgctctcg
# ataaattggatgtctcctgagaagtctacctcatttgggtggaacgggctcattgctgcgccgccttgcactgagaatgatagcagcgatcaatatat
# gccctttttcttcgctgcctcggatcctttgcccgatcctaatcaggagtgcgtgccaagtaacggacaagcacgcagctttggacgaaatgaaacca
# gcatcaacagcgccagtcacttgacttttgctcccagtaaactcgagtcggagggaaccaaatctgtgactgggagctactacgtagatggggatggc
# tctcgagcgccgtttcgcggccaagctaccggacaatggaggagccaacggatgatatttgccaacgacgcatctacacctggaagcaatgtaactga
# ttacaccgacggtggaacatgtggtgtatggagtggtgctttgtcatatttcgctattttccaccctatattccctttcattcggaagaggacattct
# cggaagagtcaaatgagcactggatgcttctccttactgttgccgtaattgggtccaaatacgccaccactcatgaggagagactacttagcccggag
# tttatcgctattctggacagcatatctagcagccgaatgtactcttaccaacaaatggaaaccggaaacccttcaccatcaccattatgggggtcggg
# aaatagcgcatttaaactgccaacattgcaggcggctatcctctccttgatctgttcgctacatagaggtagactagacgtgacaaggcaggcgctac
# tcgaacgacactaccttgttggagcatgcaccgacttaaatctgctggatagggattttcaggacagtcttcgcaatcatgattataacaaagtcgtc
# caggactggcctatgaaccagtctcgtatcagaactggtttgatgatatggttacttgacgctatgatctcgtacgagttcaacaccgctccgttgat
# gcaacttgtggatgcaaatgtccccctgccctgcgaggatggcatttgggaatatccatcggaagagaaagttgttgcagagcagaaatcatctggta
# taatacctgcgagagtgcttggactttgtataagattgtgctgcaatccaggctcgagaagcccaaccaagcgctttgacagaaacctggccgccatc
# aaatccaacactatcgaagtggcgcaatag]
# protein sequence = [MRARGANSNHLASRSDAWTQQPAIFEASQAVGSLDSGTHHLYEFSSISGLNEQAMDVLSINWMSPEKSTSFGWNGLIA
# APPCTENDSSDQYMPFFFAASDPLPDPNQECVPSNGQARSFGRNETSINSASHLTFAPSKLESEGTKSVTGSYYVDGDGSRAPFRGQATGQWRSQRMI
# FANDASTPGSNVTDYTDGGTCGVWSGALSYFAIFHPIFPFIRKRTFSEESNEHWMLLLTVAVIGSKYATTHEERLLSPEFIAILDSISSSRMYSYQQM
# ETGNPSPSPLWGSGNSAFKLPTLQAAILSLICSLHRGRLDVTRQALLERHYLVGACTDLNLLDRDFQDSLRNHDYNKVVQDWPMNQSRIRTGLMIWLL
# DAMISYEFNTAPLMQLVDANVPLPCEDGIWEYPSEEKVVAEQKSSGIIPARVLGLCIRLCCNPGSRSPTKRFDRNLAAIKSNTIEVAQ]
# end gene tig00000001.g41
###
# start gene tig00000001.g42
tig00000001	AUGUSTUS	gene	195333	197277	0.26	+	.	ID=tig00000001.g42
tig00000001	AUGUSTUS	transcript	195333	197277	0.26	+	.	ID=tig00000001.g42.t1;Parent=tig00000001.g42
tig00000001	AUGUSTUS	start_codon	195333	195335	.	+	0	Parent=tig00000001.g42.t1
tig00000001	AUGUSTUS	intron	195573	195643	0.6	+	.	Parent=tig00000001.g42.t1
tig00000001	AUGUSTUS	intron	195669	195763	0.67	+	.	Parent=tig00000001.g42.t1
tig00000001	AUGUSTUS	CDS	195333	195572	0.97	+	0	ID=tig00000001.g42.t1.cds;Parent=tig00000001.g42.t1
tig00000001	AUGUSTUS	CDS	195644	195668	0.58	+	0	ID=tig00000001.g42.t1.cds;Parent=tig00000001.g42.t1
tig00000001	AUGUSTUS	CDS	195764	197274	0.39	+	2	ID=tig00000001.g42.t1.cds;Parent=tig00000001.g42.t1
tig00000001	AUGUSTUS	stop_codon	197275	197277	.	+	0	Parent=tig00000001.g42.t1
# coding sequence = [atgctattctcccaggaaaatcgcctggtgtttacttacgatgccgaaacgctttggatcgagccgtggggcgaaaatt
# cgcttagaattcgtgcaacaatgctgccttccatgtcggggcagaactgggcgctccagtctccttgttcgtcagtctccagcattgagattacagaa
# aatatgggcaccattatcaatggcaagatcaaggctgttgtgaccaagtcggggaaggtcatgtgcagtgccattgagattgcggctctatcagcagc
# cctttttgacttgaagggtcacgaccttgaacttgctcaccgcaactcccaagcaacggtgccattcgcgctctcatccctcggatacggcatcctct
# ggaacaacccctctgtaggacgtgctgttctcggtcgtaacattatgacattcgaggcatattccaccacgacgctggattattgggtggtgaccggc
# gacagcccagcagagatcgtggaagcctacgcgaatgcgaccggcaaggttcctatgatgccggaatatgggcttggattttggcaatgtaagctgcg
# atatcagactcaagaagagcttcttacaattgcccgagaatacaagcgaagggacctgcctttggatctcattgtgattgacttctttcactggccaa
# tgcagggcgagtggaaatttgatcccacatactggcctgatcctgacgaaatgattcgggaacttgacgagatgaaagttgagctgatggtttcaatc
# tggccgaccgttgacaaacgctctgagaattacaaggaaatggttgaatgtggctatctcatccgtgtggaccgtggtgtccgcatcggcctggattt
# cgagggcgaaacggtccactttgatgcgaccaacccgagggcaagagagtacatttgggataaagtgaagaagaattatttcaacaaagggatcaagg
# tgttctggctggatgaggcagagcccgaatatgcagcgtatgactttgacaacttccgataccatctcggctctaaccttagcgttggtaacatctac
# cctgttgcatactcgcgagccttttatgacggtctcaagaaagaaggacatgaacagattgtaaacctggttcgctgtgcgtgggccggcagtcagaa
# atatggcgccctagtttggagcggcgatatcgcctcatcatggtctagcttcagcaatcagctctcagcaggactccacatgggtatcgcaggaatcc
# catggtggaccacagatattggtgggttccacggaggtgatcccaatgacccagccttccgagaattgtttgttcgctggtttcagtggggagccttc
# tgccccgtcttcagacttcatggcgatcgcgaaccgcgccagcctcaagttggtacaactggcggcgctacatgtcgaagcggcgcaaataacgaggt
# gtggtcgtatggtccggatgtgtacagtatctgcaaaaagtacatggctctccgtgaaagtatgaggccgtacactaggaagctcatggaggcggccc
# atgaaaagggcagtcctgttatgagaactctattttacgagttcccggaggatatcaaatgctgggaagttggaaagcagtatatgtacggtgataaa
# tacctatgctgtccagttttgaagccaggggtagcagatatggaggtatacttgccaagggggcgaagtggaaggatgcttatggcgcgacattgcca
# gggggccaaacactccgagtccagtgcccattag]
# protein sequence = [MLFSQENRLVFTYDAETLWIEPWGENSLRIRATMLPSMSGQNWALQSPCSSVSSIEITENMGTIINGKIKAVVTKSGK
# VMCSAIEIAALSAALFDLKGHDLELAHRNSQATVPFALSSLGYGILWNNPSVGRAVLGRNIMTFEAYSTTTLDYWVVTGDSPAEIVEAYANATGKVPM
# MPEYGLGFWQCKLRYQTQEELLTIAREYKRRDLPLDLIVIDFFHWPMQGEWKFDPTYWPDPDEMIRELDEMKVELMVSIWPTVDKRSENYKEMVECGY
# LIRVDRGVRIGLDFEGETVHFDATNPRAREYIWDKVKKNYFNKGIKVFWLDEAEPEYAAYDFDNFRYHLGSNLSVGNIYPVAYSRAFYDGLKKEGHEQ
# IVNLVRCAWAGSQKYGALVWSGDIASSWSSFSNQLSAGLHMGIAGIPWWTTDIGGFHGGDPNDPAFRELFVRWFQWGAFCPVFRLHGDREPRQPQVGT
# TGGATCRSGANNEVWSYGPDVYSICKKYMALRESMRPYTRKLMEAAHEKGSPVMRTLFYEFPEDIKCWEVGKQYMYGDKYLCCPVLKPGVADMEVYLP
# RGRSGRMLMARHCQGAKHSESSAH]
# end gene tig00000001.g42
###
# start gene tig00000001.g43
tig00000001	AUGUSTUS	gene	198030	199663	.	-	.	ID=tig00000001.g43
tig00000001	AUGUSTUS	transcript	198030	199663	0.06	-	.	ID=tig00000001.g43.t1;Parent=tig00000001.g43
tig00000001	AUGUSTUS	stop_codon	198030	198032	.	-	0	Parent=tig00000001.g43.t1
tig00000001	AUGUSTUS	intron	198077	198128	0.69	-	.	Parent=tig00000001.g43.t1
tig00000001	AUGUSTUS	intron	198732	198978	0.16	-	.	Parent=tig00000001.g43.t1
tig00000001	AUGUSTUS	CDS	198033	198076	0.71	-	2	ID=tig00000001.g43.t1.cds;Parent=tig00000001.g43.t1
tig00000001	AUGUSTUS	CDS	198129	198731	0.12	-	2	ID=tig00000001.g43.t1.cds;Parent=tig00000001.g43.t1
tig00000001	AUGUSTUS	CDS	198979	199663	0.24	-	0	ID=tig00000001.g43.t1.cds;Parent=tig00000001.g43.t1
tig00000001	AUGUSTUS	start_codon	199661	199663	.	-	0	Parent=tig00000001.g43.t1
# coding sequence = [atgtcaacatcagcaacggataacttcatcagcgccgctcgatcgcgacgccttgcttgtaaccggtgccacagacaca
# aattgaggtgcgaacgaagcccaattatggtcaacgggagcatagctattcccctgggcacatgcaagcgttgccagaaggctcaggtagcctgccag
# actaccaatggcacatacattccaagcggcggcgattcgttaacaaatgctactgccgcttctaagaagtcagctgagaacatatctccagcacgccc
# gcccgccatccccaacacttctactggcgcggcaactccaaatatcccgaatcatgaagactccatgctagatagtccgctcttcagcggcgatgacg
# caaatgccctcctcgatcttggcaacttcgattttgacactagcgactttggccagaccaatgagcattcagcagtatcggctgccctatcgacatcg
# ccgtccctttcaagtcatacttgggaaaattacaacgatgatccaaaacacagctccaggatgctatctgaatcatttgtagattcggcatactttgg
# ttctactccgcggcttaatgggtcgagcgtcagttcgcacaccaccgtgaactctgacgactcaaagatggtgttgcagcaagacccaataaaccccg
# agacagttttaggctcaaccccctctctcaggcatcctaagaactctacacacccatcgacaacgttgtcgcctaataactatcgcaacagtgtcaat
# aatggttgggtgatagaccgtatgtcttctgctacaggctcatatgttgtcaagcttcctgttataatctctgtcctcacctgttacgtcgggttgct
# ctccgtatatcacgccatcttcactcatatccacgatgccttgagtgcccttgagcctactctacacgactcaaatatccaaaagcagcaacagtatc
# agcaacagcagcgcaataagggatggctcgtgcctcattctacagcgccaggagtactggctgttccggagccagagcgcccggtgctacggcatgaa
# gatgctttgaaaatacgggttcaaatggaagttatgacgcatatgttagaacgagtagatgacgcatgggcggcctctctagtagatgagactcaggg
# aaatggtgagatcagacacctcagcgacggtaaaggcgtgtttgggagagcatcgacaacatcgcttttacataacatgttaatccatgaaggttatg
# aagttacagatgatgactcaatcatgggactggcttttcctaaccgagttttcaacgataatatgaagggatggcaatag]
# protein sequence = [MSTSATDNFISAARSRRLACNRCHRHKLRCERSPIMVNGSIAIPLGTCKRCQKAQVACQTTNGTYIPSGGDSLTNATA
# ASKKSAENISPARPPAIPNTSTGAATPNIPNHEDSMLDSPLFSGDDANALLDLGNFDFDTSDFGQTNEHSAVSAALSTSPSLSSHTWENYNDDPKHSS
# RMLSESFVDSAYFGSTPRLNGSSVSSHTTVNSDDSKMVLQQDPINPETVLGSTPSLRHPKNSTHPSTTLSPNNYRNSVNNGWVIDRMSSATGSYVVKL
# PVIISVLTCYVGLLSVYHAIFTHIHDALSALEPTLHDSNIQKQQQYQQQQRNKGWLVPHSTAPGVLAVPEPERPVLRHEDALKIRVQMEVMTHMLERV
# DDAWAASLVDETQGNGEIRHLSDGKGVFGRASTTSLLHNMLIHEGYEVTDDDSIMGLAFPNRVFNDNMKGWQ]
# end gene tig00000001.g43
###
# start gene tig00000001.g44
tig00000001	AUGUSTUS	gene	202341	204282	0.3	+	.	ID=tig00000001.g44
tig00000001	AUGUSTUS	transcript	202341	204282	0.3	+	.	ID=tig00000001.g44.t1;Parent=tig00000001.g44
tig00000001	AUGUSTUS	start_codon	202341	202343	.	+	0	Parent=tig00000001.g44.t1
tig00000001	AUGUSTUS	intron	202732	202795	0.85	+	.	Parent=tig00000001.g44.t1
tig00000001	AUGUSTUS	CDS	202341	202731	0.34	+	0	ID=tig00000001.g44.t1.cds;Parent=tig00000001.g44.t1
tig00000001	AUGUSTUS	CDS	202796	204279	0.85	+	2	ID=tig00000001.g44.t1.cds;Parent=tig00000001.g44.t1
tig00000001	AUGUSTUS	stop_codon	204280	204282	.	+	0	Parent=tig00000001.g44.t1
# coding sequence = [atgtctcagctacaaggacctgattacccgcaacctcttgcaccgccagccgctgatacggtctgcttacttcaccctt
# tgaaggctcagaatcttgatatcaaacgtattgaagctaaatatgaggaagagcgagccaaacgccttcgatccgatggcatagcacagtttcaatcc
# gccaagggctcattttctcgatttaaagatgacatcggcagggttccgataaccagggagagtgtcactcgcgaaacaaagacattgattgttggagg
# tggatttggaggtgttataacggcagttaagctgaaggagcagggcatacatgattttgtcatgttggacaaggcgtcaggatttggtggaacatggt
# actggaaccaatatccaggagtatactgtgacgtggagtcatacgtctatcttcctttcttagaggagactggctatctgcccacgactcgtttcgca
# tctgggccagaaatcctcgaacacattggccgagttgtagagaaatgggacctggcatcgaacgcgtatcttcaaacacaaataacttctatgctgtg
# ggacggcaaaatttctcgatggcacatccatacaaaccgatctgatcatttcattgcacagttcgttgtcatggcaactggtacgcttcacgaacccc
# agcttcctggaattcccggcattgatgaatttgaacgccctctttttcaccttggtagatgggactatagcgtcactggcggagatagcaaaggagat
# atgacaaaattggctaataagacggtcggaatcattggcactggagcatcaggcgtatctgtcatccccatgttggccgaaagttctgggaaactttt
# agtttttcagcgaactccggcaaccgttgcttttcgcgaaaactggaaaactgaccatgatttactctctaacctaaagccaggctggcagagagatc
# aaatggacactctcgccagtgtgcttgaaggaagcatgtcagacgtcgaggtcacggcgctagagggtctggatgttctagccatccgagggctgttc
# caggaagccaaaaaagctggagtagaagtgaagccagaagaaatacctgagttgatgaaactggcaaacatacgattgatggaacgtcttcgcaaact
# tgtggatgagacggtagaagacaagtcgacagcagagaagttgaaaccgtggtattcgtttatgtgtaaacgaccggttttcaataacgattacttgg
# ccacattcaatcggccgaatgtcaaattgatcgacacggatggaaaaggtgtatcttatctcacaaaacgaggtgtcatggctaatggacaagagcat
# gaggtagatgttctcgtacttgcgacaggctttgagttctatctggcgtcagactacgagcatcgaactggaatcaagattgtagggagctcaggtaa
# aacactcgatgatgagtggagagaggacggacctaagactctcttcggcattcaccttcgaggcttccccaatctttttaatgttggagctgtacaat
# ctggtgtaggagtgacttggacgcacaccacgtacgtagcaggagagcatatcgctgaggtcatcgcaagtgtgctgaagaagggacgctttgaagtg
# attgaaccaacagaggatgctgcagcggactggggaaatcagataaaggaaggcggtgagatgaagattaactttcatcgaacttgtactcccagcta
# ttacaacgctgagggaaagcctgagcagtattctgcaagatggggaacgtatcccaagggaatgacggaatggacgaggattcttaaagactggcgag
# aagagggaaacatgaaggggattgagaagcaataa]
# protein sequence = [MSQLQGPDYPQPLAPPAADTVCLLHPLKAQNLDIKRIEAKYEEERAKRLRSDGIAQFQSAKGSFSRFKDDIGRVPITR
# ESVTRETKTLIVGGGFGGVITAVKLKEQGIHDFVMLDKASGFGGTWYWNQYPGVYCDVESYVYLPFLEETGYLPTTRFASGPEILEHIGRVVEKWDLA
# SNAYLQTQITSMLWDGKISRWHIHTNRSDHFIAQFVVMATGTLHEPQLPGIPGIDEFERPLFHLGRWDYSVTGGDSKGDMTKLANKTVGIIGTGASGV
# SVIPMLAESSGKLLVFQRTPATVAFRENWKTDHDLLSNLKPGWQRDQMDTLASVLEGSMSDVEVTALEGLDVLAIRGLFQEAKKAGVEVKPEEIPELM
# KLANIRLMERLRKLVDETVEDKSTAEKLKPWYSFMCKRPVFNNDYLATFNRPNVKLIDTDGKGVSYLTKRGVMANGQEHEVDVLVLATGFEFYLASDY
# EHRTGIKIVGSSGKTLDDEWREDGPKTLFGIHLRGFPNLFNVGAVQSGVGVTWTHTTYVAGEHIAEVIASVLKKGRFEVIEPTEDAAADWGNQIKEGG
# EMKINFHRTCTPSYYNAEGKPEQYSARWGTYPKGMTEWTRILKDWREEGNMKGIEKQ]
# end gene tig00000001.g44
###
# start gene tig00000001.g45
tig00000001	AUGUSTUS	gene	204983	205753	.	-	.	ID=tig00000001.g45
tig00000001	AUGUSTUS	transcript	204983	205753	0.59	-	.	ID=tig00000001.g45.t1;Parent=tig00000001.g45
tig00000001	AUGUSTUS	stop_codon	204983	204985	.	-	0	Parent=tig00000001.g45.t1
tig00000001	AUGUSTUS	CDS	204986	205753	0.59	-	0	ID=tig00000001.g45.t1.cds;Parent=tig00000001.g45.t1
tig00000001	AUGUSTUS	start_codon	205751	205753	.	-	0	Parent=tig00000001.g45.t1
# coding sequence = [atgcatcccgcagtgggcccggacttgggttacgccgtcctgacttttgaagggcctggacaaggtctgactctccgcc
# gtcacgacatcaaaatgcgcccagactgggaggtagtggtcagctcagtgcttaattacatcgagaagctgtctgagtcccaccccgaattcgatcta
# gatgtctcgcgcattgcaattgccggggcatccctaggcggctatttcgcactgcgtgccgctgccgacccgcgaatcaaggcctgtgttgccatcga
# ccctgtctacagcatgtgggacttcgtgacggcgcacgtctcaccagcttttatcggtgcgtgggagcgggggtggctgagcaaccgctttgtcgact
# tcttcatccacatgggcatgtggtcggcattccagatgcgctgggaagtgagcatttctgggaccttcttcggaattacttcgccagccagcatcatg
# caagagatgaagcggtatagcctgacactccctggtgataaaagctatcttgaccgcgtcaaatgcccagtgctggtttccggtgcttctgagtctct
# gtacattgaagctaaccgccacacaatgcgcgtgataagcggactgaagcaccaagcagaggtggacaaggaggtgtggatggccaacactcctgggc
# agggatcattgcaagcaaagatgggagcaatgcagctcgtcaaccagaagacattcaaattcttagatcgacattttggaatacagaggcagcaaatt
# ctttga]
# protein sequence = [MHPAVGPDLGYAVLTFEGPGQGLTLRRHDIKMRPDWEVVVSSVLNYIEKLSESHPEFDLDVSRIAIAGASLGGYFALR
# AAADPRIKACVAIDPVYSMWDFVTAHVSPAFIGAWERGWLSNRFVDFFIHMGMWSAFQMRWEVSISGTFFGITSPASIMQEMKRYSLTLPGDKSYLDR
# VKCPVLVSGASESLYIEANRHTMRVISGLKHQAEVDKEVWMANTPGQGSLQAKMGAMQLVNQKTFKFLDRHFGIQRQQIL]
# end gene tig00000001.g45
###
# start gene tig00000001.g46
tig00000001	AUGUSTUS	gene	205798	206271	.	-	.	ID=tig00000001.g46
tig00000001	AUGUSTUS	transcript	205798	206271	0.96	-	.	ID=tig00000001.g46.t1;Parent=tig00000001.g46
tig00000001	AUGUSTUS	stop_codon	205798	205800	.	-	0	Parent=tig00000001.g46.t1
tig00000001	AUGUSTUS	CDS	205801	206271	0.96	-	0	ID=tig00000001.g46.t1.cds;Parent=tig00000001.g46.t1
tig00000001	AUGUSTUS	start_codon	206269	206271	.	-	0	Parent=tig00000001.g46.t1
# coding sequence = [atgcatcgtttcttcaaaggagagttcttccacttcgagacggtccgcattctaggcatgacccctcatgggggtgctg
# atgttgcggaagtgctcgaggctgtgggcaaaatcaaggacggcgacccaagcagctgggaaaaggcatgggcaacccaagcccggagagcggaggct
# ctggccgaggaagcgtgcgagaatggtgatcgaattgcagcccgccgggcgtatcttagggcgtccaactatactcgagcagctgcttacatgcgacc
# tggagacgggccaaaccgtcccgatccacgccacgtcaatgtctgcgaaaaggtcaacggactcttccgcaaagctacggccctcttcgactgtggcg
# tggaatatctgactatcccctttgacgagaaaatctccttccccggcatcctctacctacccctccgaatcgacgtacatctggcaaaatcccagtac
# tga]
# protein sequence = [MHRFFKGEFFHFETVRILGMTPHGGADVAEVLEAVGKIKDGDPSSWEKAWATQARRAEALAEEACENGDRIAARRAYL
# RASNYTRAAAYMRPGDGPNRPDPRHVNVCEKVNGLFRKATALFDCGVEYLTIPFDEKISFPGILYLPLRIDVHLAKSQY]
# end gene tig00000001.g46
###
# start gene tig00000001.g47
tig00000001	AUGUSTUS	gene	206739	207862	0.61	+	.	ID=tig00000001.g47
tig00000001	AUGUSTUS	transcript	206739	207862	0.61	+	.	ID=tig00000001.g47.t1;Parent=tig00000001.g47
tig00000001	AUGUSTUS	start_codon	206739	206741	.	+	0	Parent=tig00000001.g47.t1
tig00000001	AUGUSTUS	intron	207668	207747	1	+	.	Parent=tig00000001.g47.t1
tig00000001	AUGUSTUS	CDS	206739	207667	0.73	+	0	ID=tig00000001.g47.t1.cds;Parent=tig00000001.g47.t1
tig00000001	AUGUSTUS	CDS	207748	207859	0.84	+	1	ID=tig00000001.g47.t1.cds;Parent=tig00000001.g47.t1
tig00000001	AUGUSTUS	stop_codon	207860	207862	.	+	0	Parent=tig00000001.g47.t1
# coding sequence = [atgtcatctcccactagtatcacggctaccgaaggccccggcggaccaccacttggagctagccagctctccaagcttc
# gttgggcagtgaagaatccaccttccgacccgaaggtgtcattcacaggcaagacagttctcgtcactggcgcaaacgccggtcttggtttcgaagcc
# gccatcaaatattctgctctcggggccgacaaactcatacttggtgtgcgatcggttgagaagggagaggtagcaaagaaacagatcttggaacggac
# gggccgcaagagcgacacaatcgatatagtcacggttgatctcatcgactatgcctctgttcaagctttcgttctggcattggaggcaaagactgacc
# atctcgatgtcgcattactctgtgctggtctaggcaacccctcgtacgttaaggctgcgactggctgggagatggcaatccaagtcaacgttctttct
# actgccctcatggcgattttgctactcccccttctccgaaagacggcggcctccggtagacagcctcgtctgacctttgttgaaagtgtgggacacga
# gtctgttaagaaggaatggttcagtgcaacaggaagcctgttgaaggcttctaatcaggaagagggatgggacgctgccaaaagctactcgatggtca
# agctgctcggcatggctgatatggacctagtcgcacgagccactgctaacaactcttcaggcattatcgttaatgctgtctgtcccggattatgtaaa
# actgatctgggtcgaaattttaatttggcaaccaaggtgtttatggttcccttccaggctgtattcgcccgcactgctgagcagggagcacgatcgct
# tgtgagtgctacggctcttggtcctgagagtcatggtaaattttggaatcacgatattttataccccatgggtgatcttgctcgagacgaggatttca
# tgaaaacgaccgaggcagagatacttgaagttatcgaaaaattgcagcccaatgtgcagcagattctcaacggtacacggtaa]
# protein sequence = [MSSPTSITATEGPGGPPLGASQLSKLRWAVKNPPSDPKVSFTGKTVLVTGANAGLGFEAAIKYSALGADKLILGVRSV
# EKGEVAKKQILERTGRKSDTIDIVTVDLIDYASVQAFVLALEAKTDHLDVALLCAGLGNPSYVKAATGWEMAIQVNVLSTALMAILLLPLLRKTAASG
# RQPRLTFVESVGHESVKKEWFSATGSLLKASNQEEGWDAAKSYSMVKLLGMADMDLVARATANNSSGIIVNAVCPGLCKTDLGRNFNLATKVFMVPFQ
# AVFARTAEQGARSLVSATALGPESHGKFWNHDILYPMGDLARDEDFMKTTEAEILEVIEKLQPNVQQILNGTR]
# end gene tig00000001.g47
###
# start gene tig00000001.g48
tig00000001	AUGUSTUS	gene	208901	209518	.	-	.	ID=tig00000001.g48
tig00000001	AUGUSTUS	transcript	208901	209518	0.79	-	.	ID=tig00000001.g48.t1;Parent=tig00000001.g48
tig00000001	AUGUSTUS	stop_codon	208901	208903	.	-	0	Parent=tig00000001.g48.t1
tig00000001	AUGUSTUS	intron	209372	209422	0.82	-	.	Parent=tig00000001.g48.t1
tig00000001	AUGUSTUS	CDS	208904	209371	0.79	-	0	ID=tig00000001.g48.t1.cds;Parent=tig00000001.g48.t1
tig00000001	AUGUSTUS	CDS	209423	209518	0.99	-	0	ID=tig00000001.g48.t1.cds;Parent=tig00000001.g48.t1
tig00000001	AUGUSTUS	start_codon	209516	209518	.	-	0	Parent=tig00000001.g48.t1
# coding sequence = [atggcaactcctattgaagcaaacattctcgatgtcacggggcgatggcgtctcaatcggtctttgtcagactctctag
# agtctacttttgctctgaagcaaggaattccctggatagttcgtaaaattatcaactgggcggatctggagctccaatacataaagcttccagtagaa
# agcgacagaacagcgacaaaattcagctttaagcagaccgttcgacctggcgggtttgatactaaaaatgaatacattgttgacgggaaaaagcgcac
# tgatacggtgcccatttttggcgaaattactatgcactgcgactacgttggcctccatgctcttacttcggggcaacttcttggtagggacattgaaa
# gcgtagatgaagaacatgcagctatagtagaagttgttgagagcgagaatatgggctgggtgacgactactgtatggggattcgagacaattgatggg
# gagcgacgactgtgtaagtacaacacgacggtgaagggtgatcttgtcgagaaagctacaatggttcacgattacattggggtacctgcagagtga]
# protein sequence = [MATPIEANILDVTGRWRLNRSLSDSLESTFALKQGIPWIVRKIINWADLELQYIKLPVESDRTATKFSFKQTVRPGGF
# DTKNEYIVDGKKRTDTVPIFGEITMHCDYVGLHALTSGQLLGRDIESVDEEHAAIVEVVESENMGWVTTTVWGFETIDGERRLCKYNTTVKGDLVEKA
# TMVHDYIGVPAE]
# end gene tig00000001.g48
###
# start gene tig00000001.g49
tig00000001	AUGUSTUS	gene	210138	211522	0.13	+	.	ID=tig00000001.g49
tig00000001	AUGUSTUS	transcript	210138	211522	0.13	+	.	ID=tig00000001.g49.t1;Parent=tig00000001.g49
tig00000001	AUGUSTUS	start_codon	210138	210140	.	+	0	Parent=tig00000001.g49.t1
tig00000001	AUGUSTUS	intron	210177	210233	0.84	+	.	Parent=tig00000001.g49.t1
tig00000001	AUGUSTUS	intron	210413	210468	0.94	+	.	Parent=tig00000001.g49.t1
tig00000001	AUGUSTUS	intron	211194	211247	0.75	+	.	Parent=tig00000001.g49.t1
tig00000001	AUGUSTUS	CDS	210138	210176	0.46	+	0	ID=tig00000001.g49.t1.cds;Parent=tig00000001.g49.t1
tig00000001	AUGUSTUS	CDS	210234	210412	0.91	+	0	ID=tig00000001.g49.t1.cds;Parent=tig00000001.g49.t1
tig00000001	AUGUSTUS	CDS	210469	211193	0.97	+	1	ID=tig00000001.g49.t1.cds;Parent=tig00000001.g49.t1
tig00000001	AUGUSTUS	CDS	211248	211519	0.51	+	2	ID=tig00000001.g49.t1.cds;Parent=tig00000001.g49.t1
tig00000001	AUGUSTUS	stop_codon	211520	211522	.	+	0	Parent=tig00000001.g49.t1
# coding sequence = [atggactttcgtaaaatgctggaagatgcagccataaagtatcccaaccgcccattccgcatcaatgcctttgggacag
# actatgttgtctatccatcaaagcaatttgatgaaatcaagcgtctaccagagtcgcaggtgtcctcacttgaatatctcagagaagctttccatgcg
# acatggtccggtattccccgccacagcgaggagatgatgaaagcggtttcagttgatttggcacgtgcgatcccatctctggtccatcagcgacaaca
# ggactgtgcttcgtcctgtgaagctgcgatcggaagctgtgtcgagtggaaagaaatctcactctacgccatatcacagaaaattgtcgtatccacga
# attcgagcgcttttgttggtagagatttgggcaccagctcagcatggatatcccacgtcgaccgattacctatggctgtggccatcccgtctattatt
# gttagccttttgccgggttttattcgcccctttgttaaaccgcttctttttgcgcctgctatctatacgcgatatatgttggggcgacttctaggtcc
# cgttatcaaagaagacattgcagaatacgaagcaagcaaggtggaaaaaagggctgtggcagacccaaaagaaaaggggaaggttgcgttgacgagct
# ggctattgcgccgatatacctccagcccgaaaaatgccctcgccaaacttatggaagattatattaacatttccttcgagtctactacttccacagct
# ggcacgcttttcttcctgcttactgagctggctgatgatccagctcttgtagatgccctgcgagacgagattaagacagtggcccctggtgggcttct
# gccatttactcaccttaatgagctcagaaagctggacagcgttatgcgcgaatctgctagagttaaccctttcagccacataattttatggcgaaagg
# tgatgcaacctctcaaactcagcatagggcctgagttgcctgtcggtacaaatatttgtgtagatgcccatcatattaatttctcgccagacctctgg
# gaacggccagaggagtttgatggacttcgacactatagagctcgtcagaaaccaggaaacgaacaacgtttcaaatttgccaacttagggtcagatgc
# tcccggatgggggatggttcgcaagcatgtccaggaagactttttgccgataatacgttga]
# protein sequence = [MDFRKMLEDAAIKYPNRPFRINAFGTDYVVYPSKQFDEIKRLPESQVSSLEYLREAFHATWSGIPRHSEEMMKAVSVD
# LARAIPSLVHQRQQDCASSCEAAIGSCVEWKEISLYAISQKIVVSTNSSAFVGRDLGTSSAWISHVDRLPMAVAIPSIIVSLLPGFIRPFVKPLLFAP
# AIYTRYMLGRLLGPVIKEDIAEYEASKVEKRAVADPKEKGKVALTSWLLRRYTSSPKNALAKLMEDYINISFESTTSTAGTLFFLLTELADDPALVDA
# LRDEIKTVAPGGLLPFTHLNELRKLDSVMRESARVNPFSHIILWRKVMQPLKLSIGPELPVGTNICVDAHHINFSPDLWERPEEFDGLRHYRARQKPG
# NEQRFKFANLGSDAPGWGMVRKHVQEDFLPIIR]
# end gene tig00000001.g49
###
# start gene tig00000001.g50
tig00000001	AUGUSTUS	gene	212624	214121	0.25	+	.	ID=tig00000001.g50
tig00000001	AUGUSTUS	transcript	212624	214121	0.25	+	.	ID=tig00000001.g50.t1;Parent=tig00000001.g50
tig00000001	AUGUSTUS	start_codon	212624	212626	.	+	0	Parent=tig00000001.g50.t1
tig00000001	AUGUSTUS	intron	212694	212913	0.61	+	.	Parent=tig00000001.g50.t1
tig00000001	AUGUSTUS	intron	212983	213034	0.45	+	.	Parent=tig00000001.g50.t1
tig00000001	AUGUSTUS	intron	213656	213708	0.99	+	.	Parent=tig00000001.g50.t1
tig00000001	AUGUSTUS	CDS	212624	212693	0.82	+	0	ID=tig00000001.g50.t1.cds;Parent=tig00000001.g50.t1
tig00000001	AUGUSTUS	CDS	212914	212982	1	+	2	ID=tig00000001.g50.t1.cds;Parent=tig00000001.g50.t1
tig00000001	AUGUSTUS	CDS	213035	213655	0.41	+	2	ID=tig00000001.g50.t1.cds;Parent=tig00000001.g50.t1
tig00000001	AUGUSTUS	CDS	213709	214118	1	+	2	ID=tig00000001.g50.t1.cds;Parent=tig00000001.g50.t1
tig00000001	AUGUSTUS	stop_codon	214119	214121	.	+	0	Parent=tig00000001.g50.t1
# coding sequence = [atggaaatatctcagcgaagtacggagcgccccggagagtcgactcagctttcctttatactccaatcagctgttctca
# tcgatggaatgcaagaggaaatcgatttagcgcttgcatcccagttaccaaaatgtccaggaactcataaccaagcagaatggacaccgtttccccct
# tacatggccctcgcatacaccatttctcgagctactgccagggtttttgcaggcactgagctcagccgcaacgacgaatgggtgcaaatcggcgtgaa
# tacaaccataatggcccatcaagcagctcaagagattcgcaaacaatatcctccctttattcgttggctcgcaaagtggcgacatccaggtgcgaggg
# ccgtgtatgctaaccgcctaagagcagccgagctgatggctccaattctgaaaaagcgcttgtcaaacgatctcaccgagtctggagagccagacggt
# gtccagtggtctattgccgctactcgtagtcgacagaagaaagttctggaggtagttgacgaacacctgtttttaggaatagcttccgtgcactccag
# ttccgccacgagcttgtcggtattgtacgatttgcttgaccgccctcaaataatgcaggaaattgtcgaagagattcaaacaatacatgctacatgct
# ctaatgggcggtggaacaagcaagccctcactcagctagaaaagctggacagtttcatggcggaaagccagaggatgtactcccttggtttggtcact
# gtcacacgatcggctgtcaaagcatacgtctttaaggatgggcttcgccttcccaagaacacgcaattttcctttcctaactacgagctgaatcatga
# tcccgatgtgtacccaaatccggagcaatttgatccttggcgattcttgaagatgcggaaaacaatcgacgctaacaaatatcatttcgcctacactt
# cggatcagatcctcaattttggcagcgggactcacgcctgcccaggtcgttactatgctagctacgagatcaagctcattttggtccacattttgact
# cgctacgacgtaaagtggcctgagggccagtctcggccatcaaatatgccacacgatttcgcgaatagtccaagccccatggtccctctcctctttaa
# ggagaagagtatctag]
# protein sequence = [MEISQRSTERPGESTQLSFILQSAVLIDGMQEEIDLALASQLPKCPGTHNQAEWTPFPPYMALAYTISRATARVFAGT
# ELSRNDEWVQIGVNTTIMAHQAAQEIRKQYPPFIRWLAKWRHPGARAVYANRLRAAELMAPILKKRLSNDLTESGEPDGVQWSIAATRSRQKKVLEVV
# DEHLFLGIASVHSSSATSLSVLYDLLDRPQIMQEIVEEIQTIHATCSNGRWNKQALTQLEKLDSFMAESQRMYSLGLVTVTRSAVKAYVFKDGLRLPK
# NTQFSFPNYELNHDPDVYPNPEQFDPWRFLKMRKTIDANKYHFAYTSDQILNFGSGTHACPGRYYASYEIKLILVHILTRYDVKWPEGQSRPSNMPHD
# FANSPSPMVPLLFKEKSI]
# end gene tig00000001.g50
###
# start gene tig00000001.g51
tig00000001	AUGUSTUS	gene	215622	216479	0.68	+	.	ID=tig00000001.g51
tig00000001	AUGUSTUS	transcript	215622	216479	0.68	+	.	ID=tig00000001.g51.t1;Parent=tig00000001.g51
tig00000001	AUGUSTUS	start_codon	215622	215624	.	+	0	Parent=tig00000001.g51.t1
tig00000001	AUGUSTUS	CDS	215622	216476	0.68	+	0	ID=tig00000001.g51.t1.cds;Parent=tig00000001.g51.t1
tig00000001	AUGUSTUS	stop_codon	216477	216479	.	+	0	Parent=tig00000001.g51.t1
# coding sequence = [atgacctatcaccagtctttcaagcctaccggagacacatccgccaaatcggtatctgccatcacttttgggcctggtg
# tgaattctgatgaggcccaggccttcgccaacaaaaacaatgtcacgcttgttggcccatcttccccaacggtcgccattgctggaggctggagcttt
# ttcggcggccattccgtcctaacgccaacatttggccttggtgctgacagaattctggaagttgagattgtaacaccagatggagaacaccgcatatg
# caacaggaagcgtaatgctgatttattctgggctttacgaggtgctggtggtggcgtttttggggtgattctcagcactactatcaaggtcgaggcag
# ccatgcccattactttcgcattaataacttttccgccaacattaagcaggcaggatgaattcttatctcttctcatcaacgaaacgcgcagcttgtcc
# tcggagggttggggcggtcctatgactcccagtagccttgtgctggtgaatccgcgcttggacgaggctgctgctaataaatctatgtcacggttttc
# cagcttttccaatgaaaacaatggaacggtgtctatattgaagttcaacacattttatgagttctacagtgcatttatctcaacaactccttctgacg
# ccggcacgggtcctttgttgacgttccgcgtgttaccaaaacgactacacgagaccaaaaaaggccaaaaagaccttcatgaatttctaatgaatcaa
# atcaaacagggccactcgcctaccatcttcatgacccccagcccagttcaaatatcccaccgacagcacttctatgcatccagcgtggcgtaa]
# protein sequence = [MTYHQSFKPTGDTSAKSVSAITFGPGVNSDEAQAFANKNNVTLVGPSSPTVAIAGGWSFFGGHSVLTPTFGLGADRIL
# EVEIVTPDGEHRICNRKRNADLFWALRGAGGGVFGVILSTTIKVEAAMPITFALITFPPTLSRQDEFLSLLINETRSLSSEGWGGPMTPSSLVLVNPR
# LDEAAANKSMSRFSSFSNENNGTVSILKFNTFYEFYSAFISTTPSDAGTGPLLTFRVLPKRLHETKKGQKDLHEFLMNQIKQGHSPTIFMTPSPVQIS
# HRQHFYASSVA]
# end gene tig00000001.g51
###
# start gene tig00000001.g52
tig00000001	AUGUSTUS	gene	217788	218824	.	-	.	ID=tig00000001.g52
tig00000001	AUGUSTUS	transcript	217788	218824	0.29	-	.	ID=tig00000001.g52.t1;Parent=tig00000001.g52
tig00000001	AUGUSTUS	stop_codon	217788	217790	.	-	0	Parent=tig00000001.g52.t1
tig00000001	AUGUSTUS	intron	218038	218093	0.59	-	.	Parent=tig00000001.g52.t1
tig00000001	AUGUSTUS	CDS	217791	218037	0.39	-	1	ID=tig00000001.g52.t1.cds;Parent=tig00000001.g52.t1
tig00000001	AUGUSTUS	CDS	218094	218824	0.42	-	0	ID=tig00000001.g52.t1.cds;Parent=tig00000001.g52.t1
tig00000001	AUGUSTUS	start_codon	218822	218824	.	-	0	Parent=tig00000001.g52.t1
# coding sequence = [atggctccactcaattcaacaggtggtgagcagtgggagttcgatggcgtttcggatgacggattaatggcattttgct
# tcggattttatcgcgatccaaactacgccattttaggttcaggaaacctacgtctttctgcagagttctcacgtgtcaaccaagaaagattcatgcgg
# gtcgactatccaaccagctctaccgtggagagttgcccttggggaactcgcggagtgtggaagagcgacgactacagctacacatttgagataacgaa
# ggatatgaaagtcgcccgtatcggcgtgaacacagatgacctgaagggatccctgataatgaactccctaattcctgcccgctaccctgatgggtcca
# cctatcccaacagcgaggcaaatactgaggttgtcccttactttcgatgggtagagccgattcctgcagcggatgtctgggtagatttggagattgaa
# ggaaagccttacaaatggagtggcttgggagggcatgagcgtctctggactgctttcagttggttcacttgtctccacggcatgactgccactcgtat
# aaaggccgggccatatgcagccagccacgtcagtttcacatctgcttttgataagagcatttatcgcccctcaacaatcctttcgatgaacggcgaag
# tgatattttcaactacaaatgagggagtatccactactgacgattatgccatcctggagaaaactgatggtatccccaagtcaaaggatcaatggagc
# tttattattacgaacgagggtgttggattcgagtatatgctcggtgaaggtgtgggaggcaccggatactcaggaagagccgtaggtgggcctattgg
# tgcaaagcagtacttcggcccggcatttgctgaggctctagagttccccaaaattcttatctctttaagcctaactacgttgatcccgtaccagaaga
# taaggacgaactttaggtag]
# protein sequence = [MAPLNSTGGEQWEFDGVSDDGLMAFCFGFYRDPNYAILGSGNLRLSAEFSRVNQERFMRVDYPTSSTVESCPWGTRGV
# WKSDDYSYTFEITKDMKVARIGVNTDDLKGSLIMNSLIPARYPDGSTYPNSEANTEVVPYFRWVEPIPAADVWVDLEIEGKPYKWSGLGGHERLWTAF
# SWFTCLHGMTATRIKAGPYAASHVSFTSAFDKSIYRPSTILSMNGEVIFSTTNEGVSTTDDYAILEKTDGIPKSKDQWSFIITNEGVGFEYMLGEGVG
# GTGYSGRAVGGPIGAKQYFGPAFAEALEFPKILISLSLTTLIPYQKIRTNFR]
# end gene tig00000001.g52
###
# start gene tig00000001.g53
tig00000001	AUGUSTUS	gene	219448	233429	0.07	+	.	ID=tig00000001.g53
tig00000001	AUGUSTUS	transcript	219448	233429	0.07	+	.	ID=tig00000001.g53.t1;Parent=tig00000001.g53
tig00000001	AUGUSTUS	start_codon	219448	219450	.	+	0	Parent=tig00000001.g53.t1
tig00000001	AUGUSTUS	intron	219459	219627	0.7	+	.	Parent=tig00000001.g53.t1
tig00000001	AUGUSTUS	intron	220129	220200	0.51	+	.	Parent=tig00000001.g53.t1
tig00000001	AUGUSTUS	intron	220717	221278	0.74	+	.	Parent=tig00000001.g53.t1
tig00000001	AUGUSTUS	intron	222184	222240	0.97	+	.	Parent=tig00000001.g53.t1
tig00000001	AUGUSTUS	intron	222708	222773	0.99	+	.	Parent=tig00000001.g53.t1
tig00000001	AUGUSTUS	intron	225127	225200	0.54	+	.	Parent=tig00000001.g53.t1
tig00000001	AUGUSTUS	intron	228660	228720	0.86	+	.	Parent=tig00000001.g53.t1
tig00000001	AUGUSTUS	CDS	219448	219458	0.78	+	0	ID=tig00000001.g53.t1.cds;Parent=tig00000001.g53.t1
tig00000001	AUGUSTUS	CDS	219628	220128	0.4	+	1	ID=tig00000001.g53.t1.cds;Parent=tig00000001.g53.t1
tig00000001	AUGUSTUS	CDS	220201	220716	0.41	+	1	ID=tig00000001.g53.t1.cds;Parent=tig00000001.g53.t1
tig00000001	AUGUSTUS	CDS	221279	222183	0.79	+	1	ID=tig00000001.g53.t1.cds;Parent=tig00000001.g53.t1
tig00000001	AUGUSTUS	CDS	222241	222707	0.61	+	2	ID=tig00000001.g53.t1.cds;Parent=tig00000001.g53.t1
tig00000001	AUGUSTUS	CDS	222774	225126	0.52	+	0	ID=tig00000001.g53.t1.cds;Parent=tig00000001.g53.t1
tig00000001	AUGUSTUS	CDS	225201	228659	0.83	+	2	ID=tig00000001.g53.t1.cds;Parent=tig00000001.g53.t1
tig00000001	AUGUSTUS	CDS	228721	233426	0.86	+	2	ID=tig00000001.g53.t1.cds;Parent=tig00000001.g53.t1
tig00000001	AUGUSTUS	stop_codon	233427	233429	.	+	0	Parent=tig00000001.g53.t1
# coding sequence = [atgtgctggaaggggtctctgaaagctgctagcggcctgccgttgccggagctagggcccggacacattcttgtcaaga
# cagcggctgtagcgttgaacccttgtgatttcaagactcctgcagcttgccctactcctggttgctatgatgggtgcgattttgctggaaccattgtt
# gcgctgggctcagatgtccaagaaaaaggcccgtggaaaataggcgatagggtttttggtgccgtcaatggcagcaaccctgccgacctggattctgg
# ctcatattctgaatacatcaaagctgtcagcgttttcacatatcgcatccccgactggatgtcgtttgaggaggcagctggacttagtccgtgctgta
# tagcaacaatgggtgttgccatatttcaatctctggagcttcctggcacatttgagcagccggccgagaaacccctcgacgtgcttatctatggagga
# agcacttctgtgggcggcctaggcatccagatggccaaacttcttggccatcgagtaattaccacttgctctccaaaaaatttcgacttggtaaaatc
# gtatggtgcggatgaggtattagactacaaatcgcccacctgcgctgcagatatcaagaagcttacgcggaactgcctgaaatacgccatcgacccgt
# ttggagaagtgagaacaatgtcgctctgttttgatgctctgggccgtgctggtggtcgctacacgtcattggagcgcttccaggaagatatttgcaac
# aaaaagagtgtgaaacgtgagttagttatgggtgccagcattattggctttggaatcgacattggtgggccatatgcaaagccagagagcccagaaat
# gagggcttggggagttcagtggtaccaaagcgtccaacgactgattgatgcaaagaagattgttccgcatccagttcgtgttatttcggggacttttg
# atgcaattttggaggggttggaaatgctgaagcgcagagagatttcagcccagaaacttgttgtcaataccatctctttggccgcagcggcaggttca
# acacttgcgttctatcttcgaccttcattttccatcagcacaatgccagccgagccaattgccataattggtagtggatgtcgcttcccaggcggcgc
# tacaactccatctaaattatgggatcttctaagatgtcccccagatctcaagcaggaaatccccaaagagcgattcagcgtcgaccgttattatcatc
# ccgataatgcccatcatggaacaagtaatgttcgacactcttacttccttcaagacgatttcaaggcatttgacgcgggcttctttggtattaaaggt
# gttgaggccttggccatggatccccagcagcgcctgctcttggaaactgtgtatgagagtttggaatcagccggtctgccaatggaaaatctgcaggg
# ctcagatacaggcgttttcgtcggtaacatgagtgttgactacactgaaattctgtctcaggatattgattcaacgcccacatactttgcgtctggaa
# cggcgcgaagcattctatctaacagaatttcgtactttttcgattggcatgggccgtctgttacaattgacacggcctgttcatctagtttgattgcc
# ttgcaccaggcagttcaaagcctacgagccggagaggtccctctcgccattgcagcgggtgccaacttgctactaggacctaatcaatatgtggcgga
# gagcaagttgaagatgctttcgcccaatggtctgtcccagatgtgggacgaaaaggcagacggatacgcacgtggagacggtttcgcctcagtggtgc
# tgaagaaactcagtgacgcaatccgcgatggagacaaaattgagtgtatcgtccgcgagacagggactaaccaagatgggcggacaaaaggtatcact
# atgccaagtccaatcgctcaagctgcactcatccaggatacctatagacgcgcgggtcttgatctaagccgacaatctgaccgaccacagtatttcga
# agcccatggaactggtacaccagccggtgacccagttgagtcgcgagcaatcaacgctgctttctttggaccgaagtcgggatttaagcgttcgcctg
# aggaccctaagctgattgttggttcaatcaagactgttattggacatacagagggaactgctggtcttgcatcactactcaaggtttcactcgcgttg
# cagaacggcaaagttcctcctaaccttcacttcgagaagctgagcgcaacagtaaagccgaattttacaaatttagatatacctacgtcgctacagga
# ctggcctcggattcctgagggcggagtgaagcgcgcaagcgtcaacagcttcggttttggtggcgcgaatgcgcatgcaattcttgaggaatatatcc
# cacagtctggtactgattcaaatatttccaaatgtacaacttcattcacaccgtttctattttctgcggccacttcgtctgccttgtcagccaacatt
# tcagcgtatgccgacttcctcgatatcaacccaagcatcagcctcagggacgtcagctacacactatttcatcatcgctccagtctccaggagagggc
# tattttctctgcgtcttctccggatgatctcgtagttaaacttcgtgcctatatcacggatggcaagaagccaaacacaggcgtttccaagacttcag
# cagctcagccacggactctgggtatcttcacgggccagggtgctcagtggcctcgtatgggtgctgaacttattgaatcatccgctgccattagcagg
# attgtaagcgagcttgaggaaagccttgcaacactgcccgttgaggatcgcccctcttggtcgctgcgggagaagatgctagagtctcctgaaacgtc
# ccagataaagaaagccgagctttctcagccactatgcacggcgctacagattatcttggtcgaagcaatgcgccatgcaggcatcacttttgatgctg
# tcgtgggccattcatctggtgagattggagcagcatatgctgcgggggtaatcacggcatctgaagccattcgcattgcctactacagagggttccat
# acacataaatgccaaggctccaatggccaacctgggtccatgatggctgtcggaacatctctcgaagatgctcgtgaattttgcgagttggacgattt
# tgtgggccgtctacgcgtggctgccagcaactcctcctctagcgtcactatctcaggtgactcagatgccattgaagaggcaggcttgatctttgaag
# atgagaacaagttccatcgcgccctgcaagttgacaaagcataccactctcaccatatggacccttgtttggctccttacatcgagtccttgagatcc
# tgcaagatatccccacagctttcaaatgccactggatgtgtatgggtctccagtgtctatggcgaagatattagtaacgttgaagatgatcttacagc
# cgtctactgggctaataacatgggccgaactgttcttttctccgaggcttgcgagagcgcgctgcgtgaggttggcccctttgaccaagtggttgaac
# taggcccccatcctgcactcaaaggaccagcgagccaaacaatcgaagaaacaactcgcgaaaagatgccgtactttggcgctttgacccgtaagcgt
# aacgcagttgaagccctggcagaatgtctaggaagtctttgggctgcaaatagcaacaaagtgattgactttgcggcttatgaaacattcatggccgg
# ttcacatggaactctggtagaccttccaatgtaccaatgggaccaccatatgacttactacaatgactcgcgtattataagagccatgagaacagcat
# caatcaagtcaaatgagattctcggcaccagaattatcgataacagcattactgaagtgcggtggcggaatcgccttagcagcaacgaggtagcttgg
# cttaagcaccacagaattcaggatcagtctgtctttcccgctgcgggttacattgccgctggattggaaggtgtcagagagctcttctacgactcgcc
# tatttctatcataaagttcaaggatttcgtcgtgggacaagcactgattatcccggagaatgggggcgttgagacggtcacatctcttaccaacattg
# tgcggatggccgatacaatcactgcccgattcacgttttttgccgaggaaagcagaaacgactcagttatcatgaatgagaaagcttcatgtagcttg
# attatttcattaggagagccgaatcctgatgccctacctccacgacctgagccggacttccagatgttagaggtgcacgaagatagattctatgatgc
# tgtcggaagtctaggatttggatatactggaccattcaaagccttaacaaagttaaaccgcaagatggacgttgcaaccggctatattttgcatccgg
# acgcaacattcggatttgaccgtcttttgatccaccctgcggctctggacgctgcgatccaatccatcattttggcatattgcttcccaggagacaca
# cgtttgaggaccactcatttgccgacaacaattgatagcatccaattcaacgtccctctttgtgaatccaagattgcaaccgagagcctattccgtgc
# atcagtacctcctggcggagtggagttgagtgatatcaacggtgacgtcgacatatttactgaggacgcttttctccgaatttacctggggccgcttc
# tcccccatggtcaaagtcttgtcttagagggtggagaagctttatcggaacgtgccctatttgaggatctagaacgtgtggcatactattatctacaa
# cacctcaataacgaaattccgcttcgtgaacgctcgaacttgttgcctcatcaagaacgactattcggctatgttgattatatcttgggtcgcgtcaa
# caacggagcgttgatgcacatcaggcccgagtggagagacgataagcatgagactattttgaacataatatctagccgtgaggatgacattgatctga
# agatcatgcacgctgttggagaaaaccttccgaaagcgattcgtggtcaaatgaatatcctggagccgatgatggagggcaataagctcaataagttt
# tatgttgatgcgctaggtatgcctcgctatgtggaagctctttctcgcattgctgcacagataagcaatcgttatccacatatgcatatgcttgaaat
# cggtgctggcacaggaggtgctacgaagattcttctcaagcatttggccagtgccttcgactcctatacttacaccgatatctctagcggattcttcc
# caactgcccaggaagtgttcagcaattatttgtctaaaatggcattcaagatattagatattgagaaagatattgagagtcagggttacgaagagcag
# aagtttgatcttgtgattgcaaatttagtagcccacgctacgaaagatttggaaacaacaatgaagaacattcggcgactcgtcaagcctggaggtta
# tctacttctgctggagattacagataatgaccagcttcgcttcggtttcatatttggtggccttccaggttggtggttggggcacgaggaggaacgtc
# gctttagcccatgtgtcgatatcccctcttgggatactctactgaggaaaacaggattctcaggcatcgacgatgcaacgcctcatgtttcgacctgt
# ccattgtcagtcctgctgacacaggcagtcgatgatcgggtgtctcttctgcgcgagccacttaatgcagccccttctgctttcgatttggccgattt
# gacaatcattgtgtcggaaaatggaatatctgcagatgttggtcttagagtcaaggatattgtatctccatactttaaagagactcgtttactcacaa
# atatcaacgatctcactgaacaaactcttcctgtgatgggtagcgtcctttcgctcgttgacttcgatgagcccatattcaaggacatgacagccaag
# cgcttgcaagcgttccagcaaatcttcaaacagtctaagaatattttgtggatgtcggcaggagcccaagctgacagtccttatgcgtccatggttct
# cggtatcggacgaaatgtggttctagagatgtctcatcttcgcttccagtttattgatttcgacgctccttcttcagctgagccaaaccttgtcgctg
# aatctctccttcggtttgaattggtggatgtttgggagcaaactgctaagcctggctctatactgtgggttactgaacctgagatcagctatcggaat
# ggaattttcaatattccacgtctcaagttgagcgacagccgaaatgcacggtacaacgcctctcgcagaatagttaccaaaaaagtagatcccaagtc
# tataccgctgagcttaagcacggatggcagtggatcttatactctttcacccgcgtccttgcgatctgcggctgaaactcgcccagaaactgtgctta
# tcaatgtcaaaaagtccatcctaagatctgtcaggttgccgtcttcggacttcctgtttgtcgtcttcggtaccacggatgatggccagactcttgtt
# gcactatcagatgcgcaaagttctgtcgtcatcgtggaccgagcatggacaatgccagtggtaactaccagcaacgacgtcattgagcagactatgtt
# gtcattatatgaagctttgctggcacagagtttgctacaaggactacaaagtggtaattcgctagttattcttgacgcttctcactcactggccaggg
# ctttgaagaatgttggaagccgccatggcatcagcgtaacgtctttatcatcctcaaacggcggtggcaacattggatcggtaggcgttcacccgagg
# gaatcaatccgatcattacagtccaagcttccagtccaagtccacagatttgccaatttccatggggaccgagatttagcagagtctatttgcgcctc
# acttccaacccactgtgaacaacatggctggcaaactcttacccgctcacatcctttcgtcacggaacgaacgttcttgggattggatgatgaggtac
# ggtccgttctccgagctgcttggatacatgtgaagaccgaacaacagcgggcagttgatactagcaaggttgtttatgcagaccccatctctgtctcg
# tcagaaatcgctctcgtcgatcggctgtgccttattgggtgggaggcgcatacaaagttgccggcgcagatacagccacttgagaagaccctgacatt
# ctcaggcgacaagacgtactggctagttggtcttaccggtggcctggggcaatcgctctgccgttggatggttgaccatggtgcacgctacattgtaa
# tgactagtcgaaacccaaaagttgattacagatggttgtcgagcgttcaatctaatggtgctgtggtcaaagtgttcccgaatgatatcaccagccga
# gaatcagtgcacactgcttataggaccattacggcaacaatgccaccaatcggcggtattgcgcagggtgccatggtattacatgatgccatgttcgc
# cgagatgaccacagacaagatgctaaaggtgttgaggccaaaggtggatggtagtatacatctggaagaaatatttgcggatactcccttggacttct
# ttgtctacttctcttctgttgcagccgtgacgggcaacaagggtcaaagcatgtacgctgctgccaatatgttcatgacgactctcgcagcacagcgc
# cgaaagcgtggcgtcgcaggatccgcgatcaatattggagccatcatgggtaacggatatattactcgcgaacttaaccagcagcagcaaacattttt
# gcaagaggtggggaatatctggctcagtgagcaagatttccttgctattttcgctgaaggtgtgttggctagccatcccaactcgactgaaacactcg
# ctaccacgacgggcctccgcgtgctccgctcccatgacgaactagttagttgggctaaagacgcgaggtttcagcatcttgtacagaccagtggagcc
# aatatggcctctagtatgggcaagacaagcgctgtagctctaaagaagcagctcgaagaagcaaagactgcagaggaggtatcatcaattcttgatga
# tgctttttctaataagctaagaacaatcctacagattcctgctgaccgcgaaattatgaacactggactcgacgatctgggcatggattctttggttg
# ctgttgaagtgagatcatggttcttgaaggaactcagcgccgacgttactgtcctccaggtcctcagtggtggtacaacacgatcccttctgcagcct
# gtcaaagagaaggtgcttgaggcaatgcaattgtcagcaagtgtccaagcggctacggaacaacccaagacatctttacctgttcacaaagaggctct
# aaagcccgaggtcatcattgagacggttgataatgagtctgtcagtcttggcaaagaagatactaggactgcgtcatcatcaagttcggtgttggatt
# cctcggacacgcctttgggtactgacctgaacagctcaataacgccattagaactcgacactgactctgaaaatatttcgctctttgctccagatacg
# gtgacacggtctctgcctctttcttttggccaatctcgattttggttcctgaagcacttcttgcctgaccagagtgcgttcaatatcaccacgtttgt
# ccgcatgcaaggacgcctagatattaaccgcctagcggctgctgttgagaccgtttccaatcaccatgaggccttacgaacggcttttgtgagctctc
# atgatcagccagtgcaggttgtgctcaagcggtcgcctctcaaactagaacgcagacaaattaatgatataactgaagttacacctgcatacgagtcg
# atcaagcgacatgcatatgacctcgaggccggacaaacaatgagacttcaagttttgactctctctccagaagtcaacttcctcatccttggttacca
# ccatatcaacatggatggaatcagctttgaggttctattcaacgatattcagaaagcttttgaaggcaccaagttcactcccggtgttctccaatatc
# ctgattttgctcttagagagcaagatgaatacaagagaggattttggaaatccgagttggatttttggagaagcgaatttaagactctaccagagtcg
# ctacctctactaccactgtcacaaaagacgtcgcgtccggcggtaacacagtatggaactaggcgaattgaacgtcgaatccccgaggaactttcagc
# tattatcaaaacagtcactcgcaaattcaaggtcggtctttttgcattctacttggccgtactgaaagttacagttgctcgatatgccgatatcaatg
# atatctgcattggcatggctgacgccaatcgaagagaaagggacgttttggagagcattgggttgtatctcaacttggtaccgctccgagtaaactgc
# gatccatcagagccattcagcctcgctctgcaggatatgcatcagaagtcgcagttggcctttgcgaatgcaagggtccccttcgatgtcctgctgaa
# tgagctgggagttcctcgttctgcgtcacagccaccacttttccaggtgttcatgaactaccgacaaggtgtccgtgaaattcgagacttctgcggct
# gtgaatgcgaaggagagctattgagcggcggtgagcttgcctacgacatcagcttcgacgtagttgagaatccgggtggtgagaccaatgttatgctc
# tctgtacagagtgcattgtatgatgagtctagtgccgaaactctcctagattcatactttgccttgatggaagcatttgccaagaacccggcctcacg
# ctcaaacaaaccagctctatatcccacgacatcaacagaccaggcgctagagctgggcaatggccccatattcacacacgtttggccacctactatct
# cgcacagaattgatgacatgatcaaagaaaacccaacaaacatcgccatcacagatggaaccgggattaatttgacttatgccgagatgggcgctctg
# attaacacaattgcggcacacctagaaaatatcaacgcatccaaaatcgttggcgtcttccagcaacctacaccagcactgatttgttccatccttgc
# tatcatgaagtcgggacgaacctacgtccctctcgacacccgtttgcaatcgtctcgccttgcggtaattgcctcaggatccggcctgtcaagtgtca
# ttatcgattctgcatctgagaacgatgtcggctttctctcgagtgctacgaccctcatcaacatcgataacctgcctgtctctaatacgagttatgtc
# gtggcatcgctgcctgctgctcctgcggcgctcctttacactagtggatctactggtacgcctaaaggcatatgcttaagcaatgccgcgttgcgcaa
# cacaatcgagattacgacaaacaaatttggtatccaacgcgatggtgaggttgttcttcagcaaaccgcatatagctttgatatggcactgttccaaa
# ccttccttgccttgtgcaatggtgcgaccctattggtagtgccttctcacactcgaggagactttagtgctattgcacacttaatgctaaaggcgcga
# gtgaccatgacatctgccacaccggccgagtatatttctttggtccgatacggcgcttcagatctaaaacagagtgaaagttggagggtcgcctgtac
# aggcggcgaaaaggtcacggatttgctcacggaaagctttcgttcgttgaacagccaaaaattgactctcattgatggctacgggcccgccgagacaa
# ccttcctttgcagctccagtgtgattccctaccaagatcccttgtgtcacgcaaccggcttttcactgaaaccgtatccaaactacgcaatctacatt
# gtcggaaaggacgggaagcccgttcccattggcgtcagcggagaagtgtgcattgggggagcaggtgttggccttgggtatctaaataatgccaagtt
# aacatcagagaaatttttggccaaccgttacgcgactgatgcattcatttcacagggatggacaactatgcacttcaccggggaccgcggtcgattga
# ccaatgatggttgccttgttctggaaggtcgtattagtggcgatacgcaggttaagattcgtggaattcgagttgagctggaggaggtcgaaaatgca
# attatgcaagaatctcacggcaaaattatccaggctgcagtttcaatgagaaaggacgatgcctctggtcacgactacatggttgctcatgttgtgac
# gagaggtggtagcgtagaaaatgagctggtctacttgcaacagctcaaaggcttgcttaccattccacagtatatgaagccgtcggccataatttcag
# tactctcacttcctctcaacacatccaacaagcttgatcgacaggctcttcagtctttgccagtcgcctcattgtcaattgcaagcagcgagtcttta
# ccgccaactcaagaaagagtcaagaagctttgggaaaaggttattcctagccagcttctgagtcaaactgaactcaaaggcaacaccgatttctttca
# tgttggaggcacgtcacttcttcttgtagaactgcaatcgcagttcaaacaaatagggttctctccatccatccaggagttgttcgggcaatctacac
# tcgagggcatggcctcacttgtcgaaggcaaatcaagcgcccatgagatcgaccagcatttagactgggagactgaagccgcacttcttcccttggat
# acatatcaacattcaaagttaacgcctcctaccggccctacaagggtggttgtcctcactggagctacgggattcttgggtcgccatattttggagag
# actcctcaggagcaaagacattgaaaaggtctactgcgtagcagtacgaaagagcgcatcggaacttccaagcatgttcaaagaccagcgtgtcgagg
# tattccaaggtgacctcggtgtcgctaatcttggcctttctgtggtacacgcacaacaaatcttcagtactgcggacgccattattcacaacggtgcc
# gatgtgtcattcatgaaaacatacgcctctctccggacaaccaatgttagtgccaccaagcaaatcgcacgatttgcccaaggtcgacgcatacctct
# acacttcatctcgtcagctagtgttacacagttgactccccttgatgaggttggaagcgtttccatggccccttatcctccaattgctggtgcagacg
# gctatatcagcgccaaatgggtaagcgaacgccatcttgagctgatttctgaggcatatggcctgcccatcacgattcaccgccctgccagtatttct
# ggaaatgatagcagcgatctagatctcatgggcaacttgttcaaatttgttgaacgactagaagcagttcctgagagtaaagattggaagggttattt
# cgatctgatctcggtacacagcgtggcagccgctattgtgaaagccgtgacacaaattcaacaatcagtggagacaggcatcacatatcaatatgagt
# ctggagagctcgtttatccactgtcaaccatgacagatgttactaagatgacggaagagttccctatcaaggtaatggcgctggaagaatggattgag
# aaagcggaggcggtgggcctgaatccactgttggcctcatatttgaagcaagctgctgccaagaacagtcgctgggcttttcccaagcttgttaaaga
# atag]
# protein sequence = [MCWKGSLKAASGLPLPELGPGHILVKTAAVALNPCDFKTPAACPTPGCYDGCDFAGTIVALGSDVQEKGPWKIGDRVF
# GAVNGSNPADLDSGSYSEYIKAVSVFTYRIPDWMSFEEAAGLSPCCIATMGVAIFQSLELPGTFEQPAEKPLDVLIYGGSTSVGGLGIQMAKLLGHRV
# ITTCSPKNFDLVKSYGADEVLDYKSPTCAADIKKLTRNCLKYAIDPFGEVRTMSLCFDALGRAGGRYTSLERFQEDICNKKSVKRELVMGASIIGFGI
# DIGGPYAKPESPEMRAWGVQWYQSVQRLIDAKKIVPHPVRVISGTFDAILEGLEMLKRREISAQKLVVNTISLAAAAGSTLAFYLRPSFSISTMPAEP
# IAIIGSGCRFPGGATTPSKLWDLLRCPPDLKQEIPKERFSVDRYYHPDNAHHGTSNVRHSYFLQDDFKAFDAGFFGIKGVEALAMDPQQRLLLETVYE
# SLESAGLPMENLQGSDTGVFVGNMSVDYTEILSQDIDSTPTYFASGTARSILSNRISYFFDWHGPSVTIDTACSSSLIALHQAVQSLRAGEVPLAIAA
# GANLLLGPNQYVAESKLKMLSPNGLSQMWDEKADGYARGDGFASVVLKKLSDAIRDGDKIECIVRETGTNQDGRTKGITMPSPIAQAALIQDTYRRAG
# LDLSRQSDRPQYFEAHGTGTPAGDPVESRAINAAFFGPKSGFKRSPEDPKLIVGSIKTVIGHTEGTAGLASLLKVSLALQNGKVPPNLHFEKLSATVK
# PNFTNLDIPTSLQDWPRIPEGGVKRASVNSFGFGGANAHAILEEYIPQSGTDSNISKCTTSFTPFLFSAATSSALSANISAYADFLDINPSISLRDVS
# YTLFHHRSSLQERAIFSASSPDDLVVKLRAYITDGKKPNTGVSKTSAAQPRTLGIFTGQGAQWPRMGAELIESSAAISRIVSELEESLATLPVEDRPS
# WSLREKMLESPETSQIKKAELSQPLCTALQIILVEAMRHAGITFDAVVGHSSGEIGAAYAAGVITASEAIRIAYYRGFHTHKCQGSNGQPGSMMAVGT
# SLEDAREFCELDDFVGRLRVAASNSSSSVTISGDSDAIEEAGLIFEDENKFHRALQVDKAYHSHHMDPCLAPYIESLRSCKISPQLSNATGCVWVSSV
# YGEDISNVEDDLTAVYWANNMGRTVLFSEACESALREVGPFDQVVELGPHPALKGPASQTIEETTREKMPYFGALTRKRNAVEALAECLGSLWAANSN
# KVIDFAAYETFMAGSHGTLVDLPMYQWDHHMTYYNDSRIIRAMRTASIKSNEILGTRIIDNSITEVRWRNRLSSNEVAWLKHHRIQDQSVFPAAGYIA
# AGLEGVRELFYDSPISIIKFKDFVVGQALIIPENGGVETVTSLTNIVRMADTITARFTFFAEESRNDSVIMNEKASCSLIISLGEPNPDALPPRPEPD
# FQMLEVHEDRFYDAVGSLGFGYTGPFKALTKLNRKMDVATGYILHPDATFGFDRLLIHPAALDAAIQSIILAYCFPGDTRLRTTHLPTTIDSIQFNVP
# LCESKIATESLFRASVPPGGVELSDINGDVDIFTEDAFLRIYLGPLLPHGQSLVLEGGEALSERALFEDLERVAYYYLQHLNNEIPLRERSNLLPHQE
# RLFGYVDYILGRVNNGALMHIRPEWRDDKHETILNIISSREDDIDLKIMHAVGENLPKAIRGQMNILEPMMEGNKLNKFYVDALGMPRYVEALSRIAA
# QISNRYPHMHMLEIGAGTGGATKILLKHLASAFDSYTYTDISSGFFPTAQEVFSNYLSKMAFKILDIEKDIESQGYEEQKFDLVIANLVAHATKDLET
# TMKNIRRLVKPGGYLLLLEITDNDQLRFGFIFGGLPGWWLGHEEERRFSPCVDIPSWDTLLRKTGFSGIDDATPHVSTCPLSVLLTQAVDDRVSLLRE
# PLNAAPSAFDLADLTIIVSENGISADVGLRVKDIVSPYFKETRLLTNINDLTEQTLPVMGSVLSLVDFDEPIFKDMTAKRLQAFQQIFKQSKNILWMS
# AGAQADSPYASMVLGIGRNVVLEMSHLRFQFIDFDAPSSAEPNLVAESLLRFELVDVWEQTAKPGSILWVTEPEISYRNGIFNIPRLKLSDSRNARYN
# ASRRIVTKKVDPKSIPLSLSTDGSGSYTLSPASLRSAAETRPETVLINVKKSILRSVRLPSSDFLFVVFGTTDDGQTLVALSDAQSSVVIVDRAWTMP
# VVTTSNDVIEQTMLSLYEALLAQSLLQGLQSGNSLVILDASHSLARALKNVGSRHGISVTSLSSSNGGGNIGSVGVHPRESIRSLQSKLPVQVHRFAN
# FHGDRDLAESICASLPTHCEQHGWQTLTRSHPFVTERTFLGLDDEVRSVLRAAWIHVKTEQQRAVDTSKVVYADPISVSSEIALVDRLCLIGWEAHTK
# LPAQIQPLEKTLTFSGDKTYWLVGLTGGLGQSLCRWMVDHGARYIVMTSRNPKVDYRWLSSVQSNGAVVKVFPNDITSRESVHTAYRTITATMPPIGG
# IAQGAMVLHDAMFAEMTTDKMLKVLRPKVDGSIHLEEIFADTPLDFFVYFSSVAAVTGNKGQSMYAAANMFMTTLAAQRRKRGVAGSAINIGAIMGNG
# YITRELNQQQQTFLQEVGNIWLSEQDFLAIFAEGVLASHPNSTETLATTTGLRVLRSHDELVSWAKDARFQHLVQTSGANMASSMGKTSAVALKKQLE
# EAKTAEEVSSILDDAFSNKLRTILQIPADREIMNTGLDDLGMDSLVAVEVRSWFLKELSADVTVLQVLSGGTTRSLLQPVKEKVLEAMQLSASVQAAT
# EQPKTSLPVHKEALKPEVIIETVDNESVSLGKEDTRTASSSSSVLDSSDTPLGTDLNSSITPLELDTDSENISLFAPDTVTRSLPLSFGQSRFWFLKH
# FLPDQSAFNITTFVRMQGRLDINRLAAAVETVSNHHEALRTAFVSSHDQPVQVVLKRSPLKLERRQINDITEVTPAYESIKRHAYDLEAGQTMRLQVL
# TLSPEVNFLILGYHHINMDGISFEVLFNDIQKAFEGTKFTPGVLQYPDFALREQDEYKRGFWKSELDFWRSEFKTLPESLPLLPLSQKTSRPAVTQYG
# TRRIERRIPEELSAIIKTVTRKFKVGLFAFYLAVLKVTVARYADINDICIGMADANRRERDVLESIGLYLNLVPLRVNCDPSEPFSLALQDMHQKSQL
# AFANARVPFDVLLNELGVPRSASQPPLFQVFMNYRQGVREIRDFCGCECEGELLSGGELAYDISFDVVENPGGETNVMLSVQSALYDESSAETLLDSY
# FALMEAFAKNPASRSNKPALYPTTSTDQALELGNGPIFTHVWPPTISHRIDDMIKENPTNIAITDGTGINLTYAEMGALINTIAAHLENINASKIVGV
# FQQPTPALICSILAIMKSGRTYVPLDTRLQSSRLAVIASGSGLSSVIIDSASENDVGFLSSATTLINIDNLPVSNTSYVVASLPAAPAALLYTSGSTG
# TPKGICLSNAALRNTIEITTNKFGIQRDGEVVLQQTAYSFDMALFQTFLALCNGATLLVVPSHTRGDFSAIAHLMLKARVTMTSATPAEYISLVRYGA
# SDLKQSESWRVACTGGEKVTDLLTESFRSLNSQKLTLIDGYGPAETTFLCSSSVIPYQDPLCHATGFSLKPYPNYAIYIVGKDGKPVPIGVSGEVCIG
# GAGVGLGYLNNAKLTSEKFLANRYATDAFISQGWTTMHFTGDRGRLTNDGCLVLEGRISGDTQVKIRGIRVELEEVENAIMQESHGKIIQAAVSMRKD
# DASGHDYMVAHVVTRGGSVENELVYLQQLKGLLTIPQYMKPSAIISVLSLPLNTSNKLDRQALQSLPVASLSIASSESLPPTQERVKKLWEKVIPSQL
# LSQTELKGNTDFFHVGGTSLLLVELQSQFKQIGFSPSIQELFGQSTLEGMASLVEGKSSAHEIDQHLDWETEAALLPLDTYQHSKLTPPTGPTRVVVL
# TGATGFLGRHILERLLRSKDIEKVYCVAVRKSASELPSMFKDQRVEVFQGDLGVANLGLSVVHAQQIFSTADAIIHNGADVSFMKTYASLRTTNVSAT
# KQIARFAQGRRIPLHFISSASVTQLTPLDEVGSVSMAPYPPIAGADGYISAKWVSERHLELISEAYGLPITIHRPASISGNDSSDLDLMGNLFKFVER
# LEAVPESKDWKGYFDLISVHSVAAAIVKAVTQIQQSVETGITYQYESGELVYPLSTMTDVTKMTEEFPIKVMALEEWIEKAEAVGLNPLLASYLKQAA
# AKNSRWAFPKLVKE]
# end gene tig00000001.g53
###
# start gene tig00000001.g54
tig00000001	AUGUSTUS	gene	233989	235372	0.25	+	.	ID=tig00000001.g54
tig00000001	AUGUSTUS	transcript	233989	235372	0.25	+	.	ID=tig00000001.g54.t1;Parent=tig00000001.g54
tig00000001	AUGUSTUS	start_codon	233989	233991	.	+	0	Parent=tig00000001.g54.t1
tig00000001	AUGUSTUS	intron	234439	234506	0.83	+	.	Parent=tig00000001.g54.t1
tig00000001	AUGUSTUS	intron	235143	235351	0.34	+	.	Parent=tig00000001.g54.t1
tig00000001	AUGUSTUS	CDS	233989	234438	0.83	+	0	ID=tig00000001.g54.t1.cds;Parent=tig00000001.g54.t1
tig00000001	AUGUSTUS	CDS	234507	235142	0.59	+	0	ID=tig00000001.g54.t1.cds;Parent=tig00000001.g54.t1
tig00000001	AUGUSTUS	CDS	235352	235369	0.42	+	0	ID=tig00000001.g54.t1.cds;Parent=tig00000001.g54.t1
tig00000001	AUGUSTUS	stop_codon	235370	235372	.	+	0	Parent=tig00000001.g54.t1
# coding sequence = [atgttgcattctttatcggctaccattaacgggccaagcggccctttgaatgttgtctttggggaagggactcccgagc
# agcgcctctcatgctgcgaagttatcgttgccgcttttgcgccgtcttttccggcctccgcctgcgtggaacatgaggagtatctatcgcggcacccg
# ttgtctctcaacaaaggcacccgcttttggtgtatatccatagcagacaacccaggaactattctcgcattgtgcaagacgatacgtcggcggttcct
# cgtgcgggatagcgagtcaattcatgaagaggatggttattgcatcggcaccgtcgctacccatcctcattacagacggctaggacttgcgaccttgc
# tcatcaaacacgttgcagaatggctggatgggccagctgacgcggcggcgagcatgctgtataccagcgtcggtgacttttatgttggtcatggttgg
# cagatgatatcctcaatcatatcgaatataacaaacctctccggtgattttcattcaggaaatcgcgcagatctgcccagcacccgtctcctaacaaa
# tgaggagattccagcactgtgcatgcgcgacgtggcagacttgaatgaaagtttcaagaagctgtcagtcagacctgatgaggtgcacctcgccgttc
# tcccgtcgcccgaaatggtcacctggttgcacgaatggggcgatttcctcaacaacaagcggggtggcgaggcgccttatgcgcacggcgcgatctgc
# gaagctgccgacacttggatatactggcatcacggcttccagcacctggcaatatcaagggtgagaacccctccgggcgtcggcctaggttcccccga
# agtactggctagtttgctactggatgctttagaggaagcccatagatggaagttcccgaaggttgtcgtctgggaaccaagccctgaattgattagtg
# caatgaacctcatttcgaagaaggttagtgtcgaggtggaaaccaagccgaggccgaatagcattacgtcgctaagatggaagggctcagacgagaca
# aagaagaccactattcatttaaatgaggagccgccttcactgctatag]
# protein sequence = [MLHSLSATINGPSGPLNVVFGEGTPEQRLSCCEVIVAAFAPSFPASACVEHEEYLSRHPLSLNKGTRFWCISIADNPG
# TILALCKTIRRRFLVRDSESIHEEDGYCIGTVATHPHYRRLGLATLLIKHVAEWLDGPADAAASMLYTSVGDFYVGHGWQMISSIISNITNLSGDFHS
# GNRADLPSTRLLTNEEIPALCMRDVADLNESFKKLSVRPDEVHLAVLPSPEMVTWLHEWGDFLNNKRGGEAPYAHGAICEAADTWIYWHHGFQHLAIS
# RVRTPPGVGLGSPEVLASLLLDALEEAHRWKFPKVVVWEPSPELISAMNLISKKVSVEVETKPRPNSITSLRWKGSDETKKTTIHLNEEPPSLL]
# end gene tig00000001.g54
###
# start gene tig00000001.g55
tig00000001	AUGUSTUS	gene	236034	237101	0.53	+	.	ID=tig00000001.g55
tig00000001	AUGUSTUS	transcript	236034	237101	0.53	+	.	ID=tig00000001.g55.t1;Parent=tig00000001.g55
tig00000001	AUGUSTUS	start_codon	236034	236036	.	+	0	Parent=tig00000001.g55.t1
tig00000001	AUGUSTUS	intron	236349	236471	0.79	+	.	Parent=tig00000001.g55.t1
tig00000001	AUGUSTUS	CDS	236034	236348	0.63	+	0	ID=tig00000001.g55.t1.cds;Parent=tig00000001.g55.t1
tig00000001	AUGUSTUS	CDS	236472	237098	0.7	+	0	ID=tig00000001.g55.t1.cds;Parent=tig00000001.g55.t1
tig00000001	AUGUSTUS	stop_codon	237099	237101	.	+	0	Parent=tig00000001.g55.t1
# coding sequence = [atgcctcctcctcctcggccagtagctgccgtctttggcggaacacgaatcggcaacagagagctgtttatgccccata
# cccatctcgagacattcttaacgacgctaactcgacaccacattaccaaaattgacacagcacaggcgtacggaaattctgaagttacacttggcaga
# atccaggcaggcagcagatttgtctttgacacaaaatggagccctttttcatggactgaatccagtgcaccgtgggccaccaatgagcgcattatatg
# ctccgctgaggaaagcatctacaagttagcagttgaccaagttgacatattctaccttcataggccagacccaatgacgcctatttccgaaacccttg
# ctgcagtaaatactattcataagcggggccttttccgccgatttggcctttcaggcttccctgccactgagattgaagccatatacaatcactgcgcc
# gaccacagctatcctcttcccgtcgtttaccagggtagctacaatccgttgaataggcataaagaaactgccctacttttgactttgcgcagactgga
# catctccttctatgcgtacggtacttcagctggaggatttctcggcaagagcgtggcgcaagcaaaggaaatggccaacaatgacgcttttgtctcag
# caacctgtcggccgtatttgcgcaatgccaactttttggagatactagctcaatggaacactgttgcagaaatcgaaggagtgagtccagccgagctg
# acgtatcgttgggtggcgtaccattcagcattacgcccagaccacggcgatgccttcatcattggtgctagtagccccgaacaacttgacgaaacact
# cagtggcattgaaaaaggcccgctcagcgacaatgcatgtgcttctattcatgaaatatgggaaaaggtaaaaggaggataa]
# protein sequence = [MPPPPRPVAAVFGGTRIGNRELFMPHTHLETFLTTLTRHHITKIDTAQAYGNSEVTLGRIQAGSRFVFDTKWSPFSWT
# ESSAPWATNERIICSAEESIYKLAVDQVDIFYLHRPDPMTPISETLAAVNTIHKRGLFRRFGLSGFPATEIEAIYNHCADHSYPLPVVYQGSYNPLNR
# HKETALLLTLRRLDISFYAYGTSAGGFLGKSVAQAKEMANNDAFVSATCRPYLRNANFLEILAQWNTVAEIEGVSPAELTYRWVAYHSALRPDHGDAF
# IIGASSPEQLDETLSGIEKGPLSDNACASIHEIWEKVKGG]
# end gene tig00000001.g55
###
# start gene tig00000001.g56
tig00000001	AUGUSTUS	gene	239003	239966	0.84	+	.	ID=tig00000001.g56
tig00000001	AUGUSTUS	transcript	239003	239966	0.84	+	.	ID=tig00000001.g56.t1;Parent=tig00000001.g56
tig00000001	AUGUSTUS	start_codon	239003	239005	.	+	0	Parent=tig00000001.g56.t1
tig00000001	AUGUSTUS	intron	239264	239392	0.97	+	.	Parent=tig00000001.g56.t1
tig00000001	AUGUSTUS	intron	239602	239659	1	+	.	Parent=tig00000001.g56.t1
tig00000001	AUGUSTUS	CDS	239003	239263	0.94	+	0	ID=tig00000001.g56.t1.cds;Parent=tig00000001.g56.t1
tig00000001	AUGUSTUS	CDS	239393	239601	1	+	0	ID=tig00000001.g56.t1.cds;Parent=tig00000001.g56.t1
tig00000001	AUGUSTUS	CDS	239660	239963	0.92	+	1	ID=tig00000001.g56.t1.cds;Parent=tig00000001.g56.t1
tig00000001	AUGUSTUS	stop_codon	239964	239966	.	+	0	Parent=tig00000001.g56.t1
# coding sequence = [atggcacccgttctcgcaatcgcctctgtgcttgcagcactacccgctctcaccatgggagcagctatcgctcctcgcg
# gtagcgacattgtgggaggaacaaccgctgccctcggcgagttcccctatattgtcagtctgtctcagggtggttcgcacttctgcggtggtgttttg
# atcgactcccgcactgttgtgacagcaggtcactgcactgaaggccaaagggcctcttctgttaaagtccgcgccggaactattacctgggcttctgg
# tggcacccaggttggtgtctcatcgctgaccctgcaccctagctacaccgtggatagccaaggtgtgcctgataacgatattggtgtttggcacttgt
# caaccccaattgctacgagctctacgattggctatgctactctgcctgcccaaggctctgatcccagcgccggcacaactcttaccgtcgcaggctgg
# ggaactacaagcgaaaactccaactctctcccatctaccctgagaaaggtatcagtccctgttgttgcccgcagcacttgcaacagcgagtacagcgg
# agaaatcagcaacaacatgttctgtgctgcagttgcggcaggaggcaaggactcatgctctggagatagcggtggccccatcgttgaccctagcggaa
# ctctggtcggtgtcgtttcctggggccagggatgtgctgaaaagggattccctggagtttacaccagactgggcaattacgtcagcttcatcaacagc
# aaccgtggttaa]
# protein sequence = [MAPVLAIASVLAALPALTMGAAIAPRGSDIVGGTTAALGEFPYIVSLSQGGSHFCGGVLIDSRTVVTAGHCTEGQRAS
# SVKVRAGTITWASGGTQVGVSSLTLHPSYTVDSQGVPDNDIGVWHLSTPIATSSTIGYATLPAQGSDPSAGTTLTVAGWGTTSENSNSLPSTLRKVSV
# PVVARSTCNSEYSGEISNNMFCAAVAAGGKDSCSGDSGGPIVDPSGTLVGVVSWGQGCAEKGFPGVYTRLGNYVSFINSNRG]
# end gene tig00000001.g56
###
# start gene tig00000001.g57
tig00000001	AUGUSTUS	gene	244413	245199	0.88	+	.	ID=tig00000001.g57
tig00000001	AUGUSTUS	transcript	244413	245199	0.88	+	.	ID=tig00000001.g57.t1;Parent=tig00000001.g57
tig00000001	AUGUSTUS	start_codon	244413	244415	.	+	0	Parent=tig00000001.g57.t1
tig00000001	AUGUSTUS	intron	244587	244713	0.94	+	.	Parent=tig00000001.g57.t1
tig00000001	AUGUSTUS	CDS	244413	244586	0.92	+	0	ID=tig00000001.g57.t1.cds;Parent=tig00000001.g57.t1
tig00000001	AUGUSTUS	CDS	244714	245196	0.95	+	0	ID=tig00000001.g57.t1.cds;Parent=tig00000001.g57.t1
tig00000001	AUGUSTUS	stop_codon	245197	245199	.	+	0	Parent=tig00000001.g57.t1
# coding sequence = [atgcctgatctacagccccttgtcctatacgcctttgcgccttttgcggcctctgcaaatccatggaaggtcgcattca
# tcctggaagaactcggccttccgtatcaattcgagaagattcaggcagcagatacaaaacaacatgccttcctctcaatgaaccccaacggcaaatcc
# ggtgcaatcatcgactatcttatcgatgtttacgatgaccacaatattctgcactacaactctagcccagaaaagcatttgactcgctgctgggagca
# ttttcagatgagcggccaaggaccatactttgggcagatggtttggtataccaccttccaccatgaaattttgccgtctgttatagagcgctatggca
# gtgagatcaaacgttttctgggggtcattgacgcgcatctcgacagccaagagactgactatttggtcggtgaccgagtgacctacgcagacatcatg
# ttcttaccttactgcaaaggtctggccactgttatttacccagacctagacacgtctcaatggaagaactatactgcttgggttgatcgcatttcatc
# aaggccagccattgcgcgtgccctacaaataatggacggcgcagtactacagcataaggagtatcttgcattagtcgctgaagggaaatag]
# protein sequence = [MPDLQPLVLYAFAPFAASANPWKVAFILEELGLPYQFEKIQAADTKQHAFLSMNPNGKSGAIIDYLIDVYDDHNILHY
# NSSPEKHLTRCWEHFQMSGQGPYFGQMVWYTTFHHEILPSVIERYGSEIKRFLGVIDAHLDSQETDYLVGDRVTYADIMFLPYCKGLATVIYPDLDTS
# QWKNYTAWVDRISSRPAIARALQIMDGAVLQHKEYLALVAEGK]
# end gene tig00000001.g57
###
# start gene tig00000001.g58
tig00000001	AUGUSTUS	gene	247649	248494	.	-	.	ID=tig00000001.g58
tig00000001	AUGUSTUS	transcript	247649	248494	0.39	-	.	ID=tig00000001.g58.t1;Parent=tig00000001.g58
tig00000001	AUGUSTUS	stop_codon	247649	247651	.	-	0	Parent=tig00000001.g58.t1
tig00000001	AUGUSTUS	intron	247794	247858	0.95	-	.	Parent=tig00000001.g58.t1
tig00000001	AUGUSTUS	intron	247965	248026	0.96	-	.	Parent=tig00000001.g58.t1
tig00000001	AUGUSTUS	intron	248141	248193	0.98	-	.	Parent=tig00000001.g58.t1
tig00000001	AUGUSTUS	intron	248251	248311	0.95	-	.	Parent=tig00000001.g58.t1
tig00000001	AUGUSTUS	intron	248394	248449	0.42	-	.	Parent=tig00000001.g58.t1
tig00000001	AUGUSTUS	CDS	247652	247793	0.96	-	1	ID=tig00000001.g58.t1.cds;Parent=tig00000001.g58.t1
tig00000001	AUGUSTUS	CDS	247859	247964	0.95	-	2	ID=tig00000001.g58.t1.cds;Parent=tig00000001.g58.t1
tig00000001	AUGUSTUS	CDS	248027	248140	0.97	-	2	ID=tig00000001.g58.t1.cds;Parent=tig00000001.g58.t1
tig00000001	AUGUSTUS	CDS	248194	248250	0.98	-	2	ID=tig00000001.g58.t1.cds;Parent=tig00000001.g58.t1
tig00000001	AUGUSTUS	CDS	248312	248393	0.41	-	0	ID=tig00000001.g58.t1.cds;Parent=tig00000001.g58.t1
tig00000001	AUGUSTUS	CDS	248450	248494	0.48	-	0	ID=tig00000001.g58.t1.cds;Parent=tig00000001.g58.t1
tig00000001	AUGUSTUS	start_codon	248492	248494	.	-	0	Parent=tig00000001.g58.t1
# coding sequence = [atggccccagttccttacgagactcttcttgagcgtaacaagcaagaaatacgcagagactcacaacccccgcctacaa
# tcgccgaacaggtggctctcggtcgcgtcttcgagactactctcgttattacttgcgtcgatttccgcctcaacccagatcaattcctgcagactaag
# cccgaagatcagattcttatatcgcgcaatcctgcaggccgtgttgctcctgctttgcaagaagtgatgctctttgatgtttttcttggtctcaagag
# tgtcatagtgattcatcacacagattgtggtggaagtcaatttaaggatgcagatattcgtgaagcccataaatgccgcctgccagatcattcagaga
# ttgataatatggtatttggagcatttgacaatgtcgagcaaagcgtccgagatgaccttcatatactgaagacatctccttatgtgcctaagaggatt
# gctgatcagtgttttggctttgtgtatgacattaagactggcctgctgacccctgtggattacaataaccatgcgtga]
# protein sequence = [MAPVPYETLLERNKQEIRRDSQPPPTIAEQVALGRVFETTLVITCVDFRLNPDQFLQTKPEDQILISRNPAGRVAPAL
# QEVMLFDVFLGLKSVIVIHHTDCGGSQFKDADIREAHKCRLPDHSEIDNMVFGAFDNVEQSVRDDLHILKTSPYVPKRIADQCFGFVYDIKTGLLTPV
# DYNNHA]
# end gene tig00000001.g58
###
# start gene tig00000001.g59
tig00000001	AUGUSTUS	gene	252218	253632	0.5	+	.	ID=tig00000001.g59
tig00000001	AUGUSTUS	transcript	252218	253632	0.5	+	.	ID=tig00000001.g59.t1;Parent=tig00000001.g59
tig00000001	AUGUSTUS	start_codon	252218	252220	.	+	0	Parent=tig00000001.g59.t1
tig00000001	AUGUSTUS	intron	252547	252713	0.55	+	.	Parent=tig00000001.g59.t1
tig00000001	AUGUSTUS	CDS	252218	252546	0.58	+	0	ID=tig00000001.g59.t1.cds;Parent=tig00000001.g59.t1
tig00000001	AUGUSTUS	CDS	252714	253629	0.84	+	1	ID=tig00000001.g59.t1.cds;Parent=tig00000001.g59.t1
tig00000001	AUGUSTUS	stop_codon	253630	253632	.	+	0	Parent=tig00000001.g59.t1
# coding sequence = [atggctttgagaaactctgtgattggccttatggctcttcaacttggagtcagttcagctgctccatcaaacgcttttg
# atccatctctttttaacaaagaagatgttattcaaaaagacagcgttgttattggctgtggtgctgctggtgcatatggcgctattaaactacaagac
# tctggaaaggatgtgctcgttatcgagcagcgcggtcgttgtggaggccatgtggcatcatacatcgacccagctaccagcgtcaacatcaatgctgc
# ggtagttattcttgtcgatctgcctgagactcaagcctttttaagagagtgggcttctgggtggaatcttcctgaccctgttccgaaagaacttgttc
# aaagttttggagattggttacttgcgaacgatcttgaaggactggcatatcctatatcacttctcagccagcgtggagaaatcacagcaatgccggca
# atttatgggttgatgcaattcaatgtggattgggctactcaagctctggttggctttgttgctgcggagaacatgcaagatatttacgataacgcttt
# caacatcatcaacagcatgcccaacggaattttcttgaataccactattgtttctacccaacgccaagatggtggaacatctctgattatcaacactc
# ctcggggacaaaagctcgtgcaagccaaaaataccctcatgactggccttccgacaattagcaacctcaagggatgggaccttgatgataatgagatc
# ttgattttcagccaatttacgaacggtggctatgctggtggcgttgtgaagagttctacgctgaatgttacgcctagctggggtaatgtcgctcctaa
# tggaccattctttgttccctcgttccccgctgttaatgtatttggcgcgaaagaccctcaggttcataacgacctcttcatgtggtatttcaatactc
# cacagccaatggaaaccgatgcaattgttagtgcagtgaatacaacgctgaacaaattgggtagcgctggtgtgcttgacaccagagatatctcgttc
# cccttctcttacaaccataagaactatttctgcaacgttccagcagatgcaattgcctcgggcttctataagcagctttacgctctacagggcaagcg
# gtctactgtctggagcggagcaacatggtttgctaatagccattctggcatctaccaatttactgataaagtggtcaagacatacatgtaa]
# protein sequence = [MALRNSVIGLMALQLGVSSAAPSNAFDPSLFNKEDVIQKDSVVIGCGAAGAYGAIKLQDSGKDVLVIEQRGRCGGHVA
# SYIDPATSVNINAAVVILVDLPETQAFLREWASGWNLPDPVPKELVQSFGDWLLANDLEGLAYPISLLSQRGEITAMPAIYGLMQFNVDWATQALVGF
# VAAENMQDIYDNAFNIINSMPNGIFLNTTIVSTQRQDGGTSLIINTPRGQKLVQAKNTLMTGLPTISNLKGWDLDDNEILIFSQFTNGGYAGGVVKSS
# TLNVTPSWGNVAPNGPFFVPSFPAVNVFGAKDPQVHNDLFMWYFNTPQPMETDAIVSAVNTTLNKLGSAGVLDTRDISFPFSYNHKNYFCNVPADAIA
# SGFYKQLYALQGKRSTVWSGATWFANSHSGIYQFTDKVVKTYM]
# end gene tig00000001.g59
###
# start gene tig00000001.g60
tig00000001	AUGUSTUS	gene	254177	255001	0.81	+	.	ID=tig00000001.g60
tig00000001	AUGUSTUS	transcript	254177	255001	0.81	+	.	ID=tig00000001.g60.t1;Parent=tig00000001.g60
tig00000001	AUGUSTUS	start_codon	254177	254179	.	+	0	Parent=tig00000001.g60.t1
tig00000001	AUGUSTUS	CDS	254177	254998	0.81	+	0	ID=tig00000001.g60.t1.cds;Parent=tig00000001.g60.t1
tig00000001	AUGUSTUS	stop_codon	254999	255001	.	+	0	Parent=tig00000001.g60.t1
# coding sequence = [atggccactgaactacatgcagaccaacctaaccaggcccgtacggtctttgtgaccggagcaaatggatatataggcg
# cctcagtgtgtcgagcatttgtcggagcgggctggagaacgtttggccttgttcggaagctcgaggcagtggatgacctggtggcggctgaagtaata
# cctgttgtgggtgattttgcagacctcagcttcctcgactcggtctatgaaaaggcaattgtttttgattgtattatcagttgtaccgagagcctctc
# aggatattcagatcatttcctcaacgttatgtcgctggtcaaggtcttggctgagaggagcaagcggaatggggttcgctccttagttctttggtcct
# ctggttgcaaggattacgggacaacagatgttcatggatcacctacattatttccgcatactgagacatcccccaccaatcctccccagtttcttcgc
# caaaggactgagaactgccttcgtatatttgattacagcgatatcttcgatgctgctcttctccggcccacaagtgtatttggtagaagcggcagtta
# ttatggagccatgttgtcttgggttgcggttgaagcagcggccaaggccaacacgctgaaaatcccagtcaaccctgacagcatcatgcatgcaactc
# atgtcgacgattgtggcgcggcttacttagcgattgctgctcacgcaaatcgaaaagaggttgcggggaagacatttaatatatcgggatatcggtat
# gagaccgcaagagaggtggggaagctctggcaaaggagtatgggtttaaaggcggggtag]
# protein sequence = [MATELHADQPNQARTVFVTGANGYIGASVCRAFVGAGWRTFGLVRKLEAVDDLVAAEVIPVVGDFADLSFLDSVYEKA
# IVFDCIISCTESLSGYSDHFLNVMSLVKVLAERSKRNGVRSLVLWSSGCKDYGTTDVHGSPTLFPHTETSPTNPPQFLRQRTENCLRIFDYSDIFDAA
# LLRPTSVFGRSGSYYGAMLSWVAVEAAAKANTLKIPVNPDSIMHATHVDDCGAAYLAIAAHANRKEVAGKTFNISGYRYETAREVGKLWQRSMGLKAG]
# end gene tig00000001.g60
###
# start gene tig00000001.g61
tig00000001	AUGUSTUS	gene	257523	258427	0.71	+	.	ID=tig00000001.g61
tig00000001	AUGUSTUS	transcript	257523	258427	0.71	+	.	ID=tig00000001.g61.t1;Parent=tig00000001.g61
tig00000001	AUGUSTUS	start_codon	257523	257525	.	+	0	Parent=tig00000001.g61.t1
tig00000001	AUGUSTUS	intron	257686	257741	0.83	+	.	Parent=tig00000001.g61.t1
tig00000001	AUGUSTUS	intron	258055	258114	0.99	+	.	Parent=tig00000001.g61.t1
tig00000001	AUGUSTUS	CDS	257523	257685	0.93	+	0	ID=tig00000001.g61.t1.cds;Parent=tig00000001.g61.t1
tig00000001	AUGUSTUS	CDS	257742	258054	0.82	+	2	ID=tig00000001.g61.t1.cds;Parent=tig00000001.g61.t1
tig00000001	AUGUSTUS	CDS	258115	258424	0.87	+	1	ID=tig00000001.g61.t1.cds;Parent=tig00000001.g61.t1
tig00000001	AUGUSTUS	stop_codon	258425	258427	.	+	0	Parent=tig00000001.g61.t1
# coding sequence = [atgggacaaacagtatctgtgccggtagacagaaggaggaagctagagataattgatgctggattctcaagaaccggga
# cattgtcctacgcctatgctctagagaagcttcttgacggaccggtacatcatacagctacccagcttttcaatcgagaagattcgtactgcaagaaa
# tggaatctggtatatcgatatcggcgcgaaggcaatcgcacacagttactcaaagcgctagaagacgttttttcaggttttgtcggcgcaactgatgt
# taccgcaattgatttcattccagaactaatggaattatacccggatgcgaaattcgtacttgtcacgcgccctccagcggcctggtggaagagctttg
# agatagtggccgataacgcaggaagcagagtgatgggaaacatcaccatgccactacccggtgtccgatggtttgttgacacagcgcgaggattcttc
# gaagcagctgaagatcgaaccggtcataaatgcaacccactctggattgagcaacataacgattacgtgcgtaacatagttccaaaggaccgcctgct
# cgaggtggagcttggatcaggatgggagccactctgcaaattcctggataaacccattccgaaagagccgtttccccacgtcaatgaggctgcagcac
# gagataagtttgcactaaaatcctccagaaagccgcaatggcttgggccggaatattcacgagcatcgggctcatttcctatctatcctggcaacttt
# ggggttgacggctttagccgctga]
# protein sequence = [MGQTVSVPVDRRRKLEIIDAGFSRTGTLSYAYALEKLLDGPVHHTATQLFNREDSYCKKWNLVYRYRREGNRTQLLKA
# LEDVFSGFVGATDVTAIDFIPELMELYPDAKFVLVTRPPAAWWKSFEIVADNAGSRVMGNITMPLPGVRWFVDTARGFFEAAEDRTGHKCNPLWIEQH
# NDYVRNIVPKDRLLEVELGSGWEPLCKFLDKPIPKEPFPHVNEAAARDKFALKSSRKPQWLGPEYSRASGSFPIYPGNFGVDGFSR]
# end gene tig00000001.g61
###
# start gene tig00000001.g62
tig00000001	AUGUSTUS	gene	258852	259623	0.4	+	.	ID=tig00000001.g62
tig00000001	AUGUSTUS	transcript	258852	259623	0.4	+	.	ID=tig00000001.g62.t1;Parent=tig00000001.g62
tig00000001	AUGUSTUS	start_codon	258852	258854	.	+	0	Parent=tig00000001.g62.t1
tig00000001	AUGUSTUS	intron	258879	258930	0.96	+	.	Parent=tig00000001.g62.t1
tig00000001	AUGUSTUS	intron	259197	259262	0.43	+	.	Parent=tig00000001.g62.t1
tig00000001	AUGUSTUS	CDS	258852	258878	0.96	+	0	ID=tig00000001.g62.t1.cds;Parent=tig00000001.g62.t1
tig00000001	AUGUSTUS	CDS	258931	259196	0.98	+	0	ID=tig00000001.g62.t1.cds;Parent=tig00000001.g62.t1
tig00000001	AUGUSTUS	CDS	259263	259620	0.41	+	1	ID=tig00000001.g62.t1.cds;Parent=tig00000001.g62.t1
tig00000001	AUGUSTUS	stop_codon	259621	259623	.	+	0	Parent=tig00000001.g62.t1
# coding sequence = [atggtctactacgcgttgattaaatacacgccttcggaacctcattatcgttatattgtggccgctccggacgctgata
# ccatcgatgaatggtggcgagtggtgtccgaaaaggtcggcgttcaatggcaacgtcttgcacctgactattattcgtttaatcaaggttttgtctgg
# gacagcgcgccggaattcaacgataggctcatgtacacactgctcaatgatcgtgatggcaggttcatgggggcattttcgcagcagccacggacaga
# ccatattagcggccagacattcttcatacggtctaaatccagcccatacatctattgggcggtaaaagataatcgcatctacgccagcaggtttagtc
# gaacccgcttccgaatcaagatcgatggtgagaccaaacccaaggtcatgattggcaaagacagcatttccatcacactcacaaccaattcagcccag
# tatgtgagtatcagcagcaatggagagctgagcgtggagggaggagggcatacaggagggatttccttcagccatttcaaaaagggttttctagccga
# cagttaccagataggtgatgatgtcaatgctgctgttagaaaagttggaaatgatgatggcgaggaatgggagcttgtgcaatag]
# protein sequence = [MVYYALIKYTPSEPHYRYIVAAPDADTIDEWWRVVSEKVGVQWQRLAPDYYSFNQGFVWDSAPEFNDRLMYTLLNDRD
# GRFMGAFSQQPRTDHISGQTFFIRSKSSPYIYWAVKDNRIYASRFSRTRFRIKIDGETKPKVMIGKDSISITLTTNSAQYVSISSNGELSVEGGGHTG
# GISFSHFKKGFLADSYQIGDDVNAAVRKVGNDDGEEWELVQ]
# end gene tig00000001.g62
###
# start gene tig00000001.g63
tig00000001	AUGUSTUS	gene	261033	262726	0.3	+	.	ID=tig00000001.g63
tig00000001	AUGUSTUS	transcript	261033	262726	0.3	+	.	ID=tig00000001.g63.t1;Parent=tig00000001.g63
tig00000001	AUGUSTUS	start_codon	261033	261035	.	+	0	Parent=tig00000001.g63.t1
tig00000001	AUGUSTUS	intron	261687	261823	0.36	+	.	Parent=tig00000001.g63.t1
tig00000001	AUGUSTUS	intron	262089	262138	0.77	+	.	Parent=tig00000001.g63.t1
tig00000001	AUGUSTUS	intron	262235	262289	0.91	+	.	Parent=tig00000001.g63.t1
tig00000001	AUGUSTUS	CDS	261033	261686	0.64	+	0	ID=tig00000001.g63.t1.cds;Parent=tig00000001.g63.t1
tig00000001	AUGUSTUS	CDS	261824	262088	0.35	+	0	ID=tig00000001.g63.t1.cds;Parent=tig00000001.g63.t1
tig00000001	AUGUSTUS	CDS	262139	262234	0.77	+	2	ID=tig00000001.g63.t1.cds;Parent=tig00000001.g63.t1
tig00000001	AUGUSTUS	CDS	262290	262723	0.92	+	2	ID=tig00000001.g63.t1.cds;Parent=tig00000001.g63.t1
tig00000001	AUGUSTUS	stop_codon	262724	262726	.	+	0	Parent=tig00000001.g63.t1
# coding sequence = [atggaaaccagagtattgagcgattattcggatgaacgccagcggcatttccactcagattacaccgttggatgggttt
# gtgcgctaccaagggaacagagcgcagcatccttcatgttggatgatatccacgatcctagggagcttaccaatccagttcacgaccataatgcatac
# attcgtggcagtattggcggtcataatattgtcattgcctgtttaccaatgggtttgacgggcaacagtagctcggcgtcagtggcaacccgaatgat
# agcaacatttgagaatataaaatttggcctgatggtaggtattggaggaggcatgcctcaaaaagatgttcgacttggagatgtggtagtcagcagcc
# ctaaaggcaagtcctctggagtcgtccaatgggatttcggcaaggcagaatcagggggcacgttccggcgaacaggttccctagacaagcctccaaag
# ggattattaacggccttgggaaatgtgcgatcagactccatcaaatgttatgatgagctccatgcttatttgagacatctcgaagcgcgaagcgatgt
# tccaaaagcttcgttaaccgtgacacgcttacagatgtactatatcaatcaagctatcctcacgttgaaaagattctcgctacgggtggttaaagatg
# ctctggtacgaaacgaaatttatgacgatctctccaaagatttagacacagaagttctttgtgtcgagatggaagcggcagggttaatgaatgatttc
# ccgtgtcttgtcatcagaggtatctgcgattatgcagactcgcataaaaatgatgcttggcaagactatgctgcatgtgtggcggcagcatttgcaaa
# agtacttctaaataaattgcctgcaaccgacgtcgaccaaatgaagacgattcaagatcttctcccacgcggttttctgcaaaaaacaaaggaatttt
# taaaaccgttgtggtactcagatcacagtgcggcaagcgcaagcgcctccgccgcaattgatgcgggaaaaattcagtcacgagacgaaatccatgac
# caaagtggtggatcagcagccaagttactgccgtctcatggaccttcttctgcagagaaagacatgattataaacactcaaccctgcctcgaggagag
# cttgtctcaagagcatgatattatcaacagatcgatgtcttcgggtaccgacaatatcggagctgtatcgttgaagcctggcgagatgaatcccgggg
# tgaatctccatctagacggatcgcaaatagtatcagttctttcaaataaggaaaacaacaaagtggataacacattagaggagaagaatgcggttttc
# aagcaggataacaacaagtttaacgcattatcgggctcggcgatatgggaggcaaatttgaaacgacttttattggatactgtggaattggtcggata
# a]
# protein sequence = [METRVLSDYSDERQRHFHSDYTVGWVCALPREQSAASFMLDDIHDPRELTNPVHDHNAYIRGSIGGHNIVIACLPMGL
# TGNSSSASVATRMIATFENIKFGLMVGIGGGMPQKDVRLGDVVVSSPKGKSSGVVQWDFGKAESGGTFRRTGSLDKPPKGLLTALGNVRSDSIKCYDE
# LHAYLRHLEARSDVPKASLTVTRLQMYYINQAILTLKRFSLRVVKDALVRNEIYDDLSKDLDTEVLCVEMEAAGLMNDFPCLVIRGICDYADSHKNDA
# WQDYAACVAAAFAKVLLNKLPATDVDQMKTIQDLLPRGFLQKTKEFLKPLWYSDHSAASASASAAIDAGKIQSRDEIHDQSGGSAAKLLPSHGPSSAE
# KDMIINTQPCLEESLSQEHDIINRSMSSGTDNIGAVSLKPGEMNPGVNLHLDGSQIVSVLSNKENNKVDNTLEEKNAVFKQDNNKFNALSGSAIWEAN
# LKRLLLDTVELVG]
# end gene tig00000001.g63
###
# start gene tig00000001.g64
tig00000001	AUGUSTUS	gene	267535	268264	0.93	+	.	ID=tig00000001.g64
tig00000001	AUGUSTUS	transcript	267535	268264	0.93	+	.	ID=tig00000001.g64.t1;Parent=tig00000001.g64
tig00000001	AUGUSTUS	start_codon	267535	267537	.	+	0	Parent=tig00000001.g64.t1
tig00000001	AUGUSTUS	intron	268116	268170	0.93	+	.	Parent=tig00000001.g64.t1
tig00000001	AUGUSTUS	CDS	267535	268115	0.93	+	0	ID=tig00000001.g64.t1.cds;Parent=tig00000001.g64.t1
tig00000001	AUGUSTUS	CDS	268171	268261	0.96	+	1	ID=tig00000001.g64.t1.cds;Parent=tig00000001.g64.t1
tig00000001	AUGUSTUS	stop_codon	268262	268264	.	+	0	Parent=tig00000001.g64.t1
# coding sequence = [atggcgaaactttatgccatctccgatttgcatcttgcatatcccctcaattcctcagcatgggatcttctgcagccca
# aaccgcctgggagcggtctcattcttgcaggtgatattggcgaatcagctacccacctgagcaatgcctttgagcgcgccaaagagtgctttacgcat
# gtattctgggtcccaggaaaccatgagctctacagtatctcgccttctgtggccaagcaccctgctgaccatttgagaggtgaggcgaaatacaatgc
# cctggtggaactcgcacgccagtacggtgtcctcacaccagaggatgattggatgctatggccgggaccgaatggtgttgacgtggtgatcgcgctcg
# tgtttacgctatacgattattcgtttcgaccggcagaggtctctcgggagcaggcgttagactgggccatggaggagaacatctgggctacggacgag
# gcgctgctccacccagatccatatagctcgcgggacgattggtgcgcaaaactgtgcgagaagtgggaactaaaatttgtcgactatgcctcgagata
# cccaaacttgaagtcccccggttttctctgtggtgtggtaccaaaaggactcaggattggacaaagggcgggcgatttggagcaaattatggaggggc
# gcaagtag]
# protein sequence = [MAKLYAISDLHLAYPLNSSAWDLLQPKPPGSGLILAGDIGESATHLSNAFERAKECFTHVFWVPGNHELYSISPSVAK
# HPADHLRGEAKYNALVELARQYGVLTPEDDWMLWPGPNGVDVVIALVFTLYDYSFRPAEVSREQALDWAMEENIWATDEALLHPDPYSSRDDWCAKLC
# EKWELKFVDYASRYPNLKSPGFLCGVVPKGLRIGQRAGDLEQIMEGRK]
# end gene tig00000001.g64
###
# start gene tig00000001.g65
tig00000001	AUGUSTUS	gene	271729	272760	1	+	.	ID=tig00000001.g65
tig00000001	AUGUSTUS	transcript	271729	272760	1	+	.	ID=tig00000001.g65.t1;Parent=tig00000001.g65
tig00000001	AUGUSTUS	start_codon	271729	271731	.	+	0	Parent=tig00000001.g65.t1
tig00000001	AUGUSTUS	CDS	271729	272757	1	+	0	ID=tig00000001.g65.t1.cds;Parent=tig00000001.g65.t1
tig00000001	AUGUSTUS	stop_codon	272758	272760	.	+	0	Parent=tig00000001.g65.t1
# coding sequence = [atgacacgactcctcgacgcaagttttctccttttgcctgtaatcgcatcaaccctgttcggaactgcttctgctcaaa
# acgcgacatgcgcaactaaggggaaaccagcgggcaaggttcttcaagggtattgggagaactgggatggatcaagtaatggagttcaccctccattc
# ggatggacgcctatccagaacccccagattttacaaaacggctacaacgtgattaatgccgcttttccggtcatcctctcagatggtacagtattgtg
# gcaagacggcatggatgctactgttaaggttgcgacgcccgccgaaatgtgtcaagccaaagcagcgggcgccactattctcatgtctatcggaggtg
# ctactgctggcatcgaccttagctctagcaccgtcgccgataagttcgtctcgactatcgtcccaatcttgaagcagtacaattttgacggtattgat
# atcgacattgagacgggtttggttggaagcggcagtattagtactctatccacgtcacaggcaaacttgatccgcatcattgatggcgttcttgcaca
# gatgccttctaatttcggattgaccatggcgccagagacagcatacgtgacaggtggaagtattgtatatggatccatctggggttcatatctcccaa
# tcatcaagaaatacgtcgacaacggccgattatggtggctaaacatgcaatattataacggcgacatgtatggttgctctggcgactcatactcggct
# ggcactgtccagggattcatcgcacaaaccgactgcttgaataagggtattgtcatccaaggcaccacaatcaaggttccctacaatatgcaagttcc
# cgggttacctgcgcaatccggggctggtggtggctatatgactcctagcttggttggccaggcttgggatcactataacggcgctcttaaaggtctaa
# tgacatggtcaatcaactgggatggatcgaagaattggtcattcgccgataacctcctcaccaggatctaa]
# protein sequence = [MTRLLDASFLLLPVIASTLFGTASAQNATCATKGKPAGKVLQGYWENWDGSSNGVHPPFGWTPIQNPQILQNGYNVIN
# AAFPVILSDGTVLWQDGMDATVKVATPAEMCQAKAAGATILMSIGGATAGIDLSSSTVADKFVSTIVPILKQYNFDGIDIDIETGLVGSGSISTLSTS
# QANLIRIIDGVLAQMPSNFGLTMAPETAYVTGGSIVYGSIWGSYLPIIKKYVDNGRLWWLNMQYYNGDMYGCSGDSYSAGTVQGFIAQTDCLNKGIVI
# QGTTIKVPYNMQVPGLPAQSGAGGGYMTPSLVGQAWDHYNGALKGLMTWSINWDGSKNWSFADNLLTRI]
# end gene tig00000001.g65
###
# start gene tig00000001.g66
tig00000001	AUGUSTUS	gene	278137	278832	0.66	+	.	ID=tig00000001.g66
tig00000001	AUGUSTUS	transcript	278137	278832	0.66	+	.	ID=tig00000001.g66.t1;Parent=tig00000001.g66
tig00000001	AUGUSTUS	start_codon	278137	278139	.	+	0	Parent=tig00000001.g66.t1
tig00000001	AUGUSTUS	intron	278166	278248	0.81	+	.	Parent=tig00000001.g66.t1
tig00000001	AUGUSTUS	intron	278634	278688	0.79	+	.	Parent=tig00000001.g66.t1
tig00000001	AUGUSTUS	CDS	278137	278165	0.81	+	0	ID=tig00000001.g66.t1.cds;Parent=tig00000001.g66.t1
tig00000001	AUGUSTUS	CDS	278249	278633	0.91	+	1	ID=tig00000001.g66.t1.cds;Parent=tig00000001.g66.t1
tig00000001	AUGUSTUS	CDS	278689	278829	0.79	+	0	ID=tig00000001.g66.t1.cds;Parent=tig00000001.g66.t1
tig00000001	AUGUSTUS	stop_codon	278830	278832	.	+	0	Parent=tig00000001.g66.t1
# coding sequence = [atggcatcaaacccccaagaagctgctgtaggtgttccaaaaggaaaactcatcaaacttgacgggggaatcgatgcct
# atctttcaacagcatctgataagaatgtgaataaaggcattggtattctcttcgccccagaggcaatgggcatatatcccaacagccagctcctggcg
# gacagcttcgccgccaaaggatacaccacacttatcccagatgtattcaatggagatgcagtaccattgaacaaatttgccactattgatttgatgag
# ttggcttaccaaaggttctaatggtaataacccgcatactaccgaatacgtcgaccccattatcgtcgctggaatcaaagcattgagacagctaggga
# tacaccgaattgggggtgtcggttactgcttcggtgctaagtacgtattgcggcattccaaaagtggcattgatgccgcattcattgctcacccaagc
# ttcgtcgaagaagacgagttggcttcttttccgggcctttgtccatcgctgcagctgaaacagattcgatcttcactaccacgatga]
# protein sequence = [MASNPQEAAVGVPKGKLIKLDGGIDAYLSTASDKNVNKGIGILFAPEAMGIYPNSQLLADSFAAKGYTTLIPDVFNGD
# AVPLNKFATIDLMSWLTKGSNGNNPHTTEYVDPIIVAGIKALRQLGIHRIGGVGYCFGAKYVLRHSKSGIDAAFIAHPSFVEEDELASFPGLCPSLQL
# KQIRSSLPR]
# end gene tig00000001.g66
###
# start gene tig00000001.g67
tig00000001	AUGUSTUS	gene	280208	280945	0.68	+	.	ID=tig00000001.g67
tig00000001	AUGUSTUS	transcript	280208	280945	0.68	+	.	ID=tig00000001.g67.t1;Parent=tig00000001.g67
tig00000001	AUGUSTUS	start_codon	280208	280210	.	+	0	Parent=tig00000001.g67.t1
tig00000001	AUGUSTUS	CDS	280208	280942	0.68	+	0	ID=tig00000001.g67.t1.cds;Parent=tig00000001.g67.t1
tig00000001	AUGUSTUS	stop_codon	280943	280945	.	+	0	Parent=tig00000001.g67.t1
# coding sequence = [atgatctacgtagtcacaggtggaaacaggggtctcggccttggccttattaagtcacttcttatccgtgccaaaacga
# ccgtcattgcaaccgttcgcaacaaagatagcgtttcaactctaatcgaagagacctccgtgattgaaaaggggttgggtagcaccattctcatcaca
# tatttggatttctccacagccatctcccctgaaaaggttagagaagccttcaagttcgatatagatcatatcgatgttctcattaataatgctggagg
# ggcactccctatggtgccagctgccgagacaacggcagaagacctacgtgctgcctttgaagttaacacaatcgcgcccctggttgttttccaggcac
# tatggccactgttaaaaaaatcgccgtcgccgaagcttgttatgattacgtcttcagtgggtagcattgcggagatggagcctgttcctggtggcgcc
# tatggtccgagtaaggccgcccaaaattggctcaccagagctttgcacctggaaaataaaaatagcggcctcattacaattgcgctgcatccaggctg
# ggtacaaacgcgtgcaggccaatttgttgccgatcaatgggggttcacctctgggcctccagatacgatccagtccagtgtagaggggatgcttaagg
# ttattgatgagatgtcggaagaaatgtcggggaaattcgtcactcaaaaaggccaaattttgcaatggtag]
# protein sequence = [MIYVVTGGNRGLGLGLIKSLLIRAKTTVIATVRNKDSVSTLIEETSVIEKGLGSTILITYLDFSTAISPEKVREAFKF
# DIDHIDVLINNAGGALPMVPAAETTAEDLRAAFEVNTIAPLVVFQALWPLLKKSPSPKLVMITSSVGSIAEMEPVPGGAYGPSKAAQNWLTRALHLEN
# KNSGLITIALHPGWVQTRAGQFVADQWGFTSGPPDTIQSSVEGMLKVIDEMSEEMSGKFVTQKGQILQW]
# end gene tig00000001.g67
###
# start gene tig00000001.g68
tig00000001	AUGUSTUS	gene	284612	286262	0.55	+	.	ID=tig00000001.g68
tig00000001	AUGUSTUS	transcript	284612	286262	0.55	+	.	ID=tig00000001.g68.t1;Parent=tig00000001.g68
tig00000001	AUGUSTUS	start_codon	284612	284614	.	+	0	Parent=tig00000001.g68.t1
tig00000001	AUGUSTUS	intron	284668	284735	0.97	+	.	Parent=tig00000001.g68.t1
tig00000001	AUGUSTUS	intron	285089	285363	0.64	+	.	Parent=tig00000001.g68.t1
tig00000001	AUGUSTUS	intron	285520	285588	0.97	+	.	Parent=tig00000001.g68.t1
tig00000001	AUGUSTUS	CDS	284612	284667	1	+	0	ID=tig00000001.g68.t1.cds;Parent=tig00000001.g68.t1
tig00000001	AUGUSTUS	CDS	284736	285088	0.74	+	1	ID=tig00000001.g68.t1.cds;Parent=tig00000001.g68.t1
tig00000001	AUGUSTUS	CDS	285364	285519	0.64	+	2	ID=tig00000001.g68.t1.cds;Parent=tig00000001.g68.t1
tig00000001	AUGUSTUS	CDS	285589	286259	0.99	+	2	ID=tig00000001.g68.t1.cds;Parent=tig00000001.g68.t1
tig00000001	AUGUSTUS	stop_codon	286260	286262	.	+	0	Parent=tig00000001.g68.t1
# coding sequence = [atggtttggcaacacggtgaccaccacgatattccgcgtcagtggcgtgtccacaagccgggcgcatggctaccagctg
# atcatcgtgtccatcgcgagtatcttcgtcgtgtgacagagcatgtcgataaacaccccgacgaaaagctgactccagcgctgcaagagttcaaagag
# ttgatagaggggaactcaagagtatatatgtactttaaccaaatgtttgaggaaataccaaacaaaaggccatactggcgcgacccaaccggtactaa
# gcagatccgcgactaccgccatatgcttcaggtcctcaatcacattgtctcgagggctccagaatggacagatgcagctgaaagtgctggcgtggtgg
# gtgtgcccttctgtgcaatccttgattatcccatggaggttttaggagaacacaagcaaggctggttcggcgaaacaggccgtaacgatgttatgcag
# gttgccaatgccccatacaagtcatctctgaagtttgaagaaatgtttatatgtgatccatccgccaaatatcacggctacaagtcctgggatgactt
# cttcactcgtaaggttcatgataaggcaaggccagttgcctgtccagacgacgataatgtcattgccaatgcgtgtgaatccaaggtgttcaacattc
# agcggggtgctcaattgcgggatcggtttttcgccaaaggccagccctactcggtacttgatatgctagctcacgatccactggctcagcattttgcc
# ggtgcgacagtttaccaggcgtttctatcggctctgtcttaccaccgttggcattccccagtttcaggaactattcgacgcgcttttgtccaggatgg
# cacgtactttagcgagcctctctttgaaggtgtgggcgatcccacggttcatgaaattgatactggtggcatttcggttggtcaaggctacctctccg
# cgctagcaactcgaggcatcatcttcattgaggcagataatcctgcaatcggtttgatggcgtttattgctattggcatggatgaagttagctccgtc
# gacatcactgtaaaagaagggcaacatgtcgaaaagggtgaacaaacgggcatgtttcattttggtggatcaacacattgtctgctatttcgtaaggg
# agttcagctgtcggattttcccgaagtcgggagacaggaaaatatccccgttcgcggtaaactcgctgttgtcacgccctga]
# protein sequence = [MVWQHGDHHDIPRQWRVHKPGAWLPADHRVHREYLRRVTEHVDKHPDEKLTPALQEFKELIEGNSRVYMYFNQMFEEI
# PNKRPYWRDPTGTKQIRDYRHMLQVLNHIVSRAPEWTDAAESAGVVGVPFCAILDYPMEVLGEHKQGWFGETGRNDVMQVANAPYKSSLKFEEMFICD
# PSAKYHGYKSWDDFFTRKVHDKARPVACPDDDNVIANACESKVFNIQRGAQLRDRFFAKGQPYSVLDMLAHDPLAQHFAGATVYQAFLSALSYHRWHS
# PVSGTIRRAFVQDGTYFSEPLFEGVGDPTVHEIDTGGISVGQGYLSALATRGIIFIEADNPAIGLMAFIAIGMDEVSSVDITVKEGQHVEKGEQTGMF
# HFGGSTHCLLFRKGVQLSDFPEVGRQENIPVRGKLAVVTP]
# end gene tig00000001.g68
###
# start gene tig00000001.g69
tig00000001	AUGUSTUS	gene	286468	286989	.	-	.	ID=tig00000001.g69
tig00000001	AUGUSTUS	transcript	286468	286989	0.34	-	.	ID=tig00000001.g69.t1;Parent=tig00000001.g69
tig00000001	AUGUSTUS	stop_codon	286468	286470	.	-	0	Parent=tig00000001.g69.t1
tig00000001	AUGUSTUS	CDS	286471	286989	0.34	-	0	ID=tig00000001.g69.t1.cds;Parent=tig00000001.g69.t1
tig00000001	AUGUSTUS	start_codon	286987	286989	.	-	0	Parent=tig00000001.g69.t1
# coding sequence = [atgtatccaggcggcaagttgactggtggatatcttgccaacctccaagttggggacaagatccatttacaaggtccta
# aaggagcaatgcgctactcttacgggctttgtaagaaaattggaatgctggccggcggcacgggcataacacccatgttccaactcattcgagcaatt
# tgtgagaacaatcgcgatacgacagaaataagcttggtatatgccagccaaacagaggatgacattctactcaaagaagagctggataatttttcgca
# gctatatccgaatctgttcaaagtcttctatgttgttgagcggccatcgccaacttgggaatctggggttggctacataacgaaagatgtagcggcac
# aaaggctaccactcccagggactgacgtcaaaatcatggtttgcgggccagccggtatggtcagttcggcaaagaaattcctcaaggagttgggatat
# gagactccgggtgcaagcccgaagatgagtgatcaggtgttcattttctaa]
# protein sequence = [MYPGGKLTGGYLANLQVGDKIHLQGPKGAMRYSYGLCKKIGMLAGGTGITPMFQLIRAICENNRDTTEISLVYASQTE
# DDILLKEELDNFSQLYPNLFKVFYVVERPSPTWESGVGYITKDVAAQRLPLPGTDVKIMVCGPAGMVSSAKKFLKELGYETPGASPKMSDQVFIF]
# end gene tig00000001.g69
###
# start gene tig00000001.g70
tig00000001	AUGUSTUS	gene	287290	287934	.	-	.	ID=tig00000001.g70
tig00000001	AUGUSTUS	transcript	287290	287934	0.5	-	.	ID=tig00000001.g70.t1;Parent=tig00000001.g70
tig00000001	AUGUSTUS	stop_codon	287290	287292	.	-	0	Parent=tig00000001.g70.t1
tig00000001	AUGUSTUS	intron	287477	287541	0.66	-	.	Parent=tig00000001.g70.t1
tig00000001	AUGUSTUS	intron	287801	287849	0.99	-	.	Parent=tig00000001.g70.t1
tig00000001	AUGUSTUS	CDS	287293	287476	0.59	-	1	ID=tig00000001.g70.t1.cds;Parent=tig00000001.g70.t1
tig00000001	AUGUSTUS	CDS	287542	287800	0.66	-	2	ID=tig00000001.g70.t1.cds;Parent=tig00000001.g70.t1
tig00000001	AUGUSTUS	CDS	287850	287934	0.8	-	0	ID=tig00000001.g70.t1.cds;Parent=tig00000001.g70.t1
tig00000001	AUGUSTUS	start_codon	287932	287934	.	-	0	Parent=tig00000001.g70.t1
# coding sequence = [atgaccatggagacggagtatacagtggatgaagttgctcagcatatggaacctaacgacgtatggatggttatccacg
# atgaagtatacgatgtgactaaatatcttttggatcatccgggaggaattgaagtcctcatagaagcagccggcaccgatgcaagtgattcatttgac
# aatgctggtcactcagatgatgctttcgacctgatggttcctttccgtatcggaagagtacaaaacagtgcgaacaagaagtcaaagatacctacggc
# tatgaaacctcctaccgagaaatttaattcttccagagattaccccaacccaaacaggataacattgaccatttacaccgtcaaaaatgcctcagatg
# aataccttaatgcacgttctctcgaccctggctatgccgataacttcttcaccatctaccgccaccggctacctgaaggggctgctgggaagctcatg
# catcctgatgggttgtacagcactggcaataaaaaagtccttcagcattattatgaatga]
# protein sequence = [MTMETEYTVDEVAQHMEPNDVWMVIHDEVYDVTKYLLDHPGGIEVLIEAAGTDASDSFDNAGHSDDAFDLMVPFRIGR
# VQNSANKKSKIPTAMKPPTEKFNSSRDYPNPNRITLTIYTVKNASDEYLNARSLDPGYADNFFTIYRHRLPEGAAGKLMHPDGLYSTGNKKVLQHYYE]
# end gene tig00000001.g70
###
# start gene tig00000001.g71
tig00000001	AUGUSTUS	gene	290964	292192	.	-	.	ID=tig00000001.g71
tig00000001	AUGUSTUS	transcript	290964	292192	0.56	-	.	ID=tig00000001.g71.t1;Parent=tig00000001.g71
tig00000001	AUGUSTUS	stop_codon	290964	290966	.	-	0	Parent=tig00000001.g71.t1
tig00000001	AUGUSTUS	intron	291673	291728	0.58	-	.	Parent=tig00000001.g71.t1
tig00000001	AUGUSTUS	CDS	290967	291672	0.88	-	1	ID=tig00000001.g71.t1.cds;Parent=tig00000001.g71.t1
tig00000001	AUGUSTUS	CDS	291729	292192	0.56	-	0	ID=tig00000001.g71.t1.cds;Parent=tig00000001.g71.t1
tig00000001	AUGUSTUS	start_codon	292190	292192	.	-	0	Parent=tig00000001.g71.t1
# coding sequence = [atggctcggcagattgaaccgagccaagttgcagccatcttgctctcttggctcgaccttgagctaatttcatgcacta
# cactgcagggtctctgggcggggtatggccacatttgcgctgtttccgctcgatcaactgatggcgcagcctcgcggtggcagcgtttctccagggac
# cgaggaaatggccaaggcagtacaatccatctcgttctgaagatagttcatccgcccactgaaactggagatgagggccacctccgaaagatatttag
# ttacgaggttgagcagtatttctacgatgaagttgctcctcggcttgccgacaacatagcagttgcccattgttttgcttcgacgaggagtatgcaac
# aaaaagccgttgaacatggtattgaccatttgatggttactcttatgaacgatctaaggcttgagtttcctattgcaggcgaaaaagggcatacctca
# tggacctatctgcctcaaaatctgagcgaatttctcttgccgccgcttgaagaagcttccagacgtcaaattgatcctaaatcgggtggaacggccct
# atggttgaatggtggatatacatatttggccacccgacgacaagaatatcagtcgcttgagcaagacgaattctcggagtggtctgatatattttgtg
# cctctgtggatgggtcttcatccattgctgaagaagttgccaactttctgacgccatgtggcaggccttttgagacatacatccatggtgatgtgaag
# tcggaaaatctttattcaacagaatctggtgatgatgtggtgttcttcgactttcaatatgcggggattggactaggcgtttgcgacctagccaagct
# gttcacatgctctgtcccaatgagtatgctgacgaaccacaatccaaccccagacaaattgagaatgagtgaatgcgaaatggagctactcaagcact
# attggtctatcctgatggacaatcgcccaaagagcaaaatacccatgtatgattgggacgatttccttcgccactgggagactgctcttgtagactgg
# tgtcgattccaagcctcatggggattctggggaaatacggaatggctagaagccagggtgagatccatcaccaaggatgatggctggagagaatggct
# tcggcggcaagcataa]
# protein sequence = [MARQIEPSQVAAILLSWLDLELISCTTLQGLWAGYGHICAVSARSTDGAASRWQRFSRDRGNGQGSTIHLVLKIVHPP
# TETGDEGHLRKIFSYEVEQYFYDEVAPRLADNIAVAHCFASTRSMQQKAVEHGIDHLMVTLMNDLRLEFPIAGEKGHTSWTYLPQNLSEFLLPPLEEA
# SRRQIDPKSGGTALWLNGGYTYLATRRQEYQSLEQDEFSEWSDIFCASVDGSSSIAEEVANFLTPCGRPFETYIHGDVKSENLYSTESGDDVVFFDFQ
# YAGIGLGVCDLAKLFTCSVPMSMLTNHNPTPDKLRMSECEMELLKHYWSILMDNRPKSKIPMYDWDDFLRHWETALVDWCRFQASWGFWGNTEWLEAR
# VRSITKDDGWREWLRRQA]
# end gene tig00000001.g71
###
# start gene tig00000001.g72
tig00000001	AUGUSTUS	gene	294083	294448	0.48	+	.	ID=tig00000001.g72
tig00000001	AUGUSTUS	transcript	294083	294448	0.48	+	.	ID=tig00000001.g72.t1;Parent=tig00000001.g72
tig00000001	AUGUSTUS	start_codon	294083	294085	.	+	0	Parent=tig00000001.g72.t1
tig00000001	AUGUSTUS	CDS	294083	294445	0.48	+	0	ID=tig00000001.g72.t1.cds;Parent=tig00000001.g72.t1
tig00000001	AUGUSTUS	stop_codon	294446	294448	.	+	0	Parent=tig00000001.g72.t1
# coding sequence = [atgtgtatgcataaccattttttccacaacgaatcaatagaccaccaagtcattgtccccgctcgaggcatcaaatatg
# tagccaatttaagcactgtttccattgaagatgaggacgttggggctgccgttaaggctaccggtgacacggccactggtagccaaggccttgatgcg
# gttggtgacggcggtgggggtagcaagaccctcaagagactgaagatagagagcaaggccaacaacgtggggagtagccatagaggtgccgctgattg
# tgttggtagccgtgttcgagccgatccacgaagacaggatgttgacaccgggagcgaaaacgtcaacgccagcaccatagttggtgaatga]
# protein sequence = [MCMHNHFFHNESIDHQVIVPARGIKYVANLSTVSIEDEDVGAAVKATGDTATGSQGLDAVGDGGGGSKTLKRLKIESK
# ANNVGSSHRGAADCVGSRVRADPRRQDVDTGSENVNASTIVGE]
# end gene tig00000001.g72
###
# start gene tig00000001.g73
tig00000001	AUGUSTUS	gene	294170	295537	.	-	.	ID=tig00000001.g73
tig00000001	AUGUSTUS	transcript	294170	295537	0.99	-	.	ID=tig00000001.g73.t1;Parent=tig00000001.g73
tig00000001	AUGUSTUS	stop_codon	294170	294172	.	-	0	Parent=tig00000001.g73.t1
tig00000001	AUGUSTUS	intron	294770	294846	1	-	.	Parent=tig00000001.g73.t1
tig00000001	AUGUSTUS	intron	295177	295237	0.99	-	.	Parent=tig00000001.g73.t1
tig00000001	AUGUSTUS	CDS	294173	294769	1	-	0	ID=tig00000001.g73.t1.cds;Parent=tig00000001.g73.t1
tig00000001	AUGUSTUS	CDS	294847	295176	0.99	-	0	ID=tig00000001.g73.t1.cds;Parent=tig00000001.g73.t1
tig00000001	AUGUSTUS	CDS	295238	295537	1	-	0	ID=tig00000001.g73.t1.cds;Parent=tig00000001.g73.t1
tig00000001	AUGUSTUS	start_codon	295535	295537	.	-	0	Parent=tig00000001.g73.t1
# coding sequence = [atggccagcatccgtcgtcttgcgctctatcttggagctctgctcccggctgtcctcgctgctcctgcaggccaccaca
# aggcacccgaggctgttcccaacaagttcattgtcactctgaaggagggcgcttctattgatactgactctcacttgacttgggtgaatgacctccac
# cgtcgttctcttaccaagcgcaacaccgcaggtgttgagaagacgtataatatccacacctggagtgcctatgctggcgagttcgatgaggatactat
# tgagcagattaaggctagccccgatgttgcttctgttgagccagactatattatgtacttgtctgacattgttgaagacaagcgtgctttgactacac
# agactggtgctccttggggtctcggtactgtgtcccaccgcacctctggctccactagctatatctatgacacctcagctggcagtggaacctttgcc
# tacgtcgttgattccggtatcaacacttctcaccaacagtttggcggacgtgccagcctcggttacaacgccgccggaggacagcatgttgacactct
# cggccatggtactcacgtttccggaacaattggtggctctacttatggtgttgctaagcaggccagtctgatctccgtcaaagtcttccagggaaaca
# gtgccagcacctcggtaatccttgacggttataactgggcggtgaacgacattgtctctcgaaaccgcgctagcaagtctgctatcaacatgtcgctt
# ggaggtcccgcttcctccgcctggactaccgctattaacgcagcctttaaccagggtgttcttactattgtggctgctggtaacggcgactctttagg
# aaacccccagcccgtttccggcacctctcctgctaatgtacctaatgccatcactgttgctgcgcttgacatcaactggcgcactgcttcattcacca
# actatggtgctggcgttgacgttttcgctcccggtgtcaacatcctgtcttcgtggatcggctcgaacacggctaccaacacaatcagcggcacctct
# atggctactccccacgttgttggccttgctctctatcttcagtctcttgagggtcttgctacccccaccgccgtcaccaaccgcatcaaggccttggc
# taccagtggccgtgtcaccggtagccttaacggcagccccaacgtcctcatcttcaatggaaacagtgcttaa]
# protein sequence = [MASIRRLALYLGALLPAVLAAPAGHHKAPEAVPNKFIVTLKEGASIDTDSHLTWVNDLHRRSLTKRNTAGVEKTYNIH
# TWSAYAGEFDEDTIEQIKASPDVASVEPDYIMYLSDIVEDKRALTTQTGAPWGLGTVSHRTSGSTSYIYDTSAGSGTFAYVVDSGINTSHQQFGGRAS
# LGYNAAGGQHVDTLGHGTHVSGTIGGSTYGVAKQASLISVKVFQGNSASTSVILDGYNWAVNDIVSRNRASKSAINMSLGGPASSAWTTAINAAFNQG
# VLTIVAAGNGDSLGNPQPVSGTSPANVPNAITVAALDINWRTASFTNYGAGVDVFAPGVNILSSWIGSNTATNTISGTSMATPHVVGLALYLQSLEGL
# ATPTAVTNRIKALATSGRVTGSLNGSPNVLIFNGNSA]
# end gene tig00000001.g73
###
# start gene tig00000001.g74
tig00000001	AUGUSTUS	gene	297244	298215	.	-	.	ID=tig00000001.g74
tig00000001	AUGUSTUS	transcript	297244	298215	0.85	-	.	ID=tig00000001.g74.t1;Parent=tig00000001.g74
tig00000001	AUGUSTUS	stop_codon	297244	297246	.	-	0	Parent=tig00000001.g74.t1
tig00000001	AUGUSTUS	intron	298024	298101	0.98	-	.	Parent=tig00000001.g74.t1
tig00000001	AUGUSTUS	CDS	297247	298023	0.95	-	0	ID=tig00000001.g74.t1.cds;Parent=tig00000001.g74.t1
tig00000001	AUGUSTUS	CDS	298102	298215	0.89	-	0	ID=tig00000001.g74.t1.cds;Parent=tig00000001.g74.t1
tig00000001	AUGUSTUS	start_codon	298213	298215	.	-	0	Parent=tig00000001.g74.t1
# coding sequence = [atgtctgacaaccgctggaatgtctctttccaatctgttgatggagtaaccctgaaaggctggtttttcccagctgcct
# cagaaccgggtccatgtattatcatgactcatggggtcaccgccctcaaagagcacttccttgatggaatggctctcgagttccaaaaatctgggttt
# aatgtcctgctctacgacaatcgtggatttggagaaagtggcggtcgcagatatgactcagaccccgtcaaagcacaagacgattatattgatgcttt
# tgactacgccgcatctctttcggaggttgactctcaaagaattgtcttttggggaataagtcttgctggaggtgttgccatatccgctgcggcgatcg
# accgccgagtcaaggccgttattgcactcgtaccatatgtatcaggagagcttttactaggaactggccaaccgcttctcgacatggccgaacgagac
# cgtgccaaaatccgtaatggggaagagtggcctctctctcgtgttgtcgcctccactattgaggaggcccaagccaggagtgcacctgtactactgcg
# agatgaaaccagcttccgtttttttcaggatgccaccgccctaggtggaatttgggaaaacaaaattactacaatgtctcttttcagattccttcggt
# ttgaacctatcagatatatccaccggatcgcacccactcccctcctgatggttgtgggagaaaaggatgagggtttattttcaccccaattacaggca
# ttcgggcttgcgcaagggcccaaagagcttcatatattgaaaggcggtaatcatttcaatcattaccagggtgagctacgcaaggagagctttgcagc
# gcagattgatttcttaaaacgacatgtatag]
# protein sequence = [MSDNRWNVSFQSVDGVTLKGWFFPAASEPGPCIIMTHGVTALKEHFLDGMALEFQKSGFNVLLYDNRGFGESGGRRYD
# SDPVKAQDDYIDAFDYAASLSEVDSQRIVFWGISLAGGVAISAAAIDRRVKAVIALVPYVSGELLLGTGQPLLDMAERDRAKIRNGEEWPLSRVVAST
# IEEAQARSAPVLLRDETSFRFFQDATALGGIWENKITTMSLFRFLRFEPIRYIHRIAPTPLLMVVGEKDEGLFSPQLQAFGLAQGPKELHILKGGNHF
# NHYQGELRKESFAAQIDFLKRHV]
# end gene tig00000001.g74
###
# start gene tig00000001.g75
tig00000001	AUGUSTUS	gene	300166	301206	0.97	+	.	ID=tig00000001.g75
tig00000001	AUGUSTUS	transcript	300166	301206	0.97	+	.	ID=tig00000001.g75.t1;Parent=tig00000001.g75
tig00000001	AUGUSTUS	start_codon	300166	300168	.	+	0	Parent=tig00000001.g75.t1
tig00000001	AUGUSTUS	CDS	300166	301203	0.97	+	0	ID=tig00000001.g75.t1.cds;Parent=tig00000001.g75.t1
tig00000001	AUGUSTUS	stop_codon	301204	301206	.	+	0	Parent=tig00000001.g75.t1
# coding sequence = [atgggtgatgtgcggcaaacaatcaagcaatcaattccggtagacgttaataaaccgtatgacccatcgactctcaagg
# ataaaacgattctcatcacgggaggcgctaatgggttgggcgcgcatatggtccgccattgggcttctcatggtgcaaatgtcgtgattggggatgtt
# gccgacagagctggtgaagagctcgtggccgctcttcgaatggcataccccagaggagtttttgaattccgacactgcgacgtcacggattgggaatc
# tcaagtcagccttttcgatgccgccgtcaaagccagcccgcatggcactatagatattgtggtgcccaatgcaggtattattcttcctggggaggcga
# ctaaattcgaaaatccagacttggtgaatggcaaattgcttgagcccaacacggctactcttgatgtaaatgtcaaaggagtcatattcactgctcac
# cttgcgctatattatcttccacaaaacaaaagacaggatcgatgctttctgtttgttggctccgtggcctcacttatccctcttcctggccagagtca
# ttattgcatgagcaaacatgccgtgctgggcctctttcgttcaatgcgcggaactgcttttttgaagggaatccgcatcaacatgatcgcaccatact
# atattgcacagaccaaaatgttacaggcaaccaccgaggcactgttactctctgggtctgcgggaccaggacaagttcccgatgttattgatgcggca
# acgcgtttgattgcagatgaatcaatagttggtcgcgcgcttgttgttggtcctcgactgaagcctcacgatttcgagggcattgataaagaaagtgg
# tttgatggaggaaacggatggatatcagggtcaaggaatttgggaatgctacgcgcacgattacgaccaggtcgagacttttgtgaagaggtatttgt
# ggcttctgaatgccgctgctagggcgcgagggatgcttgcttggattcgggatattatagccatatggaaacgagaataa]
# protein sequence = [MGDVRQTIKQSIPVDVNKPYDPSTLKDKTILITGGANGLGAHMVRHWASHGANVVIGDVADRAGEELVAALRMAYPRG
# VFEFRHCDVTDWESQVSLFDAAVKASPHGTIDIVVPNAGIILPGEATKFENPDLVNGKLLEPNTATLDVNVKGVIFTAHLALYYLPQNKRQDRCFLFV
# GSVASLIPLPGQSHYCMSKHAVLGLFRSMRGTAFLKGIRINMIAPYYIAQTKMLQATTEALLLSGSAGPGQVPDVIDAATRLIADESIVGRALVVGPR
# LKPHDFEGIDKESGLMEETDGYQGQGIWECYAHDYDQVETFVKRYLWLLNAAARARGMLAWIRDIIAIWKRE]
# end gene tig00000001.g75
###
# start gene tig00000001.g76
tig00000001	AUGUSTUS	gene	302024	303878	0.29	+	.	ID=tig00000001.g76
tig00000001	AUGUSTUS	transcript	302024	303878	0.29	+	.	ID=tig00000001.g76.t1;Parent=tig00000001.g76
tig00000001	AUGUSTUS	start_codon	302024	302026	.	+	0	Parent=tig00000001.g76.t1
tig00000001	AUGUSTUS	intron	302232	302346	0.75	+	.	Parent=tig00000001.g76.t1
tig00000001	AUGUSTUS	intron	302451	302506	1	+	.	Parent=tig00000001.g76.t1
tig00000001	AUGUSTUS	intron	302906	302961	0.9	+	.	Parent=tig00000001.g76.t1
tig00000001	AUGUSTUS	intron	303233	303283	1	+	.	Parent=tig00000001.g76.t1
tig00000001	AUGUSTUS	intron	303380	303435	1	+	.	Parent=tig00000001.g76.t1
tig00000001	AUGUSTUS	CDS	302024	302231	0.44	+	0	ID=tig00000001.g76.t1.cds;Parent=tig00000001.g76.t1
tig00000001	AUGUSTUS	CDS	302347	302450	0.76	+	2	ID=tig00000001.g76.t1.cds;Parent=tig00000001.g76.t1
tig00000001	AUGUSTUS	CDS	302507	302905	0.92	+	0	ID=tig00000001.g76.t1.cds;Parent=tig00000001.g76.t1
tig00000001	AUGUSTUS	CDS	302962	303232	0.94	+	0	ID=tig00000001.g76.t1.cds;Parent=tig00000001.g76.t1
tig00000001	AUGUSTUS	CDS	303284	303379	1	+	2	ID=tig00000001.g76.t1.cds;Parent=tig00000001.g76.t1
tig00000001	AUGUSTUS	CDS	303436	303875	0.98	+	2	ID=tig00000001.g76.t1.cds;Parent=tig00000001.g76.t1
tig00000001	AUGUSTUS	stop_codon	303876	303878	.	+	0	Parent=tig00000001.g76.t1
# coding sequence = [atgaaaactcaccatggattcaatcaacagcctccaaatgaatggaaacttgaacaaggactagatccggctcagcttg
# gtttaaggaaccagagcaatttggtgatccatacggagtcgcaacccgttacggcgacaaattcagcggaacttcgtccagatgccgacgacgatgat
# ccagcatttgttgttggggaggagagaaaagctacaaacccggtgcttgaaggggttcgttggaagctttggcataaagctattggtggtgccctcag
# caatgtacctgaggatagctggaagacagtgctggaggaaaaacacccgggcatgctccatctgctccaattcccttacaatggtgagccgcccaaag
# gtctgctcaccaaagaagccataactccaaacgatcttcattttgttcgcaaccatggtggaataccagacattgacccagtggaatttgaccttcgg
# cttgatggcttggtgaatgagcctagagtactcactctagacgatctaaaaaatgaagctctgttcccacgcacatccatgctcgtcactattcagtg
# tagtggtacgagacgcgttgagcagattggtgaatatgccggtgaaggtgacgagatgatcaacgccccatgggcagaaggagcaattggtacagcaa
# aatggactggcgtcagcctcaagaagatcatcaaatattgtgggggcggagattgcatgaattatgtggtttctgtcccttggtcaaaggtcaaggca
# aacgaagtcctccttgcatgggagatgaatgataagcccttgcctaagattcatgggttcccattgagggcagtggtcatgggctacattggtgcgag
# aagtgtcaaatggctctaccgcgtcaaagcaatcgagaatccaagtcgtgcccctgtacagagcagagaatacctgtacttccaacagcaatacggaa
# aacataatcaactgcccacattggggatccagattcaggagatgccagttagtagcgccatcatgagcccttggcacaaagaaattgtggtacacaat
# ggtcatattgaagtcacaggctgggcctattctggtggcggtcgctggccagagcgcgtcgaggtctcctcggatggcggttgggcctggtatgctgt
# cccgatcgaaaatctgtcgccaaagcacaaatatgcttggagaacttggtctgcttctattccttgcgaccatgaagggtggacagaactcgttgtcc
# gctgctgggataacagtcttaacacccaacccatgaacgtgcgccacagctggaattgggggctgcatgttactagcagctgccacagagtgaaaatt
# tacagtgtcaacgcaagccgacctgagacaaagaagaggctggaacaatttgaacaacatggagaaaactttctaccgattacacggccaacggagtt
# taagtacatgagtgccgaggagtatgaaaaggcatggtctactatggaaccacgagatgtggacaattga]
# protein sequence = [MKTHHGFNQQPPNEWKLEQGLDPAQLGLRNQSNLVIHTESQPVTATNSAELRPDADDDDPAFVVGEERKATNPVLEGV
# RWKLWHKAIGGALSNVPEDSWKTVLEEKHPGMLHLLQFPYNGEPPKGLLTKEAITPNDLHFVRNHGGIPDIDPVEFDLRLDGLVNEPRVLTLDDLKNE
# ALFPRTSMLVTIQCSGTRRVEQIGEYAGEGDEMINAPWAEGAIGTAKWTGVSLKKIIKYCGGGDCMNYVVSVPWSKVKANEVLLAWEMNDKPLPKIHG
# FPLRAVVMGYIGARSVKWLYRVKAIENPSRAPVQSREYLYFQQQYGKHNQLPTLGIQIQEMPVSSAIMSPWHKEIVVHNGHIEVTGWAYSGGGRWPER
# VEVSSDGGWAWYAVPIENLSPKHKYAWRTWSASIPCDHEGWTELVVRCWDNSLNTQPMNVRHSWNWGLHVTSSCHRVKIYSVNASRPETKKRLEQFEQ
# HGENFLPITRPTEFKYMSAEEYEKAWSTMEPRDVDN]
# end gene tig00000001.g76
###
# start gene tig00000001.g77
tig00000001	AUGUSTUS	gene	304494	305444	0.98	+	.	ID=tig00000001.g77
tig00000001	AUGUSTUS	transcript	304494	305444	0.98	+	.	ID=tig00000001.g77.t1;Parent=tig00000001.g77
tig00000001	AUGUSTUS	start_codon	304494	304496	.	+	0	Parent=tig00000001.g77.t1
tig00000001	AUGUSTUS	CDS	304494	305441	0.98	+	0	ID=tig00000001.g77.t1.cds;Parent=tig00000001.g77.t1
tig00000001	AUGUSTUS	stop_codon	305442	305444	.	+	0	Parent=tig00000001.g77.t1
# coding sequence = [atggctacgcaagagacagcaaaaactttatatcttgatgccgatggcataaaatatgcgtaccggctcatcggaaatt
# acacagcccgaagccactctgttcctttgctgatgctcaatcacgttcgggccaccattgatacctgggatcctgaagtcatcaacaacttcacagcg
# tctggtcgacaacttataacatacgactatgctggtataggacacagtcaaggtaatatcgcgccatcaatcagaggcttcgcggttaacctacttgc
# ctttcttaacgtcctactcccatctctccacgctcagcaagtggacgttctcggtttctctatgggtggttacgttgctcaacaatttgctttggatg
# cacctcacttggttaataaattggttctcagcggtactgggccaagccttgggccaggcgtcgagcgacctatgaatgaggtacaatccacagtcttc
# aaccctactccagggctgccgacaattgaagcattcttcccatcattcacaaccggtaccgagggacaagcttggttcaatcgaagtaccaactcgcg
# acagggtgttgctgggaaaaatggagaacctggaattgcatccttcacaactggagaagatctggttaagctcacgcaggcttacttgacttgggatg
# ccgatccagtcccatattctctgttgcaaactatacagaaagatgcactcgtcaccaccggagataatgatcttattgttccaacacaaaattcctat
# gtgctagctcgacagctatcacgagccaactttgtcatgtttcccagcagtggtcatggtcatctgttccaatacgccggctattttaccaaggttgt
# tggcgaattcttggacggtaaacttccaacagcgccattctcatcgggccaagctcctccattcggaacatatggaaacattaattga]
# protein sequence = [MATQETAKTLYLDADGIKYAYRLIGNYTARSHSVPLLMLNHVRATIDTWDPEVINNFTASGRQLITYDYAGIGHSQGN
# IAPSIRGFAVNLLAFLNVLLPSLHAQQVDVLGFSMGGYVAQQFALDAPHLVNKLVLSGTGPSLGPGVERPMNEVQSTVFNPTPGLPTIEAFFPSFTTG
# TEGQAWFNRSTNSRQGVAGKNGEPGIASFTTGEDLVKLTQAYLTWDADPVPYSLLQTIQKDALVTTGDNDLIVPTQNSYVLARQLSRANFVMFPSSGH
# GHLFQYAGYFTKVVGEFLDGKLPTAPFSSGQAPPFGTYGNIN]
# end gene tig00000001.g77
###
# start gene tig00000001.g78
tig00000001	AUGUSTUS	gene	309358	310102	0.1	+	.	ID=tig00000001.g78
tig00000001	AUGUSTUS	transcript	309358	310102	0.1	+	.	ID=tig00000001.g78.t1;Parent=tig00000001.g78
tig00000001	AUGUSTUS	start_codon	309358	309360	.	+	0	Parent=tig00000001.g78.t1
tig00000001	AUGUSTUS	intron	310035	310077	0.2	+	.	Parent=tig00000001.g78.t1
tig00000001	AUGUSTUS	CDS	309358	310034	0.29	+	0	ID=tig00000001.g78.t1.cds;Parent=tig00000001.g78.t1
tig00000001	AUGUSTUS	CDS	310078	310099	0.2	+	1	ID=tig00000001.g78.t1.cds;Parent=tig00000001.g78.t1
tig00000001	AUGUSTUS	stop_codon	310100	310102	.	+	0	Parent=tig00000001.g78.t1
# coding sequence = [atggatcaaacgtataggtcacttgcagactgcgtcctcagcaagtgggaggaaaagaaggcaaaggcggctactgctg
# acggtacgaggaatctgacacctcgcctcatagtcgctgtagcaggccctcccggatctggaaagacaacaatagccaacaaagttgtcgacattatc
# aactctttgccatcgaagagccccaaaactatcgttatatctgccgacgggtttcatcttccgcttgccacgctgcaaaagctaccgaatgcttcgga
# agcccttgctcgccgtggagcgccttggacttttgatggccatgccgcagtaagcctggttcgaagactcaagaccagcgcgcgcaggcagccggttc
# tcgcccctactttcgaccacgcaatcaaagatccggtgtcggatggactactcatagaggcggatgtggatgtttgcatcctggaaggtaattatctt
# ctctgcgatgagcatccatgggatgaaatcgcagacctcgttgatgacaagtggtttgtccatgtggagccagatctggcttgtaagcgagttgcatc
# tcgacatcttgctgccggaattgaaacaacaatggagggagcagttcatcgagcgacggcaaacgatctggtgaatggagagtttattttgtctaaga
# gtaggggcagaatgcgaagtgagagaaagtcataa]
# protein sequence = [MDQTYRSLADCVLSKWEEKKAKAATADGTRNLTPRLIVAVAGPPGSGKTTIANKVVDIINSLPSKSPKTIVISADGFH
# LPLATLQKLPNASEALARRGAPWTFDGHAAVSLVRRLKTSARRQPVLAPTFDHAIKDPVSDGLLIEADVDVCILEGNYLLCDEHPWDEIADLVDDKWF
# VHVEPDLACKRVASRHLAAGIETTMEGAVHRATANDLVNGEFILSKSRGRMRSERKS]
# end gene tig00000001.g78
###
# start gene tig00000001.g79
tig00000001	AUGUSTUS	gene	314438	315243	.	-	.	ID=tig00000001.g79
tig00000001	AUGUSTUS	transcript	314438	315243	0.38	-	.	ID=tig00000001.g79.t1;Parent=tig00000001.g79
tig00000001	AUGUSTUS	stop_codon	314438	314440	.	-	0	Parent=tig00000001.g79.t1
tig00000001	AUGUSTUS	intron	314456	314603	0.38	-	.	Parent=tig00000001.g79.t1
tig00000001	AUGUSTUS	intron	314722	314789	0.68	-	.	Parent=tig00000001.g79.t1
tig00000001	AUGUSTUS	intron	315056	315114	0.98	-	.	Parent=tig00000001.g79.t1
tig00000001	AUGUSTUS	CDS	314441	314455	0.39	-	0	ID=tig00000001.g79.t1.cds;Parent=tig00000001.g79.t1
tig00000001	AUGUSTUS	CDS	314604	314721	0.65	-	1	ID=tig00000001.g79.t1.cds;Parent=tig00000001.g79.t1
tig00000001	AUGUSTUS	CDS	314790	315055	0.99	-	0	ID=tig00000001.g79.t1.cds;Parent=tig00000001.g79.t1
tig00000001	AUGUSTUS	CDS	315115	315243	0.98	-	0	ID=tig00000001.g79.t1.cds;Parent=tig00000001.g79.t1
tig00000001	AUGUSTUS	start_codon	315241	315243	.	-	0	Parent=tig00000001.g79.t1
# coding sequence = [atgtctcagattactctcttcactgattctcgagtgccttgcccacagcgcctgctcctcactatccacgaacttggac
# tccagatcaaggatattcgagaggtggatatttccaagtttgagcataagcgcccagaaattttggaactcaatcctttcggcgctgtaccattcatc
# agagacgaaacatatgatccccctttaatgttggctgaatcccgtgctattgcaagatatttggcacaagcgtacggcagcaaggatgtgtccgcttc
# gctgcttcccgatccaaatgacattgttgcaattgccaaattcgaggaggcagcgtcaattgaacttacatccttcgacgccgtcgcgaatcagctag
# tgtttgaagaactatttaagccgtcttggtttaacggtgagacggatgttgacaaatgcaaacttcttcgagaggggcttgtacgagttgttgacttg
# ttggacaagaggcttaaagatcaacaattcatggcgggagatactctcggccccatctga]
# protein sequence = [MSQITLFTDSRVPCPQRLLLTIHELGLQIKDIREVDISKFEHKRPEILELNPFGAVPFIRDETYDPPLMLAESRAIAR
# YLAQAYGSKDVSASLLPDPNDIVAIAKFEEAASIELTSFDAVANQLVFEELFKPSWFNGETDVDKCKLLREGLVRVVDLLDKRLKDQQFMAGDTLGPI]
# end gene tig00000001.g79
###
# start gene tig00000001.g80
tig00000001	AUGUSTUS	gene	316208	317832	.	-	.	ID=tig00000001.g80
tig00000001	AUGUSTUS	transcript	316208	317832	0.31	-	.	ID=tig00000001.g80.t1;Parent=tig00000001.g80
tig00000001	AUGUSTUS	stop_codon	316208	316210	.	-	0	Parent=tig00000001.g80.t1
tig00000001	AUGUSTUS	intron	316887	316993	0.66	-	.	Parent=tig00000001.g80.t1
tig00000001	AUGUSTUS	intron	317466	317696	0.5	-	.	Parent=tig00000001.g80.t1
tig00000001	AUGUSTUS	CDS	316211	316886	0.66	-	1	ID=tig00000001.g80.t1.cds;Parent=tig00000001.g80.t1
tig00000001	AUGUSTUS	CDS	316994	317465	0.53	-	2	ID=tig00000001.g80.t1.cds;Parent=tig00000001.g80.t1
tig00000001	AUGUSTUS	CDS	317697	317832	1	-	0	ID=tig00000001.g80.t1.cds;Parent=tig00000001.g80.t1
tig00000001	AUGUSTUS	start_codon	317830	317832	.	-	0	Parent=tig00000001.g80.t1
# coding sequence = [atggtgtcggcatacacttcggtaaaggctctaccagttctggcagccggtgcttttgccgccgcaagctaccctccta
# ttccagccgatttgacgacaccagtgcaacaacgaattgccgtcaacggacccaataccacaacatactattataagattgtctcgaccaactcaagc
# gtggaccacttttttagtccccgtgtcgcgggagataaaactccattctctatcaacgctattatcgacttgggcgtcgtaggtcccgatggctatac
# catccaaaatgaccaaacaaagcgtgataccatcccaaccatcgatccttcgttgaaccacacgactattcaacgtctggctcaaacggtggacgatt
# atgaatttgtcattcatcctggagatctggcctatgctgatgattggattgagacgccaaagaacattttcgatggaacaaatgcgtaccaagcaatt
# ctagagcagttttatgcccagctagctcccatctctggccgtaagccctatatggccagccctggcaaccacgaagctgcttgtcaggagatccctca
# tacaacaggactttgcaatgccggacagcgcaacttcagctctacttccgcaaacaacacggccaaaatcaatgcaaacaaggcacagcagctcgcaa
# accctcccttctggttttctttcgaatacgggatggcgcatattgtcatgatcgacacagaaacagattttgctaatgctccggacgggccagatggc
# tctgccggcttgaacggtggaccatttggggctcccaaccagcagctacaatttctcgaggcggatcttgcttctgtcgatcgtaatgtcacaccttg
# gctcatcgttgcaggccatcgaccgtggtactcaactggaggctcaggctgcgcaccttgccagacagcgtttgaaggactcttctacaagtacggag
# tcgacttaggagtttttggtcatgtccacaactcccagagatttttcccagtcttcaacggcactgctgataaggccggtatgactaacccgaaggcg
# ccgatgtatattgttgctggtggcgcaggtaacatcgaaggcctctccgcagttggcactcagccatcgtacaccgcattcgcctacgctgatgattt
# cagctatgcaactattcgtttccttgacgaacaaaacttgcaggttgatttctaccaatcatcgtctggaaatcttttggatagttcgaagctcttca
# agtctcatgaccagcaatttgttgtccaataa]
# protein sequence = [MVSAYTSVKALPVLAAGAFAAASYPPIPADLTTPVQQRIAVNGPNTTTYYYKIVSTNSSVDHFFSPRVAGDKTPFSIN
# AIIDLGVVGPDGYTIQNDQTKRDTIPTIDPSLNHTTIQRLAQTVDDYEFVIHPGDLAYADDWIETPKNIFDGTNAYQAILEQFYAQLAPISGRKPYMA
# SPGNHEAACQEIPHTTGLCNAGQRNFSSTSANNTAKINANKAQQLANPPFWFSFEYGMAHIVMIDTETDFANAPDGPDGSAGLNGGPFGAPNQQLQFL
# EADLASVDRNVTPWLIVAGHRPWYSTGGSGCAPCQTAFEGLFYKYGVDLGVFGHVHNSQRFFPVFNGTADKAGMTNPKAPMYIVAGGAGNIEGLSAVG
# TQPSYTAFAYADDFSYATIRFLDEQNLQVDFYQSSSGNLLDSSKLFKSHDQQFVVQ]
# end gene tig00000001.g80
###
# start gene tig00000001.g81
tig00000001	AUGUSTUS	gene	322442	326470	0.08	+	.	ID=tig00000001.g81
tig00000001	AUGUSTUS	transcript	322442	326470	0.08	+	.	ID=tig00000001.g81.t1;Parent=tig00000001.g81
tig00000001	AUGUSTUS	start_codon	322442	322444	.	+	0	Parent=tig00000001.g81.t1
tig00000001	AUGUSTUS	intron	322550	322684	0.98	+	.	Parent=tig00000001.g81.t1
tig00000001	AUGUSTUS	intron	323071	323139	1	+	.	Parent=tig00000001.g81.t1
tig00000001	AUGUSTUS	intron	323421	323488	0.54	+	.	Parent=tig00000001.g81.t1
tig00000001	AUGUSTUS	intron	323692	323744	1	+	.	Parent=tig00000001.g81.t1
tig00000001	AUGUSTUS	intron	324002	324051	1	+	.	Parent=tig00000001.g81.t1
tig00000001	AUGUSTUS	intron	324162	324219	0.94	+	.	Parent=tig00000001.g81.t1
tig00000001	AUGUSTUS	intron	324285	324364	0.92	+	.	Parent=tig00000001.g81.t1
tig00000001	AUGUSTUS	intron	324427	324486	1	+	.	Parent=tig00000001.g81.t1
tig00000001	AUGUSTUS	intron	325017	325299	0.34	+	.	Parent=tig00000001.g81.t1
tig00000001	AUGUSTUS	intron	325350	325494	0.55	+	.	Parent=tig00000001.g81.t1
tig00000001	AUGUSTUS	intron	325610	325831	0.39	+	.	Parent=tig00000001.g81.t1
tig00000001	AUGUSTUS	intron	326114	326165	0.96	+	.	Parent=tig00000001.g81.t1
tig00000001	AUGUSTUS	intron	326282	326443	0.9	+	.	Parent=tig00000001.g81.t1
tig00000001	AUGUSTUS	CDS	322442	322549	0.98	+	0	ID=tig00000001.g81.t1.cds;Parent=tig00000001.g81.t1
tig00000001	AUGUSTUS	CDS	322685	323070	1	+	0	ID=tig00000001.g81.t1.cds;Parent=tig00000001.g81.t1
tig00000001	AUGUSTUS	CDS	323140	323420	0.94	+	1	ID=tig00000001.g81.t1.cds;Parent=tig00000001.g81.t1
tig00000001	AUGUSTUS	CDS	323489	323691	0.56	+	2	ID=tig00000001.g81.t1.cds;Parent=tig00000001.g81.t1
tig00000001	AUGUSTUS	CDS	323745	324001	1	+	0	ID=tig00000001.g81.t1.cds;Parent=tig00000001.g81.t1
tig00000001	AUGUSTUS	CDS	324052	324161	1	+	1	ID=tig00000001.g81.t1.cds;Parent=tig00000001.g81.t1
tig00000001	AUGUSTUS	CDS	324220	324284	0.91	+	2	ID=tig00000001.g81.t1.cds;Parent=tig00000001.g81.t1
tig00000001	AUGUSTUS	CDS	324365	324426	0.95	+	0	ID=tig00000001.g81.t1.cds;Parent=tig00000001.g81.t1
tig00000001	AUGUSTUS	CDS	324487	325016	0.44	+	1	ID=tig00000001.g81.t1.cds;Parent=tig00000001.g81.t1
tig00000001	AUGUSTUS	CDS	325300	325349	0.41	+	2	ID=tig00000001.g81.t1.cds;Parent=tig00000001.g81.t1
tig00000001	AUGUSTUS	CDS	325495	325609	0.33	+	0	ID=tig00000001.g81.t1.cds;Parent=tig00000001.g81.t1
tig00000001	AUGUSTUS	CDS	325832	326113	0.39	+	2	ID=tig00000001.g81.t1.cds;Parent=tig00000001.g81.t1
tig00000001	AUGUSTUS	CDS	326166	326281	0.97	+	2	ID=tig00000001.g81.t1.cds;Parent=tig00000001.g81.t1
tig00000001	AUGUSTUS	CDS	326444	326467	0.9	+	0	ID=tig00000001.g81.t1.cds;Parent=tig00000001.g81.t1
tig00000001	AUGUSTUS	stop_codon	326468	326470	.	+	0	Parent=tig00000001.g81.t1
# coding sequence = [atgagcaatgagccaggtcaagagtttcacgccagcgcttcgcttcgtcggaagtcgcaagctgaaaagctggtcgaga
# aagaaggatgcttcggccttagtctgactcccatctttatgggaatatcggccatatcatccgggtacaaggggtacatggtttcctttgccgttcgc
# gatgctacgtacctaattgattttgccataaaaaatgtgacagcaccagaaggcacaaataatcgcgattttctcgcagactacattatcaagtcaat
# cagatggtacgagcacacaactttcgtcaaagtcgtaggcgccggccttcctcatgcattgcagacgatgagcccaacgctctgctctcgtctttggc
# tggaactggacatcgtccccattgttattcagcaacctcatgagcacacagagaggataagtctctggcttagcaaacgagtggatgaacaagctgat
# tcaatggcacgaaaatgtatcatgaatttcggtccctcattggctcctcttttgcatgttgcatggcgtggtattgtggaggtcgatgcctcatttca
# agctccgcttatctcggttgaggattataaaacgacatgcaattcttcgacctgggaagcagtgatgcattatgcaaagaatttacgaaagcgtaaga
# ccaaaattgcgttcttcagcagcactcctcaaggtggtggcgtagcattgatgaggcacgcgctcgtgagattctctcgcgtaataggagtagatctc
# cgttggtacgtcccaaaacctcatccaggggtgtttcgcataaccaaggatatccataatacgcttcaaggggtgagccccgatggtaaatacatttc
# tgcagatgagaagaatgcgatagtggattggattaccgacaacggtaaacggtactggttctctgatggtggacctctttgccgaccagataaaggcg
# gcgccgacataatcattattgatgatccccaaatgccttgtctcattccccttattaagaagctgacgccatctcggccagtattttacagatcgcac
# atccaaatccgaacggacttgatcaaagtcgctggctctcctcaggcagatatttgggacttcctctggcaaaatatcaaggaagccgacttattcat
# tagccacccaattccttcttttgtgccccataatgtgcccaaagagaaggtgttgtacatgcctgcaacgaccgattggctcgatggcttaaacaaac
# cgatggaaatctgggatactggatactatggccacttgtacaacgttaaatgccgctcagagcggatgacagagctgcaatggccaagaaggagatat
# attattcaagtatcccgcttcgatcccgcgaagggcataccgacggttgttgacgcgtacgcctgctttcgagagcagcttgaaaagcacggaggggt
# cggaatccctcaactggtcatttgtggcaacgcatctgttgatgaccccgatggtgtcgccatttatgatcaagtcatgacgcagctagaaacacagt
# atccccacctcataggcgatgtgagcgtcatgcgtttggatccatgcgatcagttactgaactgtctcatggcaaacgctcacgttgtccttcagctt
# tccacgtatgagggtttcgaagtcaaggtctctgaggcactccatgctggtcgccctgtcattgctacctttgctggcgggatacccctgcaagtgaa
# agacaaaatcgacggatttcttgtccagccaggcgattggaaggcagtcgctggccatttgatggaattatttacggatctcaagttgcacgagcgaa
# tgtcacaagctgcaaaaaccggtgtttcgtgcgaagttggaactgttggaaatgccctatcttggtattacctagctacgaaatgggcacagaaaggg
# ccgaagcttgaattacttgggaatcaacaatgggttaatgatatggctcgaagcgaagctgcccctgtgcaagaaatgaatgtcagaccaacaccggc
# taaggccgccttctcatggaagtatcagtcagtccgcagcgcaggcgacttcgatccgcctgcgacctctgtcatgcgtccaaagttcggtgcacagg
# aggacagccttgcaaaaagtgttgcaactccatccaaggcttttcaatgcgactggccaataatcctaagcgctcagcaagatcaccaggagaaaggc
# atagcagcgacaacaatgtcgccatcccctgatgctgatgcttctgtaccaacaatcttgcctatcacagcaccttcatgcactgcatgcacacctat
# aatgaacgatcccagcccagatctaagcatagagctaagcagtatcttggatttggacatgccactatttttctctgcgcagtctccagtgggtaaag
# agcatcaaaccacgccagattgccttgatgttttcttcactggcaattctaacgatgatcctgtcagcaatggtcaagatggtgacttgaacgcaagg
# cgtcgacctcaagctgatgtttgcgatggcccagcggaatgcaatgctctctcaaagggatag]
# protein sequence = [MSNEPGQEFHASASLRRKSQAEKLVEKEGCFGLSLTPIFMGISAISSGYKGYMVSFAVRDATYLIDFAIKNVTAPEGT
# NNRDFLADYIIKSIRWYEHTTFVKVVGAGLPHALQTMSPTLCSRLWLELDIVPIVIQQPHEHTERISLWLSKRVDEQADSMARKCIMNFGPSLAPLLH
# VAWRGIVEVDASFQAPLISVEDYKTTCNSSTWEAVMHYAKNLRKRKTKIAFFSSTPQGGGVALMRHALVRFSRVIGVDLRWYVPKPHPGVFRITKDIH
# NTLQGVSPDGKYISADEKNAIVDWITDNGKRYWFSDGGPLCRPDKGGADIIIIDDPQMPCLIPLIKKLTPSRPVFYRSHIQIRTDLIKVAGSPQADIW
# DFLWQNIKEADLFISHPIPSFVPHNVPKEKVLYMPATTDWLDGLNKPMEIWDTGYYGHLYNVKCRSERMTELQWPRRRYIIQVSRFDPAKGIPTVVDA
# YACFREQLEKHGGVGIPQLVICGNASVDDPDGVAIYDQVMTQLETQYPHLIGDVSVMRLDPCDQLLNCLMANAHVVLQLSTYEGFEVKVSEALHAGRP
# VIATFAGGIPLQVKDKIDGFLVQPGDWKAVAGHLMELFTDLKLHERMSQAAKTGVSCEVGTVGNALSWYYLATKWAQKGPKLELLGNQQWVNDMARSE
# AAPVQEMNVRPTPAKAAFSWKYQSVRSAGDFDPPATSVMRPKFGAQEDSLAKSVATPSKAFQCDWPIILSAQQDHQEKGIAATTMSPSPDADASVPTI
# LPITAPSCTACTPIMNDPSPDLSIELSSILDLDMPLFFSAQSPVGKEHQTTPDCLDVFFTGNSNDDPVSNGQDGDLNARRRPQADVCDGPAECNALSK
# G]
# end gene tig00000001.g81
###
# start gene tig00000001.g82
tig00000001	AUGUSTUS	gene	327150	330422	.	-	.	ID=tig00000001.g82
tig00000001	AUGUSTUS	transcript	327150	330422	0.24	-	.	ID=tig00000001.g82.t1;Parent=tig00000001.g82
tig00000001	AUGUSTUS	stop_codon	327150	327152	.	-	0	Parent=tig00000001.g82.t1
tig00000001	AUGUSTUS	intron	329619	329694	1	-	.	Parent=tig00000001.g82.t1
tig00000001	AUGUSTUS	intron	329952	330036	0.96	-	.	Parent=tig00000001.g82.t1
tig00000001	AUGUSTUS	intron	330139	330217	0.84	-	.	Parent=tig00000001.g82.t1
tig00000001	AUGUSTUS	CDS	327153	329618	0.31	-	0	ID=tig00000001.g82.t1.cds;Parent=tig00000001.g82.t1
tig00000001	AUGUSTUS	CDS	329695	329951	0.95	-	2	ID=tig00000001.g82.t1.cds;Parent=tig00000001.g82.t1
tig00000001	AUGUSTUS	CDS	330037	330138	1	-	2	ID=tig00000001.g82.t1.cds;Parent=tig00000001.g82.t1
tig00000001	AUGUSTUS	CDS	330218	330422	0.83	-	0	ID=tig00000001.g82.t1.cds;Parent=tig00000001.g82.t1
tig00000001	AUGUSTUS	start_codon	330420	330422	.	-	0	Parent=tig00000001.g82.t1
# coding sequence = [atggaacaaagcggtgccaccacttttatcgccgccaatcaagattgcgtgcgagcgcttcaggatatcgaagaacgct
# gtatcattgtttctgacgaatttcttgcgtcttgcaaagcaccagcattctcacttgagaccatctcaaagcccaaggatgtcatctatcttgttttt
# acatctggaagcactggtattccaaaaggtgttgctttgcataatcacagtcttcttatggtcattgaccatgagcctaatcgccttttctccgggcc
# tggtcgccggcatgctcaagtctacgctcttggctttgatgtggtactggttgaactattcggcgccctatcctacggcggcacactagttttaaagg
# acccgagcgatcctttgggacacctcaggcgtgtagatgcaacctattctactccatcgctgctagtggccttatcgccagaagagtacccaaatctc
# gatacaattggacttgctggggaacctgttccccagagcctcgcagatatgtggtcacacaagaggttgtttaacttttatggaccaggcgagtgtgg
# acctatctcaacttgggctgagcttctccctggcgagcaagttactattggtaatgccgtccccaacctggatatctaccttttagaccaccatcagt
# gtctagtcgccgttggagttccaggagaaatttatgtctctggagagcagattactcatggctactggaatctacaatccgaaactacaaacgtattt
# cttccaaatccattctcccctggcaaagtcatgtatagaacgggcgatctaggttattggacacaagatatgaagttggcctatgtgggacgaattga
# caatcaagtcaaagttcggggattccgaatcgaaatggaagaagtggagcgcgcccttatgcgtacggatgcttccatacgaagcgctgcaattgtcg
# tcgaccgcgttcgtattgtcgcttttgtcacaccaagtaccgttaatatttatgcagctggacgaaagctcaaagaaatcctaccggcgtacgcttgc
# cctgcacaaataattgcgatggaatctttgccccaatcgtctaatctcaaaattgaccgtaaagcacttcgggtactggctactgaaagccaagacca
# aggagatgcgccgtcaacaccgacggaaaggatgattgaagaaatctggagaaatattctcaactttcaggacaatcatatggggaaaaagatttctc
# gagatgatgatttcttggccatcggtggaaactctctattagctattagggcagctcagctaatctctgagtctacgggtcattacactcctgtgcca
# ctcctcatcagagagacagtattatcaaatcttgcaaggggaatcgatagacatgcagctcatgatgaacaagaagacggatttactacattccaggc
# gttcctatccagtctatccgccccgctgaatataaccgccgcccaagttccatcacagctggaagaagaactattcctctggcacactatgtctcgca
# cagagtcgcttttcaacacagcattccaattcgtcatcaaaggtgatgtcaacattaaattattaaacgactgcctgacttctgtaatccgagaaaac
# ccaattcttcgagcccgctacgtcctcaaagaagggtctatataccgattagttagcgatgaggtcaccccgccacttgttttcacaggagaatctct
# cgataccaagagcctacagactttgatagataaaccttttgatcttgcccgtgatcaactcatcaggtcaattatctgcaaggaagaagatgaacatt
# tcacagcaaagacgtcactcatactgattacgcatcacatcattacagataaggcatcacttgcaattttgttgcaatctattagccaaagatacata
# gcagcagtcaatggtgccatttgcaatgggcggaatggtaatggaagcactcataaaggcacttacattgaatggtcgcagtggcttgctaaaaacag
# ctcgcttgccgcgacaccgacgaaattagcgaagaagcaattctggtatgatcgtgttagaagcatagaggcagttccgctattaagcaaacgggacc
# ttcgtagcctcggccacgagataccctgctatgaatccatcctcatcccaactacggatggtgccggattttcacagcgtatggccctggctgcagct
# gcgctcaccattttcgcagtgttcggcaatagcgaatttgtttttggcataccttatttgaatcgagacgagcctggaacggcgaacattatgggcct
# ccttctcgaccgactgccagtgtgcataaagctcaatgtcagtaacatggcagactctgctatgcttatcaatgatattgtttcggaggtcaatcttt
# cagtcgagaatcaaataccatactctgagatcttacaattggcaaaggatcggggatctctctttgatgtcgtggtgatttatcactggcagtcggat
# gcactggagcactcactcaagatacctggaactcaagtatcgagcaaacatattcgagcgcgaggagccaagttcactttgcagctagaattcagcga
# gcaagacgaaggattgcactgcggcatcgagtacaatgccagtgctttctctccgcttcagatggcggcgatagtgtccttcattcctactgctatca
# aaggccttacatctggttcagcacctgccgaaattctttcctcattcaaccaattgaaggaatgcaatccattgacagctattccgacatatgaaaat
# aggattaacgaggttcgccatgcggtctctgaagcattgggtataaatacagaagatattgcacctgagacaacactctatgacctgggaggaacatc
# tataaccgcacttcggcttcactatatattaagtgagaaagggctacgtggagatttgtccaatatactcagtggaccttcgttaggagagattgctt
# ggatgttccagtga]
# protein sequence = [MEQSGATTFIAANQDCVRALQDIEERCIIVSDEFLASCKAPAFSLETISKPKDVIYLVFTSGSTGIPKGVALHNHSLL
# MVIDHEPNRLFSGPGRRHAQVYALGFDVVLVELFGALSYGGTLVLKDPSDPLGHLRRVDATYSTPSLLVALSPEEYPNLDTIGLAGEPVPQSLADMWS
# HKRLFNFYGPGECGPISTWAELLPGEQVTIGNAVPNLDIYLLDHHQCLVAVGVPGEIYVSGEQITHGYWNLQSETTNVFLPNPFSPGKVMYRTGDLGY
# WTQDMKLAYVGRIDNQVKVRGFRIEMEEVERALMRTDASIRSAAIVVDRVRIVAFVTPSTVNIYAAGRKLKEILPAYACPAQIIAMESLPQSSNLKID
# RKALRVLATESQDQGDAPSTPTERMIEEIWRNILNFQDNHMGKKISRDDDFLAIGGNSLLAIRAAQLISESTGHYTPVPLLIRETVLSNLARGIDRHA
# AHDEQEDGFTTFQAFLSSLSAPLNITAAQVPSQLEEELFLWHTMSRTESLFNTAFQFVIKGDVNIKLLNDCLTSVIRENPILRARYVLKEGSIYRLVS
# DEVTPPLVFTGESLDTKSLQTLIDKPFDLARDQLIRSIICKEEDEHFTAKTSLILITHHIITDKASLAILLQSISQRYIAAVNGAICNGRNGNGSTHK
# GTYIEWSQWLAKNSSLAATPTKLAKKQFWYDRVRSIEAVPLLSKRDLRSLGHEIPCYESILIPTTDGAGFSQRMALAAAALTIFAVFGNSEFVFGIPY
# LNRDEPGTANIMGLLLDRLPVCIKLNVSNMADSAMLINDIVSEVNLSVENQIPYSEILQLAKDRGSLFDVVVIYHWQSDALEHSLKIPGTQVSSKHIR
# ARGAKFTLQLEFSEQDEGLHCGIEYNASAFSPLQMAAIVSFIPTAIKGLTSGSAPAEILSSFNQLKECNPLTAIPTYENRINEVRHAVSEALGINTED
# IAPETTLYDLGGTSITALRLHYILSEKGLRGDLSNILSGPSLGEIAWMFQ]
# end gene tig00000001.g82
###
# start gene tig00000001.g83
tig00000001	AUGUSTUS	gene	331952	333840	.	-	.	ID=tig00000001.g83
tig00000001	AUGUSTUS	transcript	331952	333840	0.34	-	.	ID=tig00000001.g83.t1;Parent=tig00000001.g83
tig00000001	AUGUSTUS	stop_codon	331952	331954	.	-	0	Parent=tig00000001.g83.t1
tig00000001	AUGUSTUS	intron	333073	333362	0.54	-	.	Parent=tig00000001.g83.t1
tig00000001	AUGUSTUS	CDS	331955	333072	0.37	-	2	ID=tig00000001.g83.t1.cds;Parent=tig00000001.g83.t1
tig00000001	AUGUSTUS	CDS	333363	333840	0.71	-	0	ID=tig00000001.g83.t1.cds;Parent=tig00000001.g83.t1
tig00000001	AUGUSTUS	start_codon	333838	333840	.	-	0	Parent=tig00000001.g83.t1
# coding sequence = [atggcgattactgttgaaagggttcgcaaagagcccagaactatatgtgatctcattgaagaatgggcacagaagcagc
# ctgaacatattgccatttcttttggagaacgaagaattacatacgccgaactcgaccatgccacatcccatattgcatggctcctgtctcaaaaggga
# atcaattctggcgataaaattcctgttctggcccagagaagccccgaaatggtaatttgcttcctgggtgctctcaaagcaggtgctttgtacgtacc
# catagatgtggaatcctggagcaaagatcgcgtcatatcaacgctggatcgagtgtctgcccgtgttattttgaatactagcacaaacgaatatctcg
# gatatgagcaaatttcgctgaaggaaatcgagcgtgcttttgcaccgaccaccgagcgacactgggacaatgaactcgatcgcccctggaaacaaatc
# gatccaatattggccacaattcaagacccagcaagctactctaatctgcgagccatcatgattggaggagaagcaccacccacttcacttgttcgcaa
# gtgggcagcatctttaccaacttctcccatatataacttctacgggcctacagaaactacttttgcctcactcgtggctcagcttcacccagataagc
# caatcactttagggcatccaatgtcaaacagccgtgtaatattacttgatggggaagtggagtctcactatggggagatttgcatcgcgggaccaggc
# cttgcaagagggtactacaagaatgaatcgctcacagcggaaaagtttgtttactggcaaggcgaaaggatctatcgcactggagattttgcgcgatt
# gacggaccacgggctagaatttgccggccgtaaagacagcattgttaagaaccgtggattccttgtgagtcttgatggacaagttattcccatgttat
# gcagtcacccaaaggtcatggccgctacggctttcatgtatcaaggccgtcttgtgggctttgttacgcccaaagacattgatggagtcgcgctgcgg
# aagatcttgattgagaaatacgattccttcattatcccggatcttattcgctccgtggaattccttccgcttactaccaatgataaagtcgacaaccg
# cgccttacaagcattgttggatatcgaaatcccacgaatgattgacggcaattcactacatgtggcatttagtcatggctcaaaaatggacgtattga
# aagctgcgctttcgtttgctatatctctaccgctttcaaacattaacgacaatcgctcctttacagagttgggtggaaattccctggcggcattgaaa
# gtgttatcttttctacgtacaaaaggatttcatatgcaacttgggccactttttgatcttccaaatctatcttctattcatgatgctatgggagaact
# tgatgcgaatgaagaagagggtcatagtttagagcgcaggccgattccaagtacagcaccgatgacgtccctccagactaagatgattcgaacaggac
# ttagggatcctgccacgagttacatgctactgcggatctctcccgcatga]
# protein sequence = [MAITVERVRKEPRTICDLIEEWAQKQPEHIAISFGERRITYAELDHATSHIAWLLSQKGINSGDKIPVLAQRSPEMVI
# CFLGALKAGALYVPIDVESWSKDRVISTLDRVSARVILNTSTNEYLGYEQISLKEIERAFAPTTERHWDNELDRPWKQIDPILATIQDPASYSNLRAI
# MIGGEAPPTSLVRKWAASLPTSPIYNFYGPTETTFASLVAQLHPDKPITLGHPMSNSRVILLDGEVESHYGEICIAGPGLARGYYKNESLTAEKFVYW
# QGERIYRTGDFARLTDHGLEFAGRKDSIVKNRGFLVSLDGQVIPMLCSHPKVMAATAFMYQGRLVGFVTPKDIDGVALRKILIEKYDSFIIPDLIRSV
# EFLPLTTNDKVDNRALQALLDIEIPRMIDGNSLHVAFSHGSKMDVLKAALSFAISLPLSNINDNRSFTELGGNSLAALKVLSFLRTKGFHMQLGPLFD
# LPNLSSIHDAMGELDANEEEGHSLERRPIPSTAPMTSLQTKMIRTGLRDPATSYMLLRISPA]
# end gene tig00000001.g83
###
# start gene tig00000001.g84
tig00000001	AUGUSTUS	gene	334584	336129	0.35	+	.	ID=tig00000001.g84
tig00000001	AUGUSTUS	transcript	334584	336129	0.35	+	.	ID=tig00000001.g84.t1;Parent=tig00000001.g84
tig00000001	AUGUSTUS	start_codon	334584	334586	.	+	0	Parent=tig00000001.g84.t1
tig00000001	AUGUSTUS	intron	334776	334985	0.44	+	.	Parent=tig00000001.g84.t1
tig00000001	AUGUSTUS	intron	335289	335358	0.78	+	.	Parent=tig00000001.g84.t1
tig00000001	AUGUSTUS	CDS	334584	334775	0.75	+	0	ID=tig00000001.g84.t1.cds;Parent=tig00000001.g84.t1
tig00000001	AUGUSTUS	CDS	334986	335288	0.41	+	0	ID=tig00000001.g84.t1.cds;Parent=tig00000001.g84.t1
tig00000001	AUGUSTUS	CDS	335359	336126	0.78	+	0	ID=tig00000001.g84.t1.cds;Parent=tig00000001.g84.t1
tig00000001	AUGUSTUS	stop_codon	336127	336129	.	+	0	Parent=tig00000001.g84.t1
# coding sequence = [atgcccagtggaaaagcagaggcgtctcttgcacaagaacttttcgttattcgcggcgagcatgcagcaactaatcact
# caccaaatgttgaatggaaaatctcgaatcgcacactgttggtcttcattaccatcttacttttgactctcatggttgctttggacagtacctcgatt
# ggtgtggcattgccaccaaattttgtttctttttccaccatctttggccgtcgatctctcttcatcatcggcatagtcttctttttcgttggggctgt
# ggtggcaggtgtatcgaagaatgttactcagctactagttggccgatgcatacaaggtgtcggaggcggaggcatttcggccattaccgaagttctca
# tcgctgacttggtaccgatgaggtatcgaggtcagtattacggcctcatgaatgctatgtggagcgtgggatctgtctgtggccctatcattggaggc
# gcttttgcaggcagtgcgtcatggcggtggatattctacatcaatttccccttcgtcggcgtcggacttatttgcgttgtagtgttcatgaacctcca
# cttcgtcccgacgtcactttctgacaagcttcgtcaaattgactacatcggctccctcatcttcatcgtcagcacgacagcattcctcattcccttga
# cgtggggtggcgtggcatacagttggcactcatggagaacactagtccctctcattatgggtatcacggggtgtggcgtatttgttgtttatgaatcg
# tactttgcccgagcccccatcattccgatcgatctcttcaagaacctcactgctagcgtctcgtttgtcagcgctgggctctcgggcctgcttgtttg
# gtgcattgtctactatatgccattgtatttccaggctgtgaaagaatacagtcccgtcttgaccggggtgtgcatcttcccccaaacgttcactgtcg
# cacccgcaggtgcgatagctggcatggccataacaaagactggcaaatatcgatgggcaatttggtcggggtgggctcttgcgactctggggttgggc
# ctgctttgtattctggaggtcggaaccagcgtcccaggttggatctttctgaacctggtctctggcatcggccttggattcctcttcccttctgtggc
# ttcagcaatacaggcggctactgatccagagcatgtccccatggccttggctatgtttagcttcttcagatctcttggccaggctgttggggtagcca
# ttggggggtga]
# protein sequence = [MPSGKAEASLAQELFVIRGEHAATNHSPNVEWKISNRTLLVFITILLLTLMVALDSTSIGVALPPNFVSFSTIFGRRS
# LFIIGIVFFFVGAVVAGVSKNVTQLLVGRCIQGVGGGGISAITEVLIADLVPMRYRGQYYGLMNAMWSVGSVCGPIIGGAFAGSASWRWIFYINFPFV
# GVGLICVVVFMNLHFVPTSLSDKLRQIDYIGSLIFIVSTTAFLIPLTWGGVAYSWHSWRTLVPLIMGITGCGVFVVYESYFARAPIIPIDLFKNLTAS
# VSFVSAGLSGLLVWCIVYYMPLYFQAVKEYSPVLTGVCIFPQTFTVAPAGAIAGMAITKTGKYRWAIWSGWALATLGLGLLCILEVGTSVPGWIFLNL
# VSGIGLGFLFPSVASAIQAATDPEHVPMALAMFSFFRSLGQAVGVAIGG]
# end gene tig00000001.g84
###
# start gene tig00000001.g85
tig00000001	AUGUSTUS	gene	335739	336410	.	-	.	ID=tig00000001.g85
tig00000001	AUGUSTUS	transcript	335739	336410	0.73	-	.	ID=tig00000001.g85.t1;Parent=tig00000001.g85
tig00000001	AUGUSTUS	stop_codon	335739	335741	.	-	0	Parent=tig00000001.g85.t1
tig00000001	AUGUSTUS	CDS	335742	336410	0.73	-	0	ID=tig00000001.g85.t1.cds;Parent=tig00000001.g85.t1
tig00000001	AUGUSTUS	start_codon	336408	336410	.	-	0	Parent=tig00000001.g85.t1
# coding sequence = [atgcttttcaatgattccctgatcactatcgagttgtcgatcaatgctatactcttggttgagcagactcaagagaagc
# ccaataccagcaagtgcgcagcacactgcccaaactatgcgcaggctatcaacaaaggcttgttgaaggtcacgcttgtcctggccatcggacatgga
# cttgatgatatcgaccaagccggcggcgtcggcaccataagccgtggcgtttggcgcaagatttggatagttgaggaggtttgtgaccatccgatttt
# ggaatatcaccccccaatggctaccccaacagcctggccaagagatctgaagaagctaaacatagccaaggccatggggacatgctctggatcagtag
# ccgcctgtattgctgaagccacagaagggaagaggaatccaaggccgatgccagagaccaggttcagaaagatccaacctgggacgctggttccgacc
# tccagaatacaaagcaggcccaaccccagagtcgcaagagcccaccccgaccaaattgcccatcgatatttgccagtctttgttatggccatgccagc
# tatcgcacctgcgggtgcgacagtgaacgtttgggggaagatgcacaccccggtcaagacgggactgtattctttcacagcctggaaatacaatggca
# tatag]
# protein sequence = [MLFNDSLITIELSINAILLVEQTQEKPNTSKCAAHCPNYAQAINKGLLKVTLVLAIGHGLDDIDQAGGVGTISRGVWR
# KIWIVEEVCDHPILEYHPPMATPTAWPRDLKKLNIAKAMGTCSGSVAACIAEATEGKRNPRPMPETRFRKIQPGTLVPTSRIQSRPNPRVARAHPDQI
# AHRYLPVFVMAMPAIAPAGATVNVWGKMHTPVKTGLYSFTAWKYNGI]
# end gene tig00000001.g85
###
# start gene tig00000001.g86
tig00000001	AUGUSTUS	gene	336144	336446	0.93	+	.	ID=tig00000001.g86
tig00000001	AUGUSTUS	transcript	336144	336446	0.93	+	.	ID=tig00000001.g86.t1;Parent=tig00000001.g86
tig00000001	AUGUSTUS	start_codon	336144	336146	.	+	0	Parent=tig00000001.g86.t1
tig00000001	AUGUSTUS	CDS	336144	336443	0.93	+	0	ID=tig00000001.g86.t1.cds;Parent=tig00000001.g86.t1
tig00000001	AUGUSTUS	stop_codon	336444	336446	.	+	0	Parent=tig00000001.g86.t1
# coding sequence = [atggtcacaaacctcctcaactatccaaatcttgcgccaaacgccacggcttatggtgccgacgccgccggcttggtcg
# atatcatcaagtccatgtccgatggccaggacaagcgtgaccttcaacaagcctttgttgatagcctgcgcatagtttgggcagtgtgctgcgcactt
# gctggtattgggcttctcttgagtctgctcaaccaagagtatagcattgatcgacaactcgatagtgatcagggaatcattgaaaagcatcagtttcg
# tcctcatacggagagcacggaagcttga]
# protein sequence = [MVTNLLNYPNLAPNATAYGADAAGLVDIIKSMSDGQDKRDLQQAFVDSLRIVWAVCCALAGIGLLLSLLNQEYSIDRQ
# LDSDQGIIEKHQFRPHTESTEA]
# end gene tig00000001.g86
###
# start gene tig00000001.g87
tig00000001	AUGUSTUS	gene	337730	338053	.	-	.	ID=tig00000001.g87
tig00000001	AUGUSTUS	transcript	337730	338053	0.83	-	.	ID=tig00000001.g87.t1;Parent=tig00000001.g87
tig00000001	AUGUSTUS	stop_codon	337730	337732	.	-	0	Parent=tig00000001.g87.t1
tig00000001	AUGUSTUS	CDS	337733	338053	0.83	-	0	ID=tig00000001.g87.t1.cds;Parent=tig00000001.g87.t1
tig00000001	AUGUSTUS	start_codon	338051	338053	.	-	0	Parent=tig00000001.g87.t1
# coding sequence = [atgccaactgctcgacaagaagctctgaccgccctcttcaggctcccccagagcgaaaagagctatcacatctccagcg
# tcagtgtggaaaacttgcttgtcagctgtatatgctggcgctccgattttgtggggatcaatctcctgggtgagatccttgatatgtgcgagaacaac
# atcggctggctttccatcgaattggtgatcctggcggccgcggattggggcaatgtgagatgcaatgccggcatagatgatgacattctcctcacgag
# tgtagttatcaactggcactcccttgacgaccttgaaaccatggcctag]
# protein sequence = [MPTARQEALTALFRLPQSEKSYHISSVSVENLLVSCICWRSDFVGINLLGEILDMCENNIGWLSIELVILAAADWGNV
# RCNAGIDDDILLTSVVINWHSLDDLETMA]
# end gene tig00000001.g87
###
# start gene tig00000001.g88
tig00000001	AUGUSTUS	gene	339796	342038	0.34	+	.	ID=tig00000001.g88
tig00000001	AUGUSTUS	transcript	339796	342038	0.34	+	.	ID=tig00000001.g88.t1;Parent=tig00000001.g88
tig00000001	AUGUSTUS	start_codon	339796	339798	.	+	0	Parent=tig00000001.g88.t1
tig00000001	AUGUSTUS	intron	340073	340130	1	+	.	Parent=tig00000001.g88.t1
tig00000001	AUGUSTUS	intron	340371	340432	0.86	+	.	Parent=tig00000001.g88.t1
tig00000001	AUGUSTUS	intron	340529	340596	0.8	+	.	Parent=tig00000001.g88.t1
tig00000001	AUGUSTUS	intron	340854	340927	0.96	+	.	Parent=tig00000001.g88.t1
tig00000001	AUGUSTUS	intron	341022	341083	0.8	+	.	Parent=tig00000001.g88.t1
tig00000001	AUGUSTUS	intron	341135	341216	0.67	+	.	Parent=tig00000001.g88.t1
tig00000001	AUGUSTUS	intron	341713	341770	0.91	+	.	Parent=tig00000001.g88.t1
tig00000001	AUGUSTUS	CDS	339796	340072	1	+	0	ID=tig00000001.g88.t1.cds;Parent=tig00000001.g88.t1
tig00000001	AUGUSTUS	CDS	340131	340370	1	+	2	ID=tig00000001.g88.t1.cds;Parent=tig00000001.g88.t1
tig00000001	AUGUSTUS	CDS	340433	340528	0.86	+	2	ID=tig00000001.g88.t1.cds;Parent=tig00000001.g88.t1
tig00000001	AUGUSTUS	CDS	340597	340853	0.8	+	2	ID=tig00000001.g88.t1.cds;Parent=tig00000001.g88.t1
tig00000001	AUGUSTUS	CDS	340928	341021	0.83	+	0	ID=tig00000001.g88.t1.cds;Parent=tig00000001.g88.t1
tig00000001	AUGUSTUS	CDS	341084	341134	0.67	+	2	ID=tig00000001.g88.t1.cds;Parent=tig00000001.g88.t1
tig00000001	AUGUSTUS	CDS	341217	341712	0.55	+	2	ID=tig00000001.g88.t1.cds;Parent=tig00000001.g88.t1
tig00000001	AUGUSTUS	CDS	341771	342035	0.99	+	1	ID=tig00000001.g88.t1.cds;Parent=tig00000001.g88.t1
tig00000001	AUGUSTUS	stop_codon	342036	342038	.	+	0	Parent=tig00000001.g88.t1
# coding sequence = [atgccttccttctggcggcgtcccttccgcagcaatgaagagcctcaagctgctgaagtggaagagcgtggatcatcag
# acagcgatccctctgagctcgtcgttggagatacctattatatcgcaggcaaggccgccaacaacaaagacacatcttatcaagatgcctctggtgct
# cccgtggaagaatcatcgcccctgggatatgatgttggacccatgacgattttgttcctcaacgtgagcaagatgattggcacaggcatcttttcaac
# tccttcgacgattcttgccgggacaggcagcattggactaagtttaatatggtgggctcttggcttcttgacatcgattacagcgtttgccgtgtatc
# tcgaatttactgcctactttccttcgcgatctggcgctgaggtggtgtatctcgaacaagcgttcccaaggccacgctggctgttctcaaccgcattt
# gcttttcagtctgttattctatcatttagcagcgcaaactcatatgttttggctcaatatcttttcaaaatgacggattatacccccacagattggca
# aataaagggagtagccatagctggttatactgtcgccctcctcgtcgttatcttacacaatagatttgcatatcacctggcaaacgcaatcggctttg
# tcaaaatcgctacactggtattcatttcgataaccggattcgtagttctcggaggacatactcgcgttgagaacccgacagccaatttccataattct
# ttcgaagggaaagctaccgcatatggaataacgaatggcttgtacaaaatcattttttcttatgcaggattcgaaaatgctttcaatgttgtaaatga
# ggtcaagaaccctgtcaagcacattcgacgtcaaggctacattgctatctggtctgtcagcattctttacatactcaccgtcatcgcttattatgctg
# ctgtcccgaagcaagacatcatcaagggcaagctgaccgttgccaatctttttttcttaatcgggacctcgagaatcattcgcgaatgtggtcggcag
# ggcgtactcccatggacaaagttctgggtctcaacgtatcctcttggtaccgccctcggcccgtatctcttcaaatacggcatcacgcttatcatgat
# cctggcccctcctgctggcgatgcttttaatttcggtatgtgccaggattttgtgccgattcccatcattgtcgccgttttgtcactaaccaagctca
# cagtcagcgaccttcgcatttaccctggctctttcttcgacttcttgatgagtgtcggtctcctcatcgtgagacgcagacggaaagctctcaatcta
# ccaaggcctgccttcaaagcctgggatgtcgttatttggtttagcatcctgaaaaatctctatctccttattatgccctggtatcctccagctggagg
# cgcaactggtggtgacgtaagtttttggtatgctacatatgtagttgcttcgattggcattctgttggcttgtgtcgcttattattggctttggattc
# acggtattccttatttccgaggctataagatccgagaagaggttattactcttgatgatgggtcaaaaagtcaccgattggtcaaggtgccaaattct
# gaagttgaagagtgggataagacacatgatcacgctgggcggatcattgctgaggctgccgaagtgagtgacaagacagctgacaatgttttggtggt
# cggaaaggacagcgccgtatccagcacaaaatga]
# protein sequence = [MPSFWRRPFRSNEEPQAAEVEERGSSDSDPSELVVGDTYYIAGKAANNKDTSYQDASGAPVEESSPLGYDVGPMTILF
# LNVSKMIGTGIFSTPSTILAGTGSIGLSLIWWALGFLTSITAFAVYLEFTAYFPSRSGAEVVYLEQAFPRPRWLFSTAFAFQSVILSFSSANSYVLAQ
# YLFKMTDYTPTDWQIKGVAIAGYTVALLVVILHNRFAYHLANAIGFVKIATLVFISITGFVVLGGHTRVENPTANFHNSFEGKATAYGITNGLYKIIF
# SYAGFENAFNVVNEVKNPVKHIRRQGYIAIWSVSILYILTVIAYYAAVPKQDIIKGKLTVANLFFLIGTSRIIRECGRQGVLPWTKFWVSTYPLGTAL
# GPYLFKYGITLIMILAPPAGDAFNFGMCQDFVPIPIIVAVLSLTKLTVSDLRIYPGSFFDFLMSVGLLIVRRRRKALNLPRPAFKAWDVVIWFSILKN
# LYLLIMPWYPPAGGATGGDVSFWYATYVVASIGILLACVAYYWLWIHGIPYFRGYKIREEVITLDDGSKSHRLVKVPNSEVEEWDKTHDHAGRIIAEA
# AEVSDKTADNVLVVGKDSAVSSTK]
# end gene tig00000001.g88
###
# start gene tig00000001.g89
tig00000001	AUGUSTUS	gene	344828	347404	0.12	+	.	ID=tig00000001.g89
tig00000001	AUGUSTUS	transcript	344828	347404	0.12	+	.	ID=tig00000001.g89.t1;Parent=tig00000001.g89
tig00000001	AUGUSTUS	start_codon	344828	344830	.	+	0	Parent=tig00000001.g89.t1
tig00000001	AUGUSTUS	intron	344980	345043	0.99	+	.	Parent=tig00000001.g89.t1
tig00000001	AUGUSTUS	intron	345317	345374	1	+	.	Parent=tig00000001.g89.t1
tig00000001	AUGUSTUS	intron	345516	345572	1	+	.	Parent=tig00000001.g89.t1
tig00000001	AUGUSTUS	intron	345775	346346	0.36	+	.	Parent=tig00000001.g89.t1
tig00000001	AUGUSTUS	intron	346452	346517	0.99	+	.	Parent=tig00000001.g89.t1
tig00000001	AUGUSTUS	intron	347121	347185	0.45	+	.	Parent=tig00000001.g89.t1
tig00000001	AUGUSTUS	CDS	344828	344979	0.82	+	0	ID=tig00000001.g89.t1.cds;Parent=tig00000001.g89.t1
tig00000001	AUGUSTUS	CDS	345044	345316	0.99	+	1	ID=tig00000001.g89.t1.cds;Parent=tig00000001.g89.t1
tig00000001	AUGUSTUS	CDS	345375	345515	1	+	1	ID=tig00000001.g89.t1.cds;Parent=tig00000001.g89.t1
tig00000001	AUGUSTUS	CDS	345573	345774	0.36	+	1	ID=tig00000001.g89.t1.cds;Parent=tig00000001.g89.t1
tig00000001	AUGUSTUS	CDS	346347	346451	0.84	+	0	ID=tig00000001.g89.t1.cds;Parent=tig00000001.g89.t1
tig00000001	AUGUSTUS	CDS	346518	347120	0.45	+	0	ID=tig00000001.g89.t1.cds;Parent=tig00000001.g89.t1
tig00000001	AUGUSTUS	CDS	347186	347401	0.75	+	0	ID=tig00000001.g89.t1.cds;Parent=tig00000001.g89.t1
tig00000001	AUGUSTUS	stop_codon	347402	347404	.	+	0	Parent=tig00000001.g89.t1
# coding sequence = [atggccaaaacgtttataagagatgaggaactttgcaggcggtatgcgcagtttgcatccgagctggaccggtggcact
# tcaagatcatctactggttcatgttcgtgcttaatcttgtgatcctgttcattgcatcttggacatacacaaaaagccaggaagcgaatgagcagctt
# agtcacgagccacagaggcgatcaaggagtctagtcaagtacatgctgatgtgccttggctgtgttctattttcagccgcattggttgttatggaagc
# ctttgctctcttggctctgcaattctgcgatggggagaatctgatttccctatactggtctacttggaccatgatccaggttggatccctgatcgcaa
# tgatgggcatcatccttgccatggcacattcgttgcgaaacaggagacatccaccgtgggctcttgctttgggaacgccggttctcgtcatcgccggt
# ttgttgcatctcatccacgattgcacaaagaagcgggtcaataagattaaaaacggttccatcatgaagagcagcgctccttctatgagtgaagtgaa
# tacaatccaagggaacccggaagacgatctggagaattcgatcttgggcgagttcattggattcacagtggaaggcggtccaattgtccgcttcaacg
# attctatgccactgaatctcaaccccgactacggattcgaagttttgggatactgcgatggcactcgaccagtagtggcatatcaaaagggctccatc
# cagtctggcctttgtctggtcaaacaccttgatgccgatgcgccatcgacgcccgggctaagcagcagaatcgccatgggcttggaaaaggtcaagca
# cgttgtgctggtgctttccggcaagggaggcgtgggcaaatcctcggtgacgacgcagctggccctgtctctgacgcttgccggccattcggtgggaa
# tcctcgacgtcgacctgaccggcccatccatcccgcgcatgctgtcgatcgaggcctccaaggtcacgcagatcccaggaggatgggctccggttccc
# gtccacgaggcagagccggaaaacggcctggggagtctacatgccatgagtctgggattcctgctgccccaaagaggcgacgcagtggtgtggagggg
# ccccaagaagacggccatgattcggcagttcctcaaggacgttctatgggacgagaccgactacctcctcatcgacacacctccgggaaccagcgacg
# agcatatatcactggctgaaacgctacagagagacgcccgcccaggccaggtggccggcgcggtggttgtgacgacaccccaggcagtggccaccgcg
# gacgtgcgcaaagagctcaacttttgcgtcaagacgggcatccgcgtgctgggagtggtggagaacatgagcggcttcgtctgtccacactgctccga
# atgtaccgacattttcgggtccgggtttattgccctcgtcgaagaaggccagcggccgcattacccggcaggaacggtggtcaatggccgggacattt
# cgagcgatgagaagaagctcgacaacacacagaacaagggcgacgggacgctggttgacaagtacaaggactgttcattgttccacatattcgtaggc
# ataaccgcccagctcaaggagaaggtgaccggggcagaaattacatga]
# protein sequence = [MAKTFIRDEELCRRYAQFASELDRWHFKIIYWFMFVLNLVILFIASWTYTKSQEANEQLSHEPQRRSRSLVKYMLMCL
# GCVLFSAALVVMEAFALLALQFCDGENLISLYWSTWTMIQVGSLIAMMGIILAMAHSLRNRRHPPWALALGTPVLVIAGLLHLIHDCTKKRVNKIKNG
# SIMKSSAPSMSEVNTIQGNPEDDLENSILGEFIGFTVEGGPIVRFNDSMPLNLNPDYGFEVLGYCDGTRPVVAYQKGSIQSGLCLVKHLDADAPSTPG
# LSSRIAMGLEKVKHVVLVLSGKGGVGKSSVTTQLALSLTLAGHSVGILDVDLTGPSIPRMLSIEASKVTQIPGGWAPVPVHEAEPENGLGSLHAMSLG
# FLLPQRGDAVVWRGPKKTAMIRQFLKDVLWDETDYLLIDTPPGTSDEHISLAETLQRDARPGQVAGAVVVTTPQAVATADVRKELNFCVKTGIRVLGV
# VENMSGFVCPHCSECTDIFGSGFIALVEEGQRPHYPAGTVVNGRDISSDEKKLDNTQNKGDGTLVDKYKDCSLFHIFVGITAQLKEKVTGAEIT]
# end gene tig00000001.g89
###
# start gene tig00000001.g90
tig00000001	AUGUSTUS	gene	349746	351342	0.93	+	.	ID=tig00000001.g90
tig00000001	AUGUSTUS	transcript	349746	351342	0.93	+	.	ID=tig00000001.g90.t1;Parent=tig00000001.g90
tig00000001	AUGUSTUS	start_codon	349746	349748	.	+	0	Parent=tig00000001.g90.t1
tig00000001	AUGUSTUS	intron	349861	349927	1	+	.	Parent=tig00000001.g90.t1
tig00000001	AUGUSTUS	CDS	349746	349860	1	+	0	ID=tig00000001.g90.t1.cds;Parent=tig00000001.g90.t1
tig00000001	AUGUSTUS	CDS	349928	351339	0.93	+	2	ID=tig00000001.g90.t1.cds;Parent=tig00000001.g90.t1
tig00000001	AUGUSTUS	stop_codon	351340	351342	.	+	0	Parent=tig00000001.g90.t1
# coding sequence = [atggccaatctttcggtccccaacaattacaccttttccccgtcatcggcaacgccccacttgacaatcaaccacgaca
# atgccgcggaattggactcgacctatgcctttgaagggcctgaaaagctcctggaggtgtggttcgcgccgagtgcctcagcactccccaggggcgct
# caacctgcgggcctcaaggccgtgtcctctgagacttgggagaccatgcttgacatggtaaactgcaagattctctcagtgctcgagtccgacgctgt
# tgatgcctatcttctctctgaatcgagcatgtttgtcttccctcacaagctcatcttgaagacttgcggcacgaccactctcttgcttggactgcagc
# gcctgcttcacatcgccgccgagcatgcgggcttcccctttggcaatgccacgtctgcaaaggaaatcaaggccgttgctactccttaccgagtcttt
# tacagccgcaagaactttctcttcccagacaagcagcacggcccccaccgcagctggaagcaagaagtcaagtacttggacgacatggttgatggcgg
# cagtgcctacatggtcggaaagatgaatggcgaccactggtacctctatatcacgtctcctaaccgagagttcaccccgcccctgacccctgactcgg
# agcaaaatgagatggccccagccagcttctcacttcccgccagctttggccatggaggacctgggagcgacgaaacgctcgagattttgatgacggat
# ctcgatccagagaatgccaagcagttttacctggcacacgcgagtgcggtcgcgtgcgacaaactctctgccgaaaccaccaaggctcgtcaagatgc
# cgtcggcggatcctcgactccactcggtgaggttgatgtctttgccgatagcatcgagtccgacctccatgagccgtgcgagaagcccggtgaaatcg
# agggtctgaccaccgaaggccacgccctcggcacggttgtgtccgagcagtgcggtctcgccgacgtctatcccacctctgtctacccggacgcccgc
# attgattcctacctcttcagcccgtgcggattctctgccaacggcatcatccctccgcccccagccacgcaggagggtggccaggaaagcggtaagaa
# tgccggacactactttagcgttcacgtaacccctgagactggtttttcgtttgcttcattcgaaaccaacgttccaggaggccagagcggccggacca
# ctgccgagattatcgagcacgttgttgaaatcttcaagcctggccgcttcagcgtcaccttgttcgaggccaagggccgtggcgacaacacctacggt
# tcggccaaagctgaagccaagggtcttgctgctcagcgattcatcgattctgtgcgcggatatcgccgtattgatcgcattgttcacgactttgagga
# ctacgacctcgtattccgcttctatgagcgtgagggctgggttggcgacaagaaggcccgtgtgggagaggaaatttga]
# protein sequence = [MANLSVPNNYTFSPSSATPHLTINHDNAAELDSTYAFEGPEKLLEVWFAPSASALPRGAQPAGLKAVSSETWETMLDM
# VNCKILSVLESDAVDAYLLSESSMFVFPHKLILKTCGTTTLLLGLQRLLHIAAEHAGFPFGNATSAKEIKAVATPYRVFYSRKNFLFPDKQHGPHRSW
# KQEVKYLDDMVDGGSAYMVGKMNGDHWYLYITSPNREFTPPLTPDSEQNEMAPASFSLPASFGHGGPGSDETLEILMTDLDPENAKQFYLAHASAVAC
# DKLSAETTKARQDAVGGSSTPLGEVDVFADSIESDLHEPCEKPGEIEGLTTEGHALGTVVSEQCGLADVYPTSVYPDARIDSYLFSPCGFSANGIIPP
# PPATQEGGQESGKNAGHYFSVHVTPETGFSFASFETNVPGGQSGRTTAEIIEHVVEIFKPGRFSVTLFEAKGRGDNTYGSAKAEAKGLAAQRFIDSVR
# GYRRIDRIVHDFEDYDLVFRFYEREGWVGDKKARVGEEI]
# end gene tig00000001.g90
###
# start gene tig00000001.g91
tig00000001	AUGUSTUS	gene	350065	351441	.	-	.	ID=tig00000001.g91
tig00000001	AUGUSTUS	transcript	350065	351441	0.13	-	.	ID=tig00000001.g91.t1;Parent=tig00000001.g91
tig00000001	AUGUSTUS	stop_codon	350065	350067	.	-	0	Parent=tig00000001.g91.t1
tig00000001	AUGUSTUS	intron	350240	350512	0.43	-	.	Parent=tig00000001.g91.t1
tig00000001	AUGUSTUS	intron	350979	351035	0.63	-	.	Parent=tig00000001.g91.t1
tig00000001	AUGUSTUS	CDS	350068	350239	0.43	-	1	ID=tig00000001.g91.t1.cds;Parent=tig00000001.g91.t1
tig00000001	AUGUSTUS	CDS	350513	350978	0.77	-	2	ID=tig00000001.g91.t1.cds;Parent=tig00000001.g91.t1
tig00000001	AUGUSTUS	CDS	351036	351441	0.31	-	0	ID=tig00000001.g91.t1.cds;Parent=tig00000001.g91.t1
tig00000001	AUGUSTUS	start_codon	351439	351441	.	-	0	Parent=tig00000001.g91.t1
# coding sequence = [atgaaactgaggggatcttgtccagatccaatccaacacccatatccttcttcatattccattgctggtcgtctgcaga
# aaattgccagcggacttgcatcaaatttcctctcccacacgggccttcttgtcgccaacccagccctcacgctcatagaagcggaatacgaggtcgta
# gtcctcaaagtcgtgaacaatgcgatcaatacggcgatatccgcgcacagaatcgatgaatcgctgagcagcaagacccttggcttcagctttggccg
# aaccgtaggtgttgtcgccacggcccttggcctcgaacaaggtgacgctgaagcggccaggcttgaagatttcaacaacgtgctcgataatctcggca
# gtggtccggccgctctggcctcctggaacgttgtgtccggcattcttaccgctttcctggccaccctcctgcgtggctgggggcggagggatgatgcc
# gttggcagagaatccgcacgggctgaagaggtaggaatcaatgcgggcgtccgggtagacagaggtgggatagacgtcggcgagaccgcactgctcgg
# acacaaccgtgccgagggcgtggccttcggtggtcagaccctcgatttcaccgggcttctcgcacggctcatggaggtcggactcgatgctatcggca
# aagacatcaacctcaccgagtggagtcgaggatccgccgacggcatcttgacgagccttggtggtttcggcagagagtttgtcgcacgcgaccgcact
# cgcgtgtgccaggtaaaactgcttggcattctctggatcgagatccgtcatcaaaatctcgagcgtttcgtcgctcccaggtcctccatggccaaagc
# tggcgggaaacgtggcattgccaaaggggaagcccgcatgctcggcggcgatgtgaagcaggcgctgcagtccaagcaagagagtggtcgtgccgcaa
# gtcttcaagatgagcttgtgagggaagacaaacatgctcgattcagagagaagataggcatcaacagcgtcggactcgagcactga]
# protein sequence = [MKLRGSCPDPIQHPYPSSYSIAGRLQKIASGLASNFLSHTGLLVANPALTLIEAEYEVVVLKVVNNAINTAISAHRID
# ESLSSKTLGFSFGRTVGVVATALGLEQGDAEAARLEDFNNVLDNLGSGPAALASWNVVSGILTAFLATLLRGWGRRDDAVGRESARAEEVGINAGVRV
# DRGGIDVGETALLGHNRAEGVAFGGQTLDFTGLLARLMEVGLDAIGKDINLTEWSRGSADGILTSLGGFGREFVARDRTRVCQVKLLGILWIEIRHQN
# LERFVAPRSSMAKAGGKRGIAKGEARMLGGDVKQALQSKQESGRAASLQDELVREDKHARFREKIGINSVGLEH]
# end gene tig00000001.g91
###
# start gene tig00000001.g92
tig00000001	AUGUSTUS	gene	352767	353279	.	-	.	ID=tig00000001.g92
tig00000001	AUGUSTUS	transcript	352767	353279	0.52	-	.	ID=tig00000001.g92.t1;Parent=tig00000001.g92
tig00000001	AUGUSTUS	stop_codon	352767	352769	.	-	0	Parent=tig00000001.g92.t1
tig00000001	AUGUSTUS	CDS	352770	353279	0.52	-	0	ID=tig00000001.g92.t1.cds;Parent=tig00000001.g92.t1
tig00000001	AUGUSTUS	start_codon	353277	353279	.	-	0	Parent=tig00000001.g92.t1
# coding sequence = [atgcagaacgtcgccttgcgtatcaatctcaacctcgtcacgccctccttctctcgcatcacgtatctcaagacgtggg
# tcctgcggtgccatggctgcttcaacatcaccaaggatatgaacaagcagttttgccccaagtgcggccagagcactcttacaaggacaagttgctca
# acggaccaacacggcaacttcaagatccatctcaagcaaaacttccagtggaacaaccgcggaaatgtcttcagcgtgccaaagccggtccacggcag
# tgccaacggaagactgccgaagaacgttggtggcaagaatggctggggcagagacctgatcttggctgaggaccagaaggagcacgtcaaggcactgg
# atgaccagcggagacagaggaagaaggatttgatggacgacgatttcttgcctggtttgttgacgggcaatagatcgggagcaggcaacaggatcaag
# gttggtgcaggacgtgctgtgaactctaggcggaagcggtag]
# protein sequence = [MQNVALRINLNLVTPSFSRITYLKTWVLRCHGCFNITKDMNKQFCPKCGQSTLTRTSCSTDQHGNFKIHLKQNFQWNN
# RGNVFSVPKPVHGSANGRLPKNVGGKNGWGRDLILAEDQKEHVKALDDQRRQRKKDLMDDDFLPGLLTGNRSGAGNRIKVGAGRAVNSRRKR]
# end gene tig00000001.g92
###
# start gene tig00000001.g93
tig00000001	AUGUSTUS	gene	353294	354118	.	-	.	ID=tig00000001.g93
tig00000001	AUGUSTUS	transcript	353294	354118	1	-	.	ID=tig00000001.g93.t1;Parent=tig00000001.g93
tig00000001	AUGUSTUS	stop_codon	353294	353296	.	-	0	Parent=tig00000001.g93.t1
tig00000001	AUGUSTUS	CDS	353297	354118	1	-	0	ID=tig00000001.g93.t1.cds;Parent=tig00000001.g93.t1
tig00000001	AUGUSTUS	start_codon	354116	354118	.	-	0	Parent=tig00000001.g93.t1
# coding sequence = [atggcaaccccgctggctcaacctacagagccatctgcgactccgactgtcgcaacggcgaagccgattcacagcctcg
# ttcttgataccggtccgctgatcaagaacgatcctcctgccagtgtcctcatcgccaaggccgaaaagctctacacccttcccaacatcattagcgaa
# atccgcgacgttgcgacccgatctcgagttgaaacaacgctgttgccattcgtcaccctgcggtcccctaggcccgagagcttaaagttcattgcaga
# ctttgcgaaaaagactggtgattatggagtacttagcagaccagacatggaggtgcttgcactgggatacgagctggaatgcgagaggaacggaggcg
# actggagactgaggaatacaccgagccagaaaggattgaatggcaagccgcaacaggataagccgacggaggaagcacaagaagaaccagctccagcg
# gatggagctcaacagatcaccgaacccgaagagacgccagaagccgcagacgaacaagagaatgcccagtcagagccacatgccggggccagcctcaa
# caatgacatgcagaacctcagtctggaagcctctggcaacagtgaagagcaacccacaccgactggggcaacggaagctgtcgaagaaactcaagatt
# cttccccggttgcacagcagcctgaagaggttccagaggagtctgacgatgagggctggatcactccgtccaacctcaagaagcagcaagccattgac
# tctggcgcggctggcactaatgacaaagccctcctaaaattctgcaggctgccatcctga]
# protein sequence = [MATPLAQPTEPSATPTVATAKPIHSLVLDTGPLIKNDPPASVLIAKAEKLYTLPNIISEIRDVATRSRVETTLLPFVT
# LRSPRPESLKFIADFAKKTGDYGVLSRPDMEVLALGYELECERNGGDWRLRNTPSQKGLNGKPQQDKPTEEAQEEPAPADGAQQITEPEETPEAADEQ
# ENAQSEPHAGASLNNDMQNLSLEASGNSEEQPTPTGATEAVEETQDSSPVAQQPEEVPEESDDEGWITPSNLKKQQAIDSGAAGTNDKALLKFCRLPS]
# end gene tig00000001.g93
###
# start gene tig00000001.g94
tig00000001	AUGUSTUS	gene	358435	358674	0.58	+	.	ID=tig00000001.g94
tig00000001	AUGUSTUS	transcript	358435	358674	0.58	+	.	ID=tig00000001.g94.t1;Parent=tig00000001.g94
tig00000001	AUGUSTUS	start_codon	358435	358437	.	+	0	Parent=tig00000001.g94.t1
tig00000001	AUGUSTUS	CDS	358435	358671	0.58	+	0	ID=tig00000001.g94.t1.cds;Parent=tig00000001.g94.t1
tig00000001	AUGUSTUS	stop_codon	358672	358674	.	+	0	Parent=tig00000001.g94.t1
# coding sequence = [atggaggaccgcgctgtttctttcttatctacgcacaatggagcaccgaacccggagctttcgcgccatctcgttccag
# cacgctctggcgagatccggtggccggaggcgttcgctcctcgaaccttggagcccagctatttgcgcccactccgtccgtggcgcttctgccccgac
# gacgcggccaccccggccctcctcctctggctcatgcagatgcagcctctgcaaccttattag]
# protein sequence = [MEDRAVSFLSTHNGAPNPELSRHLVPARSGEIRWPEAFAPRTLEPSYLRPLRPWRFCPDDAATPALLLWLMQMQPLQP
# Y]
# end gene tig00000001.g94
###
# start gene tig00000001.g95
tig00000001	AUGUSTUS	gene	359180	359770	0.92	+	.	ID=tig00000001.g95
tig00000001	AUGUSTUS	transcript	359180	359770	0.92	+	.	ID=tig00000001.g95.t1;Parent=tig00000001.g95
tig00000001	AUGUSTUS	start_codon	359180	359182	.	+	0	Parent=tig00000001.g95.t1
tig00000001	AUGUSTUS	CDS	359180	359767	0.92	+	0	ID=tig00000001.g95.t1.cds;Parent=tig00000001.g95.t1
tig00000001	AUGUSTUS	stop_codon	359768	359770	.	+	0	Parent=tig00000001.g95.t1
# coding sequence = [atgtctgatacatccatcacttcgccatcggactctgaaaagggccgctacgatgtgaaaaagactgccaaccccaacc
# tgtcagacgagtcacccggtgagactggcgaagagttccgcgaagacgccgaacgcgccatcgcagaggcaggcgagcacaaattcaaccggttagga
# tggaagcgtctcaccgtcgtcctcatcgtcgaagccattgccctcggcagcttgtctttgcccagtgcttttgctactcttggtatggtggctggaac
# catctgctctgttggcctcggtcttcttgccatctataccagtgatcttgtcggcatggtcaagatcaaattccccgaagttgcccactatgccgatg
# ctgctaggttggttgctggcaagtttggatatgagctcgttggagccatgttcgcccttcagctggttctgctcatcggatcgcactgcttgacaggc
# gccattgccctgctcaacatctccaacaatgccatctgctccgtgggctttgcagcaatctccgccatcatcctctggcttctggcacttcccccagt
# ttcaccgaactggccatcctag]
# protein sequence = [MSDTSITSPSDSEKGRYDVKKTANPNLSDESPGETGEEFREDAERAIAEAGEHKFNRLGWKRLTVVLIVEAIALGSLS
# LPSAFATLGMVAGTICSVGLGLLAIYTSDLVGMVKIKFPEVAHYADAARLVAGKFGYELVGAMFALQLVLLIGSHCLTGAIALLNISNNAICSVGFAA
# ISAIILWLLALPPVSPNWPS]
# end gene tig00000001.g95
###
# start gene tig00000001.g96
tig00000001	AUGUSTUS	gene	359351	360954	.	-	.	ID=tig00000001.g96
tig00000001	AUGUSTUS	transcript	359351	360954	0.06	-	.	ID=tig00000001.g96.t1;Parent=tig00000001.g96
tig00000001	AUGUSTUS	stop_codon	359351	359353	.	-	0	Parent=tig00000001.g96.t1
tig00000001	AUGUSTUS	intron	359738	359946	0.34	-	.	Parent=tig00000001.g96.t1
tig00000001	AUGUSTUS	intron	360204	360386	0.62	-	.	Parent=tig00000001.g96.t1
tig00000001	AUGUSTUS	intron	360530	360587	0.77	-	.	Parent=tig00000001.g96.t1
tig00000001	AUGUSTUS	intron	360684	360931	0.17	-	.	Parent=tig00000001.g96.t1
tig00000001	AUGUSTUS	CDS	359354	359737	0.53	-	0	ID=tig00000001.g96.t1.cds;Parent=tig00000001.g96.t1
tig00000001	AUGUSTUS	CDS	359947	360203	0.4	-	2	ID=tig00000001.g96.t1.cds;Parent=tig00000001.g96.t1
tig00000001	AUGUSTUS	CDS	360387	360529	0.65	-	1	ID=tig00000001.g96.t1.cds;Parent=tig00000001.g96.t1
tig00000001	AUGUSTUS	CDS	360588	360683	0.36	-	1	ID=tig00000001.g96.t1.cds;Parent=tig00000001.g96.t1
tig00000001	AUGUSTUS	CDS	360932	360954	0.21	-	0	ID=tig00000001.g96.t1.cds;Parent=tig00000001.g96.t1
tig00000001	AUGUSTUS	start_codon	360952	360954	.	-	0	Parent=tig00000001.g96.t1
# coding sequence = [atgatacggggtgcgtgtacgggcttcgtaaacagcgctcaggcgatttacgccaaaggtgcgcaggtgaagggtcccc
# ggacacttccattgcggtattggtttttctgtagccgcagcactggcgtaggttccagcgaccagcacaacaagaccaacaatcatggaaatactgct
# cagaatcaggtggacaaggttcttcctctcaaagatgctgccttcacggaggagcatgaaccagaagatggcggggaagtagtagcgtccgacgacgg
# tgccgttgatggatcccgagatgaagatgacgggcaagccaataccaaaagcaaccttggagatgagagggccggcagagagcagagcgggggacttg
# acatcaggtccaacaaaggcatagatgactgcaccggtgatggtgtaaatagcaatctcgatgaggccaagagcccagatggactttttatagtcctt
# gggagtgtgcatctcgtccatgaaggagaactggcagatggaaaagcttgccagaagccagaggatgatggcggagattgctgcaaagcccacggagc
# agatggcattgttggagatgttgagcagggcaatggcgcctgtcaagcagtgcgatccgatgagcagaaccagctgaagggcgaacatggctccaacg
# agctcatatccaaacttgccagcaaccaacctagcagcatcggcatagtgggcaacttcggggaatttgatcttgaccatgccgacaagatcactggt
# atagatggcaagaagaccgaggccaacagagcagatggttccagccaccataccaagagtagcaaaagcactgggcaaagacaagctgccgagggcaa
# tggcttcgacgatgaggacgacggtgagacgcttccatcctaa]
# protein sequence = [MIRGACTGFVNSAQAIYAKGAQVKGPRTLPLRYWFFCSRSTGVGSSDQHNKTNNHGNTAQNQVDKVLPLKDAAFTEEH
# EPEDGGEVVASDDGAVDGSRDEDDGQANTKSNLGDERAGREQSGGLDIRSNKGIDDCTGDGVNSNLDEAKSPDGLFIVLGSVHLVHEGELADGKACQK
# PEDDGGDCCKAHGADGIVGDVEQGNGACQAVRSDEQNQLKGEHGSNELISKLASNQPSSIGIVGNFGEFDLDHADKITGIDGKKTEANRADGSSHHTK
# SSKSTGQRQAAEGNGFDDEDDGETLPS]
# end gene tig00000001.g96
###
# start gene tig00000001.g97
tig00000001	AUGUSTUS	gene	359815	360659	0.9	+	.	ID=tig00000001.g97
tig00000001	AUGUSTUS	transcript	359815	360659	0.9	+	.	ID=tig00000001.g97.t1;Parent=tig00000001.g97
tig00000001	AUGUSTUS	start_codon	359815	359817	.	+	0	Parent=tig00000001.g97.t1
tig00000001	AUGUSTUS	intron	360541	360599	0.98	+	.	Parent=tig00000001.g97.t1
tig00000001	AUGUSTUS	CDS	359815	360540	0.92	+	0	ID=tig00000001.g97.t1.cds;Parent=tig00000001.g97.t1
tig00000001	AUGUSTUS	CDS	360600	360656	0.98	+	0	ID=tig00000001.g97.t1.cds;Parent=tig00000001.g97.t1
tig00000001	AUGUSTUS	stop_codon	360657	360659	.	+	0	Parent=tig00000001.g97.t1
# coding sequence = [atgattgctaccggtatcaaggctggcaacgccgacggcggcctgtcatcagttccctggtctgcatggcctaaggagg
# acttgactttcgtcgatgctttcattgctattacaaacatcgtctttgcgtacagcttttccatctgccagttctccttcatggacgagatgcacact
# cccaaggactataaaaagtccatctgggctcttggcctcatcgagattgctatttacaccatcaccggtgcagtcatctatgcctttgttggacctga
# tgtcaagtcccccgctctgctctctgccggccctctcatctccaaggttgcttttggtattggcttgcccgtcatcttcatctcgggatccatcaacg
# gcaccgtcgtcggacgcttcattttctcacgcgtcttcaagaactccatcatccgatacatcaacactcccaaggcatacgccatctgggcttctctt
# cttgctgtcctcaccattatcgcttgggtcattgccgaagctatccccttcttctccgaccttctctctatctcgtcatccctcttcatttccggctt
# cacctactacttccccgccatcttctggttcatgctcctccgtgaaggcagcatctttgagaggaagaaccttgtccacctgattctgagcagtattt
# ccatgattgttggtcttgttgtgctggtcgctggaacctacgccagtgctgttgacatcaaaaaccaataccgcaatggaagtgtccggggacccttc
# acctgcgcacctttggcgtaa]
# protein sequence = [MIATGIKAGNADGGLSSVPWSAWPKEDLTFVDAFIAITNIVFAYSFSICQFSFMDEMHTPKDYKKSIWALGLIEIAIY
# TITGAVIYAFVGPDVKSPALLSAGPLISKVAFGIGLPVIFISGSINGTVVGRFIFSRVFKNSIIRYINTPKAYAIWASLLAVLTIIAWVIAEAIPFFS
# DLLSISSSLFISGFTYYFPAIFWFMLLREGSIFERKNLVHLILSSISMIVGLVVLVAGTYASAVDIKNQYRNGSVRGPFTCAPLA]
# end gene tig00000001.g97
###
# start gene tig00000001.g98
tig00000001	AUGUSTUS	gene	362037	362963	0.95	+	.	ID=tig00000001.g98
tig00000001	AUGUSTUS	transcript	362037	362963	0.95	+	.	ID=tig00000001.g98.t1;Parent=tig00000001.g98
tig00000001	AUGUSTUS	start_codon	362037	362039	.	+	0	Parent=tig00000001.g98.t1
tig00000001	AUGUSTUS	CDS	362037	362960	0.95	+	0	ID=tig00000001.g98.t1.cds;Parent=tig00000001.g98.t1
tig00000001	AUGUSTUS	stop_codon	362961	362963	.	+	0	Parent=tig00000001.g98.t1
# coding sequence = [atgggcgctagagtcatcaaagttgagcgtcccgaagtgggcgactttgctagggcgtacgactcgcgagtcaatggca
# tggcatcgcattttgtgtggaccaatcgttccaaggaaagtctcgcgctcgatctcaaacgtccacgagacttgagcatcctgaaaaagattctcctt
# cgcgccgacgtcatggtacagaatctggcgccgggtgcggcggaaaggcttgggctctcacacgatgaacttggaaaaacaaactcgggcatcatcgt
# atgcgacatctcaggctacggatcgcacgggccttaccgtgacaagaaagcatatgatttgctcgtccagagtgaatcgggaatgcttgacgtaacag
# gcggcaaaaccgaaccggccaagacaggaatatctatagcagatatcgcggccggaatgtatgcctattcaaacatactggcagcacttctggaacgc
# gaaaagaccggaagaggccgccgtattgatatctccatgctagaaagtatggttgaatggatgggcttccccatgtattacgcctttgatgggcagcc
# ggggccggctcgggcaggcgcatctcatgcgacgatatatccgtatggaccctttgagacgggagacggagcttctgtaatgatgggcgtgcagaatg
# agcgagaatggactattttgtgtcgtgatgtattaggtgatgcagctttggcagcggacgagcgttttgcaactaatatcctgagaagtactaaccgg
# gtagaactgaagaagattatatgtgcctgcttctctgatctcacagcagatgaggttattgagaagctggacaaagcgggcattgcaaacgccagtgt
# caatgatatgcaagggtgtggaatcacccacagttgcgggcgagggagcgttgggttgaggtaa]
# protein sequence = [MGARVIKVERPEVGDFARAYDSRVNGMASHFVWTNRSKESLALDLKRPRDLSILKKILLRADVMVQNLAPGAAERLGL
# SHDELGKTNSGIIVCDISGYGSHGPYRDKKAYDLLVQSESGMLDVTGGKTEPAKTGISIADIAAGMYAYSNILAALLEREKTGRGRRIDISMLESMVE
# WMGFPMYYAFDGQPGPARAGASHATIYPYGPFETGDGASVMMGVQNEREWTILCRDVLGDAALAADERFATNILRSTNRVELKKIICACFSDLTADEV
# IEKLDKAGIANASVNDMQGCGITHSCGRGSVGLR]
# end gene tig00000001.g98
###
# start gene tig00000001.g99
tig00000001	AUGUSTUS	gene	363137	365190	.	-	.	ID=tig00000001.g99
tig00000001	AUGUSTUS	transcript	363137	365190	0.24	-	.	ID=tig00000001.g99.t1;Parent=tig00000001.g99
tig00000001	AUGUSTUS	stop_codon	363137	363139	.	-	0	Parent=tig00000001.g99.t1
tig00000001	AUGUSTUS	intron	364529	364587	0.32	-	.	Parent=tig00000001.g99.t1
tig00000001	AUGUSTUS	CDS	363140	364528	0.46	-	0	ID=tig00000001.g99.t1.cds;Parent=tig00000001.g99.t1
tig00000001	AUGUSTUS	CDS	364588	365190	0.39	-	0	ID=tig00000001.g99.t1.cds;Parent=tig00000001.g99.t1
tig00000001	AUGUSTUS	start_codon	365188	365190	.	-	0	Parent=tig00000001.g99.t1
# coding sequence = [atgcccaacaccaggcaaatcaaggcatgcagccgatgtcgtctcttgaaactccgctgcgacaagaccaagccgtcgt
# gcgagaggtgtatccggtccaaggccagctgttcgcttcgatttgacaactcagcacaagcagaatcaacatcgaatcattccactacagagagcaac
# gctaccaacaacccctcggcgcgctcgagttccgatcagtcaccatctccaagtgacagatctgcgccttcatctgacaccgtcaccgtcgagagaga
# ccagagctcaaaaacggttaggaggcgacagcgcgcgcatctctcctgcacacggtgccatcgcctcaaagtcagatgcgacaaacagctgccttgct
# cacgatgtcgtcgctccggattcggtcggcaatgcacatacactcatcgagtcgagaatgactcgtcagcttcagcgagcgatgctgcaacggacgct
# gtctttgtgaaggcagaggaggatccccaatatgccgttacctcgtggcgcacgagacgccgaggcacgacccattggaaagcactcatattacgcgt
# aagagactccaaagcgctcaaattcgccagcaccatccaggcttgtgccgccaacatcggccatgaattttttcatgccgaggacatctcactacttc
# atgttgactgctcgatggacatcctccttcccaccaactttcccttcaacagcccgggtgcgatgaaatactcatcgttcgacaaggtccgcagcctc
# atctgtagctaccgtgacaactacatgtcctttgtcgacgcctatttcgctatataccagcctgtgcatcctatcattgatgctgctcgcttcatgga
# ggagatcaactgtttctggaacgatccttcagaaatcgatgtctcttggttatccagcttcctcatggtgctggcattaggctgctacgctgtgaatc
# gagatgcggcatcaacaatcgagctttgcgtagcagccgaagcatgcttagccaagacgcccttcatggtccggccaagcatgtcagtgatgcggacg
# ttttgtctcatggtccttgctaagcaactggcaaacggatcatgctggtcaattgattcaagttggacgctgctgggcatcgtcgttcgactcgccgt
# ttgcattggcctccataagcctccaccttcggcccccgttgaaggtaatgcgatgacttattccgactggcaatccggccaaatcttatggataacca
# tagtttacttctgtatacagacagcggcgattacaggcatgccgtgtctgctttcttcagatgatatcctcgaaagaaatgccatcgaggacaccctt
# ctgtctcatattgaggaactcggcccatggctatctctgagtgattcatttcctacgatatgcaaaatcatagctagagtgaactccaacaccgaaaa
# gccttcatacgacgagatccttggatacaacgccgacatgagaagactcatggccatcactctagaacatcctggctgcagaggcccattgcgtgcca
# ccctcgacatctttttccgccgcattctaatggtccttcatcgctgccacgcgttgcgtcccaacgcacctacattgcaccccgtctcgtattgggct
# tctcttgagtgcagcctagcaatcctagtccatcaccgagatttctgcgagcacatgggacatcccgataaccgcgatcttttgggccgcatgtataa
# gctcgacttcttcgcagccgccctgacggctggcgttcatctgctcctaatagacgcaccgcttgcggatggcttttctatcccacctaggcagacaa
# tctttgaaactttggagacgtgcacagagatatggggcagggacattgagagatccatttgctttcgcgccggacacagaacactgacgcaaattctc
# tccatgctgtctgatgtggacaatacgaggaatcatgaattacctcattcatag]
# protein sequence = [MPNTRQIKACSRCRLLKLRCDKTKPSCERCIRSKASCSLRFDNSAQAESTSNHSTTESNATNNPSARSSSDQSPSPSD
# RSAPSSDTVTVERDQSSKTVRRRQRAHLSCTRCHRLKVRCDKQLPCSRCRRSGFGRQCTYTHRVENDSSASASDAATDAVFVKAEEDPQYAVTSWRTR
# RRGTTHWKALILRVRDSKALKFASTIQACAANIGHEFFHAEDISLLHVDCSMDILLPTNFPFNSPGAMKYSSFDKVRSLICSYRDNYMSFVDAYFAIY
# QPVHPIIDAARFMEEINCFWNDPSEIDVSWLSSFLMVLALGCYAVNRDAASTIELCVAAEACLAKTPFMVRPSMSVMRTFCLMVLAKQLANGSCWSID
# SSWTLLGIVVRLAVCIGLHKPPPSAPVEGNAMTYSDWQSGQILWITIVYFCIQTAAITGMPCLLSSDDILERNAIEDTLLSHIEELGPWLSLSDSFPT
# ICKIIARVNSNTEKPSYDEILGYNADMRRLMAITLEHPGCRGPLRATLDIFFRRILMVLHRCHALRPNAPTLHPVSYWASLECSLAILVHHRDFCEHM
# GHPDNRDLLGRMYKLDFFAAALTAGVHLLLIDAPLADGFSIPPRQTIFETLETCTEIWGRDIERSICFRAGHRTLTQILSMLSDVDNTRNHELPHS]
# end gene tig00000001.g99
###
# start gene tig00000001.g100
tig00000001	AUGUSTUS	gene	366399	367287	0.84	+	.	ID=tig00000001.g100
tig00000001	AUGUSTUS	transcript	366399	367287	0.84	+	.	ID=tig00000001.g100.t1;Parent=tig00000001.g100
tig00000001	AUGUSTUS	start_codon	366399	366401	.	+	0	Parent=tig00000001.g100.t1
tig00000001	AUGUSTUS	intron	366637	366697	0.94	+	.	Parent=tig00000001.g100.t1
tig00000001	AUGUSTUS	CDS	366399	366636	0.99	+	0	ID=tig00000001.g100.t1.cds;Parent=tig00000001.g100.t1
tig00000001	AUGUSTUS	CDS	366698	367284	0.85	+	2	ID=tig00000001.g100.t1.cds;Parent=tig00000001.g100.t1
tig00000001	AUGUSTUS	stop_codon	367285	367287	.	+	0	Parent=tig00000001.g100.t1
# coding sequence = [atgtcttcacccaagtttgatcgccctcctccagagataaccattgccaaattatccttcccggctcctcgcgtgcttc
# tcgttacgatttcacgtcccaaggctcttaatgccattgatattgcaggtagctgggaactcgcttcgctctttgactggttcgatcaggagccctcg
# ttatgggtcgctatcgtgactggagaagggcgcaccttctcagcaggtgctgatctaaaagcgtggaacgccgagattggatctggtgggtttagaga
# aatgccgccttcaggatttggtggcctctcgcgtcgcacaggcaaaaagcccgtcatcgccgcagtcaacggcattgcatatgggggaggcttcgaga
# tgacagtcaactgtgacctcgtcattgcgagtgctactgcaaagttttgcttcccagaagtgaagcgtggtgtagctccgtttgcgggtgccatgccg
# cgtttggtccgtacgataggaaagcagcgcgccatggaactaatgttaacaggacgcgtgcttccagctcaagaggccaaggagtgggccctcgtgaa
# tgtagtttgtccagaaggccgggatgtcgttgatgaagctctcgagtgggctaaagtgattgctgagaatagccccgactctgtcattgtgacccgtc
# agggaattaattggggttgggagggcgtaggcgctgatgaagggactcgtatcagtaacagtttatggcatcataagctgatggctggagataacatc
# aaagagggtttgaaggcctttgttgagaagagaaatcctaaatggactgatagcaagctctga]
# protein sequence = [MSSPKFDRPPPEITIAKLSFPAPRVLLVTISRPKALNAIDIAGSWELASLFDWFDQEPSLWVAIVTGEGRTFSAGADL
# KAWNAEIGSGGFREMPPSGFGGLSRRTGKKPVIAAVNGIAYGGGFEMTVNCDLVIASATAKFCFPEVKRGVAPFAGAMPRLVRTIGKQRAMELMLTGR
# VLPAQEAKEWALVNVVCPEGRDVVDEALEWAKVIAENSPDSVIVTRQGINWGWEGVGADEGTRISNSLWHHKLMAGDNIKEGLKAFVEKRNPKWTDSK
# L]
# end gene tig00000001.g100
###
# start gene tig00000001.g101
tig00000001	AUGUSTUS	gene	367464	368152	.	-	.	ID=tig00000001.g101
tig00000001	AUGUSTUS	transcript	367464	368152	0.98	-	.	ID=tig00000001.g101.t1;Parent=tig00000001.g101
tig00000001	AUGUSTUS	stop_codon	367464	367466	.	-	0	Parent=tig00000001.g101.t1
tig00000001	AUGUSTUS	intron	367742	367809	1	-	.	Parent=tig00000001.g101.t1
tig00000001	AUGUSTUS	intron	367893	367973	0.99	-	.	Parent=tig00000001.g101.t1
tig00000001	AUGUSTUS	CDS	367467	367741	0.99	-	2	ID=tig00000001.g101.t1.cds;Parent=tig00000001.g101.t1
tig00000001	AUGUSTUS	CDS	367810	367892	0.99	-	1	ID=tig00000001.g101.t1.cds;Parent=tig00000001.g101.t1
tig00000001	AUGUSTUS	CDS	367974	368152	1	-	0	ID=tig00000001.g101.t1.cds;Parent=tig00000001.g101.t1
tig00000001	AUGUSTUS	start_codon	368150	368152	.	-	0	Parent=tig00000001.g101.t1
# coding sequence = [atggcaaaccccctgaaatacacgttcccttctccactggccgggtttgagaatgccccgccgctgtcggatgagagga
# atgaagatggaaagagctatgtcaatcctcagcgcgagggcctcagcgaggcatacaccaagttcaccgaaccgctggataacggacgaagaggtggc
# tttgacatacacatctactatttccagcagagcaaggagcaaaccaaatatgcacgcgagctgtgggaacgcattcgacgcgagttcccggagctgag
# agtctacaccttttgggatcggccaatcggaccacacccggtcgcaatgttcgaagtaaatgtcttcactcccgcgcaattcggagcttttgtgtctt
# ggctagccatctggcggggccccctttctgctctggtccaccccaacacaattcctgaggagggagttccggaaaatgaatctgagtaccgtgaccac
# tctcatcgtgccatttggatgggagagaagttgcctctggattatactatatttgctcactcgcgttag]
# protein sequence = [MANPLKYTFPSPLAGFENAPPLSDERNEDGKSYVNPQREGLSEAYTKFTEPLDNGRRGGFDIHIYYFQQSKEQTKYAR
# ELWERIRREFPELRVYTFWDRPIGPHPVAMFEVNVFTPAQFGAFVSWLAIWRGPLSALVHPNTIPEEGVPENESEYRDHSHRAIWMGEKLPLDYTIFA
# HSR]
# end gene tig00000001.g101
###
# start gene tig00000001.g102
tig00000001	AUGUSTUS	gene	371626	376421	.	-	.	ID=tig00000001.g102
tig00000001	AUGUSTUS	transcript	371626	376421	0.09	-	.	ID=tig00000001.g102.t1;Parent=tig00000001.g102
tig00000001	AUGUSTUS	stop_codon	371626	371628	.	-	0	Parent=tig00000001.g102.t1
tig00000001	AUGUSTUS	intron	371646	371698	0.78	-	.	Parent=tig00000001.g102.t1
tig00000001	AUGUSTUS	intron	372309	372467	0.68	-	.	Parent=tig00000001.g102.t1
tig00000001	AUGUSTUS	intron	372632	372978	0.14	-	.	Parent=tig00000001.g102.t1
tig00000001	AUGUSTUS	intron	373457	373736	0.95	-	.	Parent=tig00000001.g102.t1
tig00000001	AUGUSTUS	intron	375785	375979	0.95	-	.	Parent=tig00000001.g102.t1
tig00000001	AUGUSTUS	CDS	371629	371645	0.78	-	2	ID=tig00000001.g102.t1.cds;Parent=tig00000001.g102.t1
tig00000001	AUGUSTUS	CDS	371699	372308	0.56	-	0	ID=tig00000001.g102.t1.cds;Parent=tig00000001.g102.t1
tig00000001	AUGUSTUS	CDS	372468	372631	0.25	-	2	ID=tig00000001.g102.t1.cds;Parent=tig00000001.g102.t1
tig00000001	AUGUSTUS	CDS	372979	373456	0.53	-	0	ID=tig00000001.g102.t1.cds;Parent=tig00000001.g102.t1
tig00000001	AUGUSTUS	CDS	373737	375784	0.9	-	2	ID=tig00000001.g102.t1.cds;Parent=tig00000001.g102.t1
tig00000001	AUGUSTUS	CDS	375980	376421	0.93	-	0	ID=tig00000001.g102.t1.cds;Parent=tig00000001.g102.t1
tig00000001	AUGUSTUS	start_codon	376419	376421	.	-	0	Parent=tig00000001.g102.t1
# coding sequence = [atgatcgccaaagctgtcgccgcccttctgctgggcagcggccttgcctccgcagctggcactccgttgacgtccaaag
# ctggtgataaggtccccattccagactgggatttgaagagctcctcggaggtatctaaagatctcaaggggctgtccaagcctggtgtcgacacctca
# gcatggtatcacgccggcacatcgaaatgcacgctcatggcgtgtcttctcaatgcaggaatctacaaggatgaagatctgtggtactcggacaacct
# caatcacttcaactggggccagttttcggttccttggctctatcgccatgagtttgcgctggcacccgccaagggcaagcactttattctgcaaacaa
# acggcattacgtctaaagccgatctctttttcaacggccagcagattgccgactccgaataccaggcgggaactggaatctggcgtgatatcaccgtc
# aaggaaaccggctccgtctctatgggtcccatcagtgtagtggtcgacattgacgtcccagttgagagcagccctgccaaggttactatccgtgccga
# agcccagaacctggagaacgttgcagtcgttctcgatgccgaagccgttgtgtctggcaactcatgctctggagggcctctgaagcagacggttaagc
# ttgcacctggtgagaagaagcttgttgagttcaccaagacgattgcgaagccaaagatctggtggcctaagcaatggggtgaccagcctctgtataat
# gccaaggtcactttctccgtcaacaaagctgtttcggacaccgcccagaccaactttggcgttcgcaaagtcacgtcctttgtcaaccagtacaacga
# cacccagtacagcgtcaatggtcatcccttccaagtcgtaggcggtggttatggcgctgatatgttcctgcggtgggacggcgatcgtttcacccgca
# ttgtcgagtatatgctggatatgcaccagaacaccatccgtctcgagggcaagatggagcacccagagctgtacgagatttgcgacaagtacggattg
# atggtcatgcctggttgggaatgctgtgacaagtgggaggcttgggcttataacgatgaacttgccatcttcccgccacctgtttgggatgacaacga
# ctaccagacggccaactacagcatgattcacgaggcttccatgcttcagccacaccccagtgtgttgacgttcctcgtaggaagtgacttctggccca
# acgacgaggcggttgtgctctatgtcaacgccctgaagaatgctggctggcagactcccatcattgcctctgcctccaagcgcggtttcccggcactg
# cttggtcctggtggcatgaagatggacggcccctacgattgggtgccacccaactactggtatgacactgagccttccgaggaccgcttgggtgctgc
# ctttggtttcggctctgagctgggagctggtgtcggcactcccgagttgggttctctcaagaggttcctcagccagagtgatctgaatgatctgtgga
# agaaccctaacaagaacctgtaccacatgtccaccaacgtgtcttcgttctataaccgcaagatctacaaccaaggtctcttcaagcgctacggtgcc
# cccacctccctcgacgactatcttcttaaggcccagatgatggactacgaagcgacccgagctcaatacgagggcttttcctctctgtggacagccag
# ccgccctgcaaccggtaacatctactggatgctcaacaacgcttggccaagtcttcactggaaccagtttgattactatatgcaccctgctggctctt
# atttcggcaccaaggttggctcccgtattgagcacgttgcgtacaactaccaaaagaaggaagtctgggttatcaaccattcgctagaccagacgggc
# ccccgcaaggttgacattgagctcattgacacgaatggcaagcaaatcgccaagcagtctgttaacatcaacaccaaggccaactcaggcttcaaggc
# tgccgacatctccagccagattggcaagctgtcaagcgttgccttcctgcgcttgattctgtctgacagcaaaggcaatgttctgagccgcaacgttt
# actgggtcaccaactcgatcgataagcttgactgggatagctcaacttggtattacactcaagtcaccagttttgtcgactatactcctctcaacaag
# ctgtctgccgctcagatctctgtgacgactggtagcagcaggcgcgtagccggcgttccaggaacacaaacccgcacagtcacgctcgaaaacaagtc
# ttctgtgccggctgtctttatccgcttaactcttgtagataagagcggcaatgatgttaaccctgtctcctggtctgacaactatgtgactctttggc
# caaaagagaagctgcagttagaggtaggaggatgggatgccagtggtgacagcatccaggtatcggaagccctttctcatcctcagagcctcatccaa
# gtcctccatctcggcctgtgccgtcttctccgtaacatctggcttcgcctcccaagccatctcaccttcttcaagcttcttgttcaagttgttaagga
# tcatcttgaacaaaaagttgccgacaatggtgacgccgaacatggccagaacgataccgtagctcttgcggtagccgttctcggacagagcccagacg
# taagagccagccacattaccgagctggctgaaggcattgaccatggcaatggcaactgcacgcttggcgggcggacgagggaacgaagagctgatcca
# actgtagaagacgatgaatccagcataggaaccggcttgcaggaagagggcgacgtagcgggcagcaacgttgagggtggacatggagatgacgaagc
# caatgattcccatgataattgggccggtgatgtgccaaaactgaaacactccctgttcagaggagtccgaatccgcctcaccgacatcctcaagcata
# cgcagctgggcaacctgcctctcctcttcagtgaagccacgggcattagtgggcagatcgggcaggatgaaggccgcagacagtgcgatagccatagt
# ggcagcaccttcaatgatgagcagagcacccggcaagaaggcagcttcgatgaatcccaggaagaatcgaatgacaaccaggtccttgaagtccctgg
# caaggccagagagtgtggagatgagaccccaaacaatcatggcgcaggagatgtagagagatgggcgcgtgatgcggttgatgaacatgttggacggg
# acctgcatgagaatgtacccaacatacagaatgctgagacatgtcgcatactgggtgtcattgagcccgagatccttctgcaagcccttgagacgcgc
# cgcaccaatgttgttgcgatccaagtagttcatgatgtagatgaggatgaagagcgagcagcgcgcatcaagcttgcgcttgaggctcttctcaactt
# gagctcgccgaaccggatccatggccgcggcaggatgaggctgcggcgcatcatttgtgagggcgtgctcgaggttctcaatcctctgcttctcggct
# tccagggccaggtcattggcccgcgagatatcgtcagtcattgtgaaaggggaagaaatattgactggcttgggaaaagcaaagaccgtctacacctc
# aaaatgacgattccgggacgagggaacaccagcggagaaactggcatgactgggtag]
# protein sequence = [MIAKAVAALLLGSGLASAAGTPLTSKAGDKVPIPDWDLKSSSEVSKDLKGLSKPGVDTSAWYHAGTSKCTLMACLLNA
# GIYKDEDLWYSDNLNHFNWGQFSVPWLYRHEFALAPAKGKHFILQTNGITSKADLFFNGQQIADSEYQAGTGIWRDITVKETGSVSMGPISVVVDIDV
# PVESSPAKVTIRAEAQNLENVAVVLDAEAVVSGNSCSGGPLKQTVKLAPGEKKLVEFTKTIAKPKIWWPKQWGDQPLYNAKVTFSVNKAVSDTAQTNF
# GVRKVTSFVNQYNDTQYSVNGHPFQVVGGGYGADMFLRWDGDRFTRIVEYMLDMHQNTIRLEGKMEHPELYEICDKYGLMVMPGWECCDKWEAWAYND
# ELAIFPPPVWDDNDYQTANYSMIHEASMLQPHPSVLTFLVGSDFWPNDEAVVLYVNALKNAGWQTPIIASASKRGFPALLGPGGMKMDGPYDWVPPNY
# WYDTEPSEDRLGAAFGFGSELGAGVGTPELGSLKRFLSQSDLNDLWKNPNKNLYHMSTNVSSFYNRKIYNQGLFKRYGAPTSLDDYLLKAQMMDYEAT
# RAQYEGFSSLWTASRPATGNIYWMLNNAWPSLHWNQFDYYMHPAGSYFGTKVGSRIEHVAYNYQKKEVWVINHSLDQTGPRKVDIELIDTNGKQIAKQ
# SVNINTKANSGFKAADISSQIGKLSSVAFLRLILSDSKGNVLSRNVYWVTNSIDKLDWDSSTWYYTQVTSFVDYTPLNKLSAAQISVTTGSSRRVAGV
# PGTQTRTVTLENKSSVPAVFIRLTLVDKSGNDVNPVSWSDNYVTLWPKEKLQLEVGGWDASGDSIQVSEALSHPQSLIQVLHLGLCRLLRNIWLRLPS
# HLTFFKLLVQVVKDHLEQKVADNGDAEHGQNDTVALAVAVLGQSPDVRASHITELAEGIDHGNGNCTLGGRTRERRADPTVEDDESSIGTGLQEEGDV
# AGSNVEGGHGDDEANDSHDNWAGDVPKLKHSLFRGVRIRLTDILKHTQLGNLPLLFSEATGISGQIGQDEGRRQCDSHSGSTFNDEQSTRQEGSFDES
# QEESNDNQVLEVPGKARECGDETPNNHGAGDVERWARDAVDEHVGRDLHENVPNIQNAETCRILGVIEPEILLQALETRRTNVVAIQVVHDVDEDEER
# AARIKLALEALLNLSSPNRIHGRGRMRLRRIICEGVLEVLNPLLLGFQGQVIGPRDIVSHCERGRNIDWLGKSKDRLHLKMTIPGRGNTSGETGMTG]
# end gene tig00000001.g102
###
# start gene tig00000001.g103
tig00000001	AUGUSTUS	gene	371793	373778	0.44	+	.	ID=tig00000001.g103
tig00000001	AUGUSTUS	transcript	371793	373778	0.44	+	.	ID=tig00000001.g103.t1;Parent=tig00000001.g103
tig00000001	AUGUSTUS	start_codon	371793	371795	.	+	0	Parent=tig00000001.g103.t1
tig00000001	AUGUSTUS	intron	372732	372795	0.78	+	.	Parent=tig00000001.g103.t1
tig00000001	AUGUSTUS	intron	372925	372985	0.78	+	.	Parent=tig00000001.g103.t1
tig00000001	AUGUSTUS	intron	373460	373700	0.58	+	.	Parent=tig00000001.g103.t1
tig00000001	AUGUSTUS	CDS	371793	372731	0.99	+	0	ID=tig00000001.g103.t1.cds;Parent=tig00000001.g103.t1
tig00000001	AUGUSTUS	CDS	372796	372924	0.78	+	0	ID=tig00000001.g103.t1.cds;Parent=tig00000001.g103.t1
tig00000001	AUGUSTUS	CDS	372986	373459	1	+	0	ID=tig00000001.g103.t1.cds;Parent=tig00000001.g103.t1
tig00000001	AUGUSTUS	CDS	373701	373775	0.6	+	0	ID=tig00000001.g103.t1.cds;Parent=tig00000001.g103.t1
tig00000001	AUGUSTUS	stop_codon	373776	373778	.	+	0	Parent=tig00000001.g103.t1
# coding sequence = [atgactgacgatatctcgcgggccaatgacctggccctggaagccgagaagcagaggattgagaacctcgagcacgccc
# tcacaaatgatgcgccgcagcctcatcctgccgcggccatggatccggttcggcgagctcaagttgagaagagcctcaagcgcaagcttgatgcgcgc
# tgctcgctcttcatcctcatctacatcatgaactacttggatcgcaacaacattggtgcggcgcgtctcaagggcttgcagaaggatctcgggctcaa
# tgacacccagtatgcgacatgtctcagcattctgtatgttgggtacattctcatgcaggtcccgtccaacatgttcatcaaccgcatcacgcgcccat
# ctctctacatctcctgcgccatgattgtttggggtctcatctccacactctctggccttgccagggacttcaaggacctggttgtcattcgattcttc
# ctgggattcatcgaagctgccttcttgccgggtgctctgctcatcctgtccaagtggtacacgcgccgcgaactcaccacgcgaaatgctctcctctt
# ttgcggtaacctcatctccaacgccttctcatcgctggtggcggccggagtattgtccaatatgcagggtacactgggtcacgctgcatggcgatggc
# tgttctacattgaaggtgctgccactatggctatcgcactgtctgcggccttcatcctgcccgatctgcccactaatgcccgtggcttcactgaagag
# gagaggcaggttgcccagctgcgtatgcttgaggatgtcggtgaggcggattcggactcctctgaacagggagtcttcgacggtcttatcatgtgtgg
# caaggacgtcaaggtttacctcatgatgcttacactgacggcttatgtcgttggtctgtctttcaacgcctttttccctacactgactggaacccttg
# gctttggttatgttcctacccttctgatgagctctccccttgggtctttgcttgtctcgtctcgctcgctgtttcgtggaacgctgatcgcacgcaag
# aaaaggtggttttggcacatcaccggcccaattatcatgggaatcattggcttcgtcatctccatgtccaccctcaacgttgctgcccgctacgtcgc
# cctcttcctgcaagccggttcctatgctggattcatcgtcttctacagttggatcagctcttcgttccctcgtccgcccgccaagcgtgcagttgcca
# ttgccatggtcaatgccttcagccagctcggtaatgtggctggctcttacgtctgggctctgtccgagaacggctaccgcaagagctacggtatcgtt
# ctggccatgttcggcgtcaccattgtcggcaactttttgttcaagatgatccttaacaacttgaacaagaagcttgaagaaggtgagatggcttggga
# ggcgaagccagatgttacggagaagacggcacaggccgagatggaggacttggatgaggctctgaggatgagaaagggcttccgataccttcttaaca
# gtggtggccgcgatattcctgccactgacctggatgctgtcaccactggcatcccatcctcctacctctaa]
# protein sequence = [MTDDISRANDLALEAEKQRIENLEHALTNDAPQPHPAAAMDPVRRAQVEKSLKRKLDARCSLFILIYIMNYLDRNNIG
# AARLKGLQKDLGLNDTQYATCLSILYVGYILMQVPSNMFINRITRPSLYISCAMIVWGLISTLSGLARDFKDLVVIRFFLGFIEAAFLPGALLILSKW
# YTRRELTTRNALLFCGNLISNAFSSLVAAGVLSNMQGTLGHAAWRWLFYIEGAATMAIALSAAFILPDLPTNARGFTEEERQVAQLRMLEDVGEADSD
# SSEQGVFDGLIMCGKDVKVYLMMLTLTAYVVGLSFNAFFPTLTGTLGFGYVPTLLMSSPLGSLLVSSRSLFRGTLIARKKRWFWHITGPIIMGIIGFV
# ISMSTLNVAARYVALFLQAGSYAGFIVFYSWISSSFPRPPAKRAVAIAMVNAFSQLGNVAGSYVWALSENGYRKSYGIVLAMFGVTIVGNFLFKMILN
# NLNKKLEEGEMAWEAKPDVTEKTAQAEMEDLDEALRMRKGFRYLLNSGGRDIPATDLDAVTTGIPSSYL]
# end gene tig00000001.g103
###
# start gene tig00000001.g104
tig00000001	AUGUSTUS	gene	374304	375788	0.21	+	.	ID=tig00000001.g104
tig00000001	AUGUSTUS	transcript	374304	375788	0.21	+	.	ID=tig00000001.g104.t1;Parent=tig00000001.g104
tig00000001	AUGUSTUS	start_codon	374304	374306	.	+	0	Parent=tig00000001.g104.t1
tig00000001	AUGUSTUS	intron	375554	375604	0.98	+	.	Parent=tig00000001.g104.t1
tig00000001	AUGUSTUS	CDS	374304	375553	0.5	+	0	ID=tig00000001.g104.t1.cds;Parent=tig00000001.g104.t1
tig00000001	AUGUSTUS	CDS	375605	375785	0.43	+	1	ID=tig00000001.g104.t1.cds;Parent=tig00000001.g104.t1
tig00000001	AUGUSTUS	stop_codon	375786	375788	.	+	0	Parent=tig00000001.g104.t1
# coding sequence = [atggttgataacccagacttccttcttttggtagttgtacgcaacgtgctcaatacgggagccaaccttggtgccgaaa
# taagagccagcagggtgcatatagtaatcaaactggttccagtgaagacttggccaagcgttgttgagcatccagtagatgttaccggttgcagggcg
# gctggctgtccacagagaggaaaagccctcgtattgagctcgggtcgcttcgtagtccatcatctgggccttaagaagatagtcgtcgagggaggtgg
# gggcaccgtagcgcttgaagagaccttggttgtagatcttgcggttatagaacgaagacacgttggtggacatgtggtacaggttcttgttagggttc
# ttccacagatcattcagatcactctggctgaggaacctcttgagagaacccaactcgggagtgccgacaccagctcccagctcagagccgaaaccaaa
# ggcagcacccaagcggtcctcggaaggctcagtgtcataccagtagttgggtggcacccaatcgtaggggccgtccatcttcatgccaccaggaccaa
# gcagtgccgggaaaccgcgcttggaggcagaggcaatgatgggagtctgccagccagcattcttcagggcgttgacatagagcacaaccgcctcgtcg
# ttgggccagaagtcacttcctacgaggaacgtcaacacactggggtgtggctgaagcatggaagcctcgtgaatcatgctgtagttggccgtctggta
# gtcgttgtcatcccaaacaggtggcgggaagatggcaagttcatcgttataagcccaagcctcccacttgtcacagcattcccaaccaggcatgacca
# tcaatccgtacttgtcgcaaatctcgtacagctctgggtgctccatcttgccctcgagacggatggtgttctggtgcatatccagcatatactcgaca
# atgcgggtgaaacgatcgccgtcccaccgcaggaacatatcagcgccataaccaccgcctacgacttggaagggatgaccattgacgctgtactgggt
# gtcgttgtactggttgacaaaggacgtgactttgcgaacgccaaagttggtctgggcggtgtccgaaacagctttgttgacggagaaagtgaccttgg
# cattatacagaggctggtcaccccattgcttaggccaccagatctttggcttcgcaatcgtcttggtgaactcaacaagcttcttctcaccagacaca
# acggcttcggcatcgagaacgactgcaacgttctccaggttctgggcttcggcacggatagtaaccttggcagggctgctctcaactgggacgtcaat
# gtcgaccactacactgatgggacccatagagacggagccggtttccttgacggtgatatcacgccagattccagttcctga]
# protein sequence = [MVDNPDFLLLVVVRNVLNTGANLGAEIRASRVHIVIKLVPVKTWPSVVEHPVDVTGCRAAGCPQRGKALVLSSGRFVV
# HHLGLKKIVVEGGGGTVALEETLVVDLAVIERRHVGGHVVQVLVRVLPQIIQITLAEEPLERTQLGSADTSSQLRAETKGSTQAVLGRLSVIPVVGWH
# PIVGAVHLHATRTKQCRETALGGRGNDGSLPASILQGVDIEHNRLVVGPEVTSYEERQHTGVWLKHGSLVNHAVVGRLVVVVIPNRWREDGKFIVISP
# SLPLVTAFPTRHDHQSVLVANLVQLWVLHLALETDGVLVHIQHILDNAGETIAVPPQEHISAITTAYDLEGMTIDAVLGVVVLVDKGRDFANAKVGLG
# GVRNSFVDGESDLGIIQRLVTPLLRPPDLWLRNRLGELNKLLLTRHNGFGIENDCNVLQVLGFGTDSNLGRAALNWDVNVDHYTDGTHRDGAGFLDGD
# ITPDSSS]
# end gene tig00000001.g104
###
# start gene tig00000001.g105
tig00000001	AUGUSTUS	gene	377850	380151	0.14	+	.	ID=tig00000001.g105
tig00000001	AUGUSTUS	transcript	377850	380151	0.14	+	.	ID=tig00000001.g105.t1;Parent=tig00000001.g105
tig00000001	AUGUSTUS	start_codon	377850	377852	.	+	0	Parent=tig00000001.g105.t1
tig00000001	AUGUSTUS	intron	377901	378144	0.4	+	.	Parent=tig00000001.g105.t1
tig00000001	AUGUSTUS	intron	378157	378228	0.39	+	.	Parent=tig00000001.g105.t1
tig00000001	AUGUSTUS	intron	378306	378378	0.78	+	.	Parent=tig00000001.g105.t1
tig00000001	AUGUSTUS	intron	379130	379224	0.5	+	.	Parent=tig00000001.g105.t1
tig00000001	AUGUSTUS	CDS	377850	377900	1	+	0	ID=tig00000001.g105.t1.cds;Parent=tig00000001.g105.t1
tig00000001	AUGUSTUS	CDS	378145	378156	0.4	+	0	ID=tig00000001.g105.t1.cds;Parent=tig00000001.g105.t1
tig00000001	AUGUSTUS	CDS	378229	378305	0.84	+	0	ID=tig00000001.g105.t1.cds;Parent=tig00000001.g105.t1
tig00000001	AUGUSTUS	CDS	378379	379129	0.43	+	1	ID=tig00000001.g105.t1.cds;Parent=tig00000001.g105.t1
tig00000001	AUGUSTUS	CDS	379225	380148	0.61	+	0	ID=tig00000001.g105.t1.cds;Parent=tig00000001.g105.t1
tig00000001	AUGUSTUS	stop_codon	380149	380151	.	+	0	Parent=tig00000001.g105.t1
# coding sequence = [atggaaaccaagccatcagacaccccacgtatccgcaagaagaggattccggccttgctcacgattaacggttacatca
# gatgctccgagctgaaaaagatctgcgcctttatcgatcctccgaaagaggcgcatcagcttcgaatagaggaacttgaacaacaggttgcagcacta
# aaagatcaacttctaagaacctctcctggctctcacattgagacaagccacacaaatctcagtcagccgggcgttggttcacaggtttcatcaaactt
# ggagcaggcaacctttgttccagcagctcaattccactctggtgaactggccctcatacgcccatcgcacacagagtcaccgacagatactgtgttgt
# ccagcaaacaaatcaaatcccactttgagactgagtctatcacagtacctgactgtgtggatgccgggcttctgaccattgaacaagctgagcaatac
# ttttccatcttctttcaaggatgtgaccactatgtaccagtcttcgatcctcgatatgactcgtttcagagtattcgtgcgagaagcagtctactttt
# cagcgccatttgtacaattggctgccgcgttgtgattggaaccgatacccagcaatggcacatgctggatttccatgtcaagagaatgctaaactgcg
# ctttggcaagaccggctatggcttcgctggagacgattcaggcattgctggtccgatcgtgctatgcatctgagagatcgctccttgtcgcggcagca
# acacggatggctcttgatctcaattttcccgattcctatgacgagatgatcaatcgttctgcggtgccggcaacacgaaggcctttgacaggcaccga
# cgaacatacagtcgttttaatgcggagaatgccgaatcattctaaaagcccagccgcaaccgaacttgatctattcttgttctcccaagttgagctta
# atgtaatccgtggtaggatatacgactcgctgtctggtcatataggccttagtgatgaggacatgatggaggcagtccgcgaggctagaattgacatt
# tctatatggttcgatgactgggcgcacattttcgagaagcacagcgttcaagcaccctggctcagtttcaacctgcgtgttcaaaagtgttgggccga
# aaatatggctctatgtcgtgtcgttcgagctaccggggtggaaaacattgacttcatgtcgcctgctcaaaaatcggttgttgccatggccaaggacg
# ctttggaggagcatctggatatcatgattgaagaaccgagattgtatatccgcaatctgcgattcgcaatggactttgtctgggcaaagtgtgcgttt
# tgctacttactgcttctcaagctttctattctgttgcctgagagcaaaggacgttccagcagagagcttgtagcacacggcaatatcctcttgactga
# actaagcgaagccagcggtggtagccacaacggaagccggagcaatactggaaagcaatatctacagcttctccaagccggcattgagaagttcagca
# gtgtcacttatgaagctcatgatacgagcctgagcgctgcaaatgtcgaaagcctttcatctcgacgagcacctggctatggcacgcaaaatcggata
# gagttggactcatttatccccgagcagtttatatttgagtgggatttccccggccttacgctttattcttcatcggcgactggcgttgcctggcttga
# tgatatccttgtcgaggcgcttaatgggggcgaagacatatttgggtggctgccgaatgacgcagagagctga]
# protein sequence = [METKPSDTPRIRKKRIPALLTINGYIRCSELKKICAFIDPPKEAHQLRIEELEQQVAALKDQLLRTSPGSHIETSHTN
# LSQPGVGSQVSSNLEQATFVPAAQFHSGELALIRPSHTESPTDTVLSSKQIKSHFETESITVPDCVDAGLLTIEQAEQYFSIFFQGCDHYVPVFDPRY
# DSFQSIRARSSLLFSAICTIGCRVVIGTDTQQWHMLDFHVKRMLNCALARPAMASLETIQALLVRSCYASERSLLVAAATRMALDLNFPDSYDEMINR
# SAVPATRRPLTGTDEHTVVLMRRMPNHSKSPAATELDLFLFSQVELNVIRGRIYDSLSGHIGLSDEDMMEAVREARIDISIWFDDWAHIFEKHSVQAP
# WLSFNLRVQKCWAENMALCRVVRATGVENIDFMSPAQKSVVAMAKDALEEHLDIMIEEPRLYIRNLRFAMDFVWAKCAFCYLLLLKLSILLPESKGRS
# SRELVAHGNILLTELSEASGGSHNGSRSNTGKQYLQLLQAGIEKFSSVTYEAHDTSLSAANVESLSSRRAPGYGTQNRIELDSFIPEQFIFEWDFPGL
# TLYSSSATGVAWLDDILVEALNGGEDIFGWLPNDAES]
# end gene tig00000001.g105
###
# start gene tig00000001.g106
tig00000001	AUGUSTUS	gene	380227	382758	.	-	.	ID=tig00000001.g106
tig00000001	AUGUSTUS	transcript	380227	382758	0.92	-	.	ID=tig00000001.g106.t1;Parent=tig00000001.g106
tig00000001	AUGUSTUS	stop_codon	380227	380229	.	-	0	Parent=tig00000001.g106.t1
tig00000001	AUGUSTUS	CDS	380230	382758	0.92	-	0	ID=tig00000001.g106.t1.cds;Parent=tig00000001.g106.t1
tig00000001	AUGUSTUS	start_codon	382756	382758	.	-	0	Parent=tig00000001.g106.t1
# coding sequence = [atgcctcaacaggagcgtgtcccatccacctgggtggagaacacggctacttcagacaagctgctgcagctcgactcta
# cggattctcagcttccctttcagttcacacttgatgctcttcgctctaatgtgttccggacaactttcacgtctaaaactcaccctctgccccctcat
# cccagtgtgcctcctctcaaaaaacggatagaggcttcaacagtaaacgtttcttctaccagcacaacaaaggagatcaaaatcggtccaatcacagc
# aacaattgactggactgagtcatcacctctagtttcagtctctcttgacggcagcaagaatgggcctcttcacgaagatttgccaaatcgctcatatg
# ttgttgacggcgagggcattgcccactactcgcgctacaacagagataccctgtacgtcgggctgggcgaaaaggcagcccccatgaacttggcaggg
# aggaaatttgagctttcggcaacagacagtttcggctatgacatttaccgcactgatccgctgtacaaaaacattccgcttctcatcaatgcgacgcc
# gagtggctgtctggctctcttttcgaccactcattcgaggggctcgtactctattggggctgagatggacggcatgtggggtcgctacaaagttttga
# gacaagactatggaggattagaagagtacatcattgttggaaaaactctcaaggacatcgtcacaacttatgcggaacttgctggctatcctcttctt
# gtgccgagatgggcatttgggtacctctccggcggtatgaagtactcaatgctcgacgaccctccggcctctgaggcgctgcttgatcttgcgcgcaa
# gatgaaggagaacgatattccatgctcggcgtatcaaatgtcatctggctatacagtggcagagcagccaccgaaaactcgcaacgtgttcacctgga
# atcgccatcggttttcggatccagaggcctttatcaaggagtatcacaaactcggcatgaggttaatcgccaacgtgaagccctacgttattggcact
# catccagagtacgaaaagctcaaagctgcaaatgctctattcatcgacccccacacgaaaaagacggcggtaacccgactatggagcgccggcggagg
# tgaaagcgctgagggcggacatattgactttacctccgctgctgggttcaaatggtggtacgagggtgtcaagaagctcagacaggaaggtattgact
# gtatttggaacgacaacaacgagtacacagtcactgatgacggctggatttgcgccctggacgagccttctctcgaggtgagagatgatgtcaaagat
# aggccacaaatcggtctttggggccggagtcttcacacagaacttcatggaaaggcatctcatgatgcccttgtcgccgtcgatccagatgcccgccc
# atttgttcttactcgaagtgcaactgccggtactatgagatatgcctgtagttcatggagcggagacaacacgactagctgggccagcatgaaaggcg
# ccaacgctcttgcgcttaacgcaggcatgtctttaatgcaatgctatggtcacgatattggaggattcgagggcccgcagccatcccctgagctgctt
# cttcgatgggttcagattggtacatactcgcagcgctttgcgatcaactgcttcaagacgctcaacgaaaataacatcggagacgttattgagccatg
# gatgtacccggaaatcacacacttggttcgcaaggcaatcaagagaagatatgccatgatcccctacatctactccttgatgctggagagtcatcaaa
# cagcccttcctccccaacgttggaccggctggggatacgagcaagacccggaggtttggacggcaccaattacagagggcgagacgcaattttggctc
# ggagatgccctactggttggcggcgtatacgagcccggcgctacccaagcacgagtctatcttccaaaagcctcggatgatgacgagggctacatcaa
# tctcaaagctccctatcagtacctggaagcaggacaatgggctacgattgatgcggagtggcacggcgcaggtattgctgtgcttgccaaggtcggaa
# cagcgatcccagtcggcagagatgtgcaagttttgtctcccggagaaaaagaaaatgtcgccaatctgccactggacgactatcgtgcagttgaaatc
# tttcctcctcgccaaggctctagctcaaagcgctatgagacggtgtggtatgaagacgatggtgtatctgctgtcgcgaagaataaaatctccaaata
# cactattgcatattcggctgagggatctgaaatcaaggtccaattctccagagatgagacatctgggtatgtcgcgccttggaagacactggttgttg
# tgttgcctcctggagatgcgcgaacggttcgttcggccgatggcgtccaggctcgtgatttgggtacggacgatgagggaaggaaaagatttgaactt
# tag]
# protein sequence = [MPQQERVPSTWVENTATSDKLLQLDSTDSQLPFQFTLDALRSNVFRTTFTSKTHPLPPHPSVPPLKKRIEASTVNVSS
# TSTTKEIKIGPITATIDWTESSPLVSVSLDGSKNGPLHEDLPNRSYVVDGEGIAHYSRYNRDTLYVGLGEKAAPMNLAGRKFELSATDSFGYDIYRTD
# PLYKNIPLLINATPSGCLALFSTTHSRGSYSIGAEMDGMWGRYKVLRQDYGGLEEYIIVGKTLKDIVTTYAELAGYPLLVPRWAFGYLSGGMKYSMLD
# DPPASEALLDLARKMKENDIPCSAYQMSSGYTVAEQPPKTRNVFTWNRHRFSDPEAFIKEYHKLGMRLIANVKPYVIGTHPEYEKLKAANALFIDPHT
# KKTAVTRLWSAGGGESAEGGHIDFTSAAGFKWWYEGVKKLRQEGIDCIWNDNNEYTVTDDGWICALDEPSLEVRDDVKDRPQIGLWGRSLHTELHGKA
# SHDALVAVDPDARPFVLTRSATAGTMRYACSSWSGDNTTSWASMKGANALALNAGMSLMQCYGHDIGGFEGPQPSPELLLRWVQIGTYSQRFAINCFK
# TLNENNIGDVIEPWMYPEITHLVRKAIKRRYAMIPYIYSLMLESHQTALPPQRWTGWGYEQDPEVWTAPITEGETQFWLGDALLVGGVYEPGATQARV
# YLPKASDDDEGYINLKAPYQYLEAGQWATIDAEWHGAGIAVLAKVGTAIPVGRDVQVLSPGEKENVANLPLDDYRAVEIFPPRQGSSSKRYETVWYED
# DGVSAVAKNKISKYTIAYSAEGSEIKVQFSRDETSGYVAPWKTLVVVLPPGDARTVRSADGVQARDLGTDDEGRKRFEL]
# end gene tig00000001.g106
###
# start gene tig00000001.g107
tig00000001	AUGUSTUS	gene	381343	381621	0.42	+	.	ID=tig00000001.g107
tig00000001	AUGUSTUS	transcript	381343	381621	0.42	+	.	ID=tig00000001.g107.t1;Parent=tig00000001.g107
tig00000001	AUGUSTUS	start_codon	381343	381345	.	+	0	Parent=tig00000001.g107.t1
tig00000001	AUGUSTUS	CDS	381343	381618	0.42	+	0	ID=tig00000001.g107.t1.cds;Parent=tig00000001.g107.t1
tig00000001	AUGUSTUS	stop_codon	381619	381621	.	+	0	Parent=tig00000001.g107.t1
# coding sequence = [atgagatgcctttccatgaagttctgtgtgaagactccggccccaaagaccgatttgtggcctatctttgacatcatct
# ctcacctcgagagaaggctcgtccagggcgcaaatccagccgtcatcagtgactgtgtactcgttgttgtcgttccaaatacagtcaataccttcctg
# tctgagcttcttgacaccctcgtaccaccatttgaacccagcagcggaggtaaagtcaatatgtccgccctcagcgctttcacctccgccggcgctcc
# atag]
# protein sequence = [MRCLSMKFCVKTPAPKTDLWPIFDIISHLERRLVQGANPAVISDCVLVVVVPNTVNTFLSELLDTLVPPFEPSSGGKV
# NMSALSAFTSAGAP]
# end gene tig00000001.g107
###
# start gene tig00000001.g108
tig00000001	AUGUSTUS	gene	383478	385882	0.18	+	.	ID=tig00000001.g108
tig00000001	AUGUSTUS	transcript	383478	385882	0.18	+	.	ID=tig00000001.g108.t1;Parent=tig00000001.g108
tig00000001	AUGUSTUS	start_codon	383478	383480	.	+	0	Parent=tig00000001.g108.t1
tig00000001	AUGUSTUS	intron	384031	384095	0.98	+	.	Parent=tig00000001.g108.t1
tig00000001	AUGUSTUS	intron	384194	384251	0.99	+	.	Parent=tig00000001.g108.t1
tig00000001	AUGUSTUS	intron	384365	384416	1	+	.	Parent=tig00000001.g108.t1
tig00000001	AUGUSTUS	intron	384603	384662	0.96	+	.	Parent=tig00000001.g108.t1
tig00000001	AUGUSTUS	intron	385018	385064	0.4	+	.	Parent=tig00000001.g108.t1
tig00000001	AUGUSTUS	intron	385285	385568	0.42	+	.	Parent=tig00000001.g108.t1
tig00000001	AUGUSTUS	CDS	383478	384030	1	+	0	ID=tig00000001.g108.t1.cds;Parent=tig00000001.g108.t1
tig00000001	AUGUSTUS	CDS	384096	384193	0.98	+	2	ID=tig00000001.g108.t1.cds;Parent=tig00000001.g108.t1
tig00000001	AUGUSTUS	CDS	384252	384364	1	+	0	ID=tig00000001.g108.t1.cds;Parent=tig00000001.g108.t1
tig00000001	AUGUSTUS	CDS	384417	384602	0.99	+	1	ID=tig00000001.g108.t1.cds;Parent=tig00000001.g108.t1
tig00000001	AUGUSTUS	CDS	384663	385017	0.38	+	1	ID=tig00000001.g108.t1.cds;Parent=tig00000001.g108.t1
tig00000001	AUGUSTUS	CDS	385065	385284	0.23	+	0	ID=tig00000001.g108.t1.cds;Parent=tig00000001.g108.t1
tig00000001	AUGUSTUS	CDS	385569	385879	0.33	+	2	ID=tig00000001.g108.t1.cds;Parent=tig00000001.g108.t1
tig00000001	AUGUSTUS	stop_codon	385880	385882	.	+	0	Parent=tig00000001.g108.t1
# coding sequence = [atggctgctcaaaaagacaatcctgatattattcacctcgaaacccctacgggccaaggtgactccaactccaagaaca
# tcaccaacgaaatcacccctgtcccaaatcctaacaccgacactcctcttacgggcagagacaaagctgcccagttcctcaagcaagccaaccagggc
# aacatcatcgttactcctagtgagaatgctcgtgtcctccgcaagatcgacctccacctcctccctatcgtcctcttcgtctactgtctccagtcact
# cgataagacaactctgtcctatgcgtcagtcttcggtctcatcgacgacacgcatctgcaaggccaggagttctcatggctaggctccgtggtgtatg
# tcgcccagctggtttttcagccgctggtggcctatgccctggtgaagtttccagttggcaagttctgtgcgaccatggtgttttgctggggtgcggtg
# ttgtgtggcatgacggcagcgaagagtttcggagggctgatggccgcgagattgttgctaggagcgtttgaggcttcagttgccccgacctttatcgc
# agttgtacaaatgtggtaccgcagaaaagaacagaccactcgaaacgcctcttggtatgcaatgcttggagttgtcaacatgctcggaagtctcctta
# catatggcctgggccacatcaagtctactcttcgaccctaccagatcatcttcctcttttgtggctgcatcaccgttgctttttcaatagtcatgtac
# cttttcatgcccgattctcccatggaggcaaaattccttaaggaagacgaaaaagtcatcgctattgaacgtctgcgtatgaaccagatgggcatcgg
# ctctggtgtctggaaatgggagcatgttcgcgaagccatgctagacccaaaaacgtggctctggttttgcctcatgcttaccatctcgattcccagtg
# gcggcatctctacctttggtccgcttatcattcagtccttcggtttcagctccttcaccacgatcctcttcaatatcccctttggcgccgtccagatg
# atttccacactaggcggtgcttgggtatctgacaagatacacatgaaatccgctgttctcctattcctctgccttcccctattgcgggctgtgtcatc
# cttctcgttaccggccgtgctccatcagaccgagcagttctgttggttggctactacatcatctccgtctatcctggcatttctcctctcatctactc
# ctggtctggccagaatactgccggcgacaccaagcgcaaagtcactaccgctcttcaagcccagcgagaagccacgctacgaccgaggtctgcgatca
# aatcttgcacttttcgtggtactggcagtcttgattgttgcggggatgctgtggatcaaagtcctcaacacgcgacaagcggcgagacggcgagcgct
# cggcaagtccgaggtgatccgggatctcagtatgatggataggaagggaggtgataatgaatacgaggaggaggtggaagtgatgcatcagcttcatc
# gccgctcagggggcagcgcgggccttgctcgacgacatcttacggacggcatctccggttatgctggctgcggtgccagtccattcaaccatggttgc
# gccgcggcgaaagtgagatgccagatgctggaccctctcgtcccagctatgcatcttgagctggcagaagccacacacgctcgtacttgtcctgccga
# tgctgtaagaggtggagattcggtttccatccgtcccacttccggcagcggtggaacttgtgcaggtgttgccataaatggtcctttcgagtaa]
# protein sequence = [MAAQKDNPDIIHLETPTGQGDSNSKNITNEITPVPNPNTDTPLTGRDKAAQFLKQANQGNIIVTPSENARVLRKIDLH
# LLPIVLFVYCLQSLDKTTLSYASVFGLIDDTHLQGQEFSWLGSVVYVAQLVFQPLVAYALVKFPVGKFCATMVFCWGAVLCGMTAAKSFGGLMAARLL
# LGAFEASVAPTFIAVVQMWYRRKEQTTRNASWYAMLGVVNMLGSLLTYGLGHIKSTLRPYQIIFLFCGCITVAFSIVMYLFMPDSPMEAKFLKEDEKV
# IAIERLRMNQMGIGSGVWKWEHVREAMLDPKTWLWFCLMLTISIPSGGISTFGPLIIQSFGFSSFTTILFNIPFGAVQMISTLGGAWVSDKIHMKSAV
# LLFLCLPLLRAVSSFSLPAVLHQTEQFCWLATTSSPSILAFLLSSTPGLARILPATPSAKSLPLFKPSEKPRYDRGLRSNLALFVVLAVLIVAGMLWI
# KVLNTRQAARRRALGKSEVIRDLSMMDRKGGDNEYEEEVEVMHQLHRRSGGSAGLARRHLTDGISGYAGCGASPFNHGCAAAKVRCQMLDPLVPAMHL
# ELAEATHARTCPADAVRGGDSVSIRPTSGSGGTCAGVAINGPFE]
# end gene tig00000001.g108
###
# start gene tig00000001.g109
tig00000001	AUGUSTUS	gene	385110	387652	.	-	.	ID=tig00000001.g109
tig00000001	AUGUSTUS	transcript	385110	387652	0.1	-	.	ID=tig00000001.g109.t1;Parent=tig00000001.g109
tig00000001	AUGUSTUS	stop_codon	385110	385112	.	-	0	Parent=tig00000001.g109.t1
tig00000001	AUGUSTUS	intron	385361	385635	0.75	-	.	Parent=tig00000001.g109.t1
tig00000001	AUGUSTUS	intron	385845	386090	0.3	-	.	Parent=tig00000001.g109.t1
tig00000001	AUGUSTUS	intron	386533	386648	0.9	-	.	Parent=tig00000001.g109.t1
tig00000001	AUGUSTUS	intron	386968	387067	0.74	-	.	Parent=tig00000001.g109.t1
tig00000001	AUGUSTUS	CDS	385113	385360	0.78	-	2	ID=tig00000001.g109.t1.cds;Parent=tig00000001.g109.t1
tig00000001	AUGUSTUS	CDS	385636	385844	0.34	-	1	ID=tig00000001.g109.t1.cds;Parent=tig00000001.g109.t1
tig00000001	AUGUSTUS	CDS	386091	386532	0.63	-	2	ID=tig00000001.g109.t1.cds;Parent=tig00000001.g109.t1
tig00000001	AUGUSTUS	CDS	386649	386967	0.66	-	0	ID=tig00000001.g109.t1.cds;Parent=tig00000001.g109.t1
tig00000001	AUGUSTUS	CDS	387068	387652	0.68	-	0	ID=tig00000001.g109.t1.cds;Parent=tig00000001.g109.t1
tig00000001	AUGUSTUS	start_codon	387650	387652	.	-	0	Parent=tig00000001.g109.t1
# coding sequence = [atggataacggcctgttcctgaaggacgaggatcggggcaacgtcggcaatctcaccatggcgggcgtcggcttggaga
# tggggatggggatgaccgatacccagcaccgcctcatgcaccagccccaactccagcctcacgccgtctctctctcactctcaccctcactcgcaacc
# agagctgccggctcagcagcatttcccattcgagcagcaccagcaggcttcagaccagcttccccgccagctgcaggcatccgtccccatggaccagt
# ttgggccacccttcttctcccctcagacccctatgccggcagcccatatgcgagcccggccggtggaggctccagcttccccgaattccagtacgagc
# tggggtccgactccggcatcttccccggcggccccggctctccctttgacggagccgctccgttgccgcttcctccgggcactctgagtgatgccgga
# catttctgggcaacggaggtgcaacagcagccgcagcagtcactgcaagacactaccaggagcctcaacgccatcgacgagttcttcatcaaaaacgg
# cgcccatcggccacctccctctaccgcgattgcagtcttgctgagcggagcaagagaagcctctgcctacgaaactgttctcccagtcattggtcatc
# tgcacggcgtttgcgaagaggtcgacgatgccaccacccgcgaggggacgacgcaatggcgcatcgagcgagaggctgctccaacggcaactcgatca
# tcgtccgtctcacataagagaaacagcactcggtccgtcaagaagactagggtcctgagaaactggttcgccactcatcaagagcatccgtatccatc
# cgaagacgaaaagtctatgctatccgagcagagtggcctcaacattcctgagtggcatgtcaccgatggagcgctggagacattctccccaaatgagg
# aaccggtctcggcatcggccatcgagaacgccatctctaaccagggtgacgagggagatgcttacctctacagcttcgacggcaattacggcaccgac
# ggcgccccttcctcggcaagcagcgagtcagccgtcttcaaccagcacccttcaggtcactacgaggcctcctccaactctggatcgtctgccttttc
# cttctatcaatccgacgacccgggcatcttctctctatcagcacacagctccatccatggtggcgacggcgatctgatggctggctcatccaatgcaa
# gggctgctagaggagccgccgcagaacgaggaaaggcccacatgtttcagtgcaccttctgtcgccaaagctttaaaagaaatatgactggttccacc
# gctgccggaagtgggacggatggaaaccgaatctccacctcttacagcatcggcaggacaagtacgagcgtgtgtggcttctgccagctcaagatgca
# tagctgggacgagagggtccagcatctggcatctcactttcgccgcggcgcaaccatggttgaatggactggcaccgcagccagcataaccggagatg
# ccgtccatgaaatcctcgttttgcaaatccgtcacgtcctcaaacgccttatccccaacattatcatctgctatgttcataccctcctcctcgtattc
# attatcacctcccttcctatccatcatactgagatcccggatcacctcggacttgccgagcgctcgccgtctcgccgcttgtcgcgtgttgaggactt
# tgatccacagcatccccgcaacaatcaagactgccagtaccacgaaaagtgcaagatttga]
# protein sequence = [MDNGLFLKDEDRGNVGNLTMAGVGLEMGMGMTDTQHRLMHQPQLQPHAVSLSLSPSLATRAAGSAAFPIRAAPAGFRP
# ASPPAAGIRPHGPVWATLLLPSDPYAGSPYASPAGGGSSFPEFQYELGSDSGIFPGGPGSPFDGAAPLPLPPGTLSDAGHFWATEVQQQPQQSLQDTT
# RSLNAIDEFFIKNGAHRPPPSTAIAVLLSGAREASAYETVLPVIGHLHGVCEEVDDATTREGTTQWRIEREAAPTATRSSSVSHKRNSTRSVKKTRVL
# RNWFATHQEHPYPSEDEKSMLSEQSGLNIPEWHVTDGALETFSPNEEPVSASAIENAISNQGDEGDAYLYSFDGNYGTDGAPSSASSESAVFNQHPSG
# HYEASSNSGSSAFSFYQSDDPGIFSLSAHSSIHGGDGDLMAGSSNARAARGAAAERGKAHMFQCTFCRQSFKRNMTGSTAAGSGTDGNRISTSYSIGR
# TSTSVCGFCQLKMHSWDERVQHLASHFRRGATMVEWTGTAASITGDAVHEILVLQIRHVLKRLIPNIIICYVHTLLLVFIITSLPIHHTEIPDHLGLA
# ERSPSRRLSRVEDFDPQHPRNNQDCQYHEKCKI]
# end gene tig00000001.g109
###
# start gene tig00000001.g110
tig00000001	AUGUSTUS	gene	389321	391627	0.08	+	.	ID=tig00000001.g110
tig00000001	AUGUSTUS	transcript	389321	391627	0.08	+	.	ID=tig00000001.g110.t1;Parent=tig00000001.g110
tig00000001	AUGUSTUS	start_codon	389321	389323	.	+	0	Parent=tig00000001.g110.t1
tig00000001	AUGUSTUS	intron	389507	389574	0.3	+	.	Parent=tig00000001.g110.t1
tig00000001	AUGUSTUS	intron	389909	389970	0.86	+	.	Parent=tig00000001.g110.t1
tig00000001	AUGUSTUS	intron	390814	390893	0.42	+	.	Parent=tig00000001.g110.t1
tig00000001	AUGUSTUS	CDS	389321	389506	0.36	+	0	ID=tig00000001.g110.t1.cds;Parent=tig00000001.g110.t1
tig00000001	AUGUSTUS	CDS	389575	389908	0.48	+	0	ID=tig00000001.g110.t1.cds;Parent=tig00000001.g110.t1
tig00000001	AUGUSTUS	CDS	389971	390813	0.81	+	2	ID=tig00000001.g110.t1.cds;Parent=tig00000001.g110.t1
tig00000001	AUGUSTUS	CDS	390894	391624	0.32	+	2	ID=tig00000001.g110.t1.cds;Parent=tig00000001.g110.t1
tig00000001	AUGUSTUS	stop_codon	391625	391627	.	+	0	Parent=tig00000001.g110.t1
# coding sequence = [atgactcgtcgccctgtctacttcaatcccgctgccaaatcgtggaccgcgccattaacagataccccagaactggcat
# atcgtttccactcacagctgccggcttattcaccaaccagcctggtctctctcaagcacttggctgagcaactcggcgtcggcgccgtccacctcaaa
# atgagacataaacttgggcttcctctcgactcttctctcgactccgtcaagcaagcgctgaaatgcaccaagattaccctatacgcggccacggatgg
# taaccatggtcgggccgttgctcgcatggcgtccatcctgggcgttccttcacaaatccatgtgcccgtttctatgcatagcggtaccatcgatctga
# taaagtcagaaggagcccgtgttgtcgtttcggatggcttctacgacgctgccgttgtcgatgcccgagtggcagctgcccttgacaagaccgccatt
# gtggttcaggactatgcgtctggtgattatgttcagatcccacaggcatatggttaccttaccatgatgctggaagtcgacggccagcttggggctac
# tacccctgacctcgttgtggtgcctgtgggcgtcggctcttttgcccaggctgtagtaacacacttcaaacaacaaggtaaacaaaccacggttctaa
# cagtcgagcctgatacatccgccagtctctggaagagtctcagaaaaggtgaatcttccaccacgtcggaaaagacgcccagtatcatggcaggattg
# gactgcgggaccccttcgtccatttcttggtctatcctccgacacggagtggatgcaagcctgactatttcggactttgaggctcatcaggcttgcgg
# ctacttaaaatcccaaggcgtatccgcaggtccatgcggtgcagcacccattgccgcactcaggaggctgaatccttcggatagagaaacattaggtc
# tgaccaaagattcggttgtggttgtcttttgtacagagggtccgagacagtatgagattcctcacagcgtggcaagcgatgaccctgtcgagttgaca
# caaaccttggtcaagatcaactcggccaatccctccttggggtctattcctggccctggagagactgccatcgcccgctacatcactgcctggatgga
# gcatcgtgatattgagactcactgggttgagccaacacttgggcggccttctgtagtaggcatcgcacgcggatcgggcggtggtaagagtcttatgc
# ttaacggccacatcgacactgtaacactcatggggtacgatggagatcccctcagcggcgacatcaaagacggcaagctctacggccgtggagccgct
# gatatgaaatcagatgaggaattcgagagcatcggtacacagcaggtactggaggcgggctggagggccgacggtgccattgtcagcgagccgaccaa
# cttggaaatccagtacgcgcataaaggtttcgtatggttcgaggtggatatccacggcctagcatcccacggttcgaggtacgatctcggtatcgatg
# caatctgcaaatcaggatatttcctcgtcgaattggataagcatgcgaaccgtctgacagcgcaagccggcgatcctgttcttggcccaggaagcata
# cacgcttccatcatcaaaggtggcgaagaagtctcatcctacccttctctcgcccagatccagatagagcgtcgaactgtgaacggcgagacgccaga
# gacagtgagaaaagagctggaagatatcctcaatgacttggtcgaaaaagtcccaaacttcaaatacaatctccggaccaccttccatcgctcctcgt
# tcaaggctggccttgaccatccttttacaaagcttgttcacaagcatgttgggaacactctaggcaaggaaccagtcgtgttaggagcaccctactgg
# actgactgtgcattattagccgatgctggtattccaacgttgctttggggaccaaaaggagaaggtttgcatggaaaaacagagtatgcagaggttga
# atcaataaagcaggtcgcggaagcactgactgcagttgctgtagagttttgcagctag]
# protein sequence = [MTRRPVYFNPAAKSWTAPLTDTPELAYRFHSQLPAYSPTSLVSLKHLAEQLGVGAVHLKMRHKLGLPLDSSLDSVKQA
# LKCTKITLYAATDGNHGRAVARMASILGVPSQIHVPVSMHSGTIDLIKSEGARVVVSDGFYDAAVVDARVAAALDKTAIVVQDYASGDYVQIPQAYGY
# LTMMLEVDGQLGATTPDLVVVPVGVGSFAQAVVTHFKQQGKQTTVLTVEPDTSASLWKSLRKGESSTTSEKTPSIMAGLDCGTPSSISWSILRHGVDA
# SLTISDFEAHQACGYLKSQGVSAGPCGAAPIAALRRLNPSDRETLGLTKDSVVVVFCTEGPRQYEIPHSVASDDPVELTQTLVKINSANPSLGSIPGP
# GETAIARYITAWMEHRDIETHWVEPTLGRPSVVGIARGSGGGKSLMLNGHIDTVTLMGYDGDPLSGDIKDGKLYGRGAADMKSDEEFESIGTQQVLEA
# GWRADGAIVSEPTNLEIQYAHKGFVWFEVDIHGLASHGSRYDLGIDAICKSGYFLVELDKHANRLTAQAGDPVLGPGSIHASIIKGGEEVSSYPSLAQ
# IQIERRTVNGETPETVRKELEDILNDLVEKVPNFKYNLRTTFHRSSFKAGLDHPFTKLVHKHVGNTLGKEPVVLGAPYWTDCALLADAGIPTLLWGPK
# GEGLHGKTEYAEVESIKQVAEALTAVAVEFCS]
# end gene tig00000001.g110
###
# start gene tig00000001.g111
tig00000001	AUGUSTUS	gene	391753	393640	.	-	.	ID=tig00000001.g111
tig00000001	AUGUSTUS	transcript	391753	393640	0.82	-	.	ID=tig00000001.g111.t1;Parent=tig00000001.g111
tig00000001	AUGUSTUS	stop_codon	391753	391755	.	-	0	Parent=tig00000001.g111.t1
tig00000001	AUGUSTUS	intron	392695	392747	0.97	-	.	Parent=tig00000001.g111.t1
tig00000001	AUGUSTUS	intron	392969	393033	0.96	-	.	Parent=tig00000001.g111.t1
tig00000001	AUGUSTUS	intron	393145	393199	0.99	-	.	Parent=tig00000001.g111.t1
tig00000001	AUGUSTUS	intron	393486	393544	1	-	.	Parent=tig00000001.g111.t1
tig00000001	AUGUSTUS	CDS	391756	392694	0.86	-	0	ID=tig00000001.g111.t1.cds;Parent=tig00000001.g111.t1
tig00000001	AUGUSTUS	CDS	392748	392968	0.94	-	2	ID=tig00000001.g111.t1.cds;Parent=tig00000001.g111.t1
tig00000001	AUGUSTUS	CDS	393034	393144	0.98	-	2	ID=tig00000001.g111.t1.cds;Parent=tig00000001.g111.t1
tig00000001	AUGUSTUS	CDS	393200	393485	1	-	0	ID=tig00000001.g111.t1.cds;Parent=tig00000001.g111.t1
tig00000001	AUGUSTUS	CDS	393545	393640	1	-	0	ID=tig00000001.g111.t1.cds;Parent=tig00000001.g111.t1
tig00000001	AUGUSTUS	start_codon	393638	393640	.	-	0	Parent=tig00000001.g111.t1
# coding sequence = [atgtcgccaaatccaacagacgtcggtgcggcgcagcctaccaagggtgttttccgccaatttcgcgaaaatccgtaca
# tctttggcctctcggcttttgcgtctctcggtggattcctctttggctatgaccaaggtgttgtctctggtgtccttgggatggagaatttcggtgcg
# ctcttcccaaggatctatctggacagtggcttcaagggctggtttgtctctacgctgcttctcacagcatggtttggctccttgatgaatggtccgat
# tgcggatcgctttggtagaaagggctcaatgatggctgctgtagtggtgttccttcttggatctgctcttcaatctggcgcaactacaatcggcatgt
# tgtttggtggacgagctgttgccggtctggcagttggtatgcttacaatgattgtacccatgtatatgtcagaagtttctacagctggtattcgagga
# acgcttgttgtgctacagcagttgagcattactctgggaattcttgtcagctactggcttgagtacggcactcaatacatcggcggtacccgttgtgc
# ccctgacatcccctactcaggtggcactcctgagaagccaacttttgaccccgaaacgacgttggccccaacggctgcactgggcaaagccaagctgc
# gtggagagtcccttttgccttgcaaattgtccctgcacttattctcgaacgaagaagcagcccttcgctcactggcccgcctccgacgtgtccacccc
# gattccgagtccctaagagaagagtatctctctattaaagccgaggttatgttcgacgaagctcactctcgggagaagtaccccggcaagaatggtgt
# cagcctcttcttcgccgaatactacggtttactgtcaacttggcctagcttcaaacgcgtgtttatcggaagtgccatcatgtttttgcaacaattcc
# agggatgcaacgccttgatttactatgctccgactatttttggacagctgggactatcaggaaacactacgtctctactagcaacaggagtttatggc
# attgtcaacaccctgagcactctacccgccctcttcctcattgatcgagttggaagacgacctctgctcatgtgcggtgctactgggacattcatctc
# ccttatcattgtcggtgctattgtcggcaaatacggcgctggccttggcgatcataaagtcccaggtggagttgcaattgcctttatctacatctacg
# acgtcaacttctcctattcatttgctcctatcggatgggtgtacccctcggaaatcttcaacttgggtagcagatccaaggctatggcgatcactact
# agctcaacttggatgtgcaacttcattattggattggtcactcctgatatgctcgagactctcaagtggggcacatatatcttctttgcagccttttg
# cttaatcggtttggtattcacatacttttgcgtgcctgagaccaagggtcgcacattggaggatatggatcgcgtctttggtgatgagacagctctgc
# aggaaaaggagaggctgtttgctattgctgcttctctgggtttgacagcttctattccgcctgagaagaccgaggcaatgacagctgaggctgaagag
# tatgtctaa]
# protein sequence = [MSPNPTDVGAAQPTKGVFRQFRENPYIFGLSAFASLGGFLFGYDQGVVSGVLGMENFGALFPRIYLDSGFKGWFVSTL
# LLTAWFGSLMNGPIADRFGRKGSMMAAVVVFLLGSALQSGATTIGMLFGGRAVAGLAVGMLTMIVPMYMSEVSTAGIRGTLVVLQQLSITLGILVSYW
# LEYGTQYIGGTRCAPDIPYSGGTPEKPTFDPETTLAPTAALGKAKLRGESLLPCKLSLHLFSNEEAALRSLARLRRVHPDSESLREEYLSIKAEVMFD
# EAHSREKYPGKNGVSLFFAEYYGLLSTWPSFKRVFIGSAIMFLQQFQGCNALIYYAPTIFGQLGLSGNTTSLLATGVYGIVNTLSTLPALFLIDRVGR
# RPLLMCGATGTFISLIIVGAIVGKYGAGLGDHKVPGGVAIAFIYIYDVNFSYSFAPIGWVYPSEIFNLGSRSKAMAITTSSTWMCNFIIGLVTPDMLE
# TLKWGTYIFFAAFCLIGLVFTYFCVPETKGRTLEDMDRVFGDETALQEKERLFAIAASLGLTASIPPEKTEAMTAEAEEYV]
# end gene tig00000001.g111
###
# start gene tig00000001.g112
tig00000001	AUGUSTUS	gene	394820	399858	.	-	.	ID=tig00000001.g112
tig00000001	AUGUSTUS	transcript	394820	399858	0.32	-	.	ID=tig00000001.g112.t1;Parent=tig00000001.g112
tig00000001	AUGUSTUS	stop_codon	394820	394822	.	-	0	Parent=tig00000001.g112.t1
tig00000001	AUGUSTUS	intron	396142	396204	1	-	.	Parent=tig00000001.g112.t1
tig00000001	AUGUSTUS	intron	396270	396324	0.8	-	.	Parent=tig00000001.g112.t1
tig00000001	AUGUSTUS	intron	396376	396433	0.79	-	.	Parent=tig00000001.g112.t1
tig00000001	AUGUSTUS	intron	396506	396555	0.89	-	.	Parent=tig00000001.g112.t1
tig00000001	AUGUSTUS	intron	396680	396732	0.99	-	.	Parent=tig00000001.g112.t1
tig00000001	AUGUSTUS	intron	397069	397135	1	-	.	Parent=tig00000001.g112.t1
tig00000001	AUGUSTUS	intron	397299	397352	1	-	.	Parent=tig00000001.g112.t1
tig00000001	AUGUSTUS	intron	398063	398129	0.99	-	.	Parent=tig00000001.g112.t1
tig00000001	AUGUSTUS	intron	398364	398423	1	-	.	Parent=tig00000001.g112.t1
tig00000001	AUGUSTUS	intron	398728	398783	0.99	-	.	Parent=tig00000001.g112.t1
tig00000001	AUGUSTUS	intron	399464	399719	0.53	-	.	Parent=tig00000001.g112.t1
tig00000001	AUGUSTUS	CDS	394823	396141	0.97	-	2	ID=tig00000001.g112.t1.cds;Parent=tig00000001.g112.t1
tig00000001	AUGUSTUS	CDS	396205	396269	0.86	-	1	ID=tig00000001.g112.t1.cds;Parent=tig00000001.g112.t1
tig00000001	AUGUSTUS	CDS	396325	396375	0.86	-	1	ID=tig00000001.g112.t1.cds;Parent=tig00000001.g112.t1
tig00000001	AUGUSTUS	CDS	396434	396505	0.87	-	1	ID=tig00000001.g112.t1.cds;Parent=tig00000001.g112.t1
tig00000001	AUGUSTUS	CDS	396556	396679	0.99	-	2	ID=tig00000001.g112.t1.cds;Parent=tig00000001.g112.t1
tig00000001	AUGUSTUS	CDS	396733	397068	0.99	-	2	ID=tig00000001.g112.t1.cds;Parent=tig00000001.g112.t1
tig00000001	AUGUSTUS	CDS	397136	397298	1	-	0	ID=tig00000001.g112.t1.cds;Parent=tig00000001.g112.t1
tig00000001	AUGUSTUS	CDS	397353	398062	0.97	-	2	ID=tig00000001.g112.t1.cds;Parent=tig00000001.g112.t1
tig00000001	AUGUSTUS	CDS	398130	398363	0.99	-	2	ID=tig00000001.g112.t1.cds;Parent=tig00000001.g112.t1
tig00000001	AUGUSTUS	CDS	398424	398727	0.99	-	0	ID=tig00000001.g112.t1.cds;Parent=tig00000001.g112.t1
tig00000001	AUGUSTUS	CDS	398784	399463	0.46	-	2	ID=tig00000001.g112.t1.cds;Parent=tig00000001.g112.t1
tig00000001	AUGUSTUS	CDS	399720	399858	0.88	-	0	ID=tig00000001.g112.t1.cds;Parent=tig00000001.g112.t1
tig00000001	AUGUSTUS	start_codon	399856	399858	.	-	0	Parent=tig00000001.g112.t1
# coding sequence = [atgaatgtaataggcgatccagcactaggtggcctcgccgattgcgacgacttgtttggtccagtcgctaccaactgtt
# catctcctcgattcgactttaccctcaaattcgagcaatccatcctcactatcgctccatcggcgacattcaccctagtcgatgcaatcgcattggct
# gcattgagccatcttgagtaccaacgctcagttcgtccttccacaataatcatcgtctatcttattttctccattgcatttgatgctgttcaatgtcg
# caccttgtggttagtcagggcagatgcagtcgctccagtatatacagccgcgctaggcgtcaaggtcattacgctctttctcgagctcaaggagaagc
# gcagcatcctgctgcctccatggaatcatgtcagcccagaaatgactgggagtatcgttaatagaagtcttttttggtggctgaatgacttacttatc
# cggggctttcgggcaaccctttccgacaactcgctgtatgatacagacgctgcaatgaagtccacgcagctcctcggccaaatccaagctgctagggt
# caaatggtctgctcctaagctcgaattttgtcgtcgtaacaagctgctctttgctctgctggactctatcaagggggcgctcatcttagccatctttc
# ctcgcttctgttggattgggttcaagtttgcgcagccatttctcttaacccgcgttgtcagctatattaccaacgaaaagggggatgatttacagaaa
# tgcacaggtttcgctcttgtcggtgccacagctttggtttacctgggcatagctatctcaaaaggcgcttaccagcatcagctattccgctctttaac
# tatggttcggggagctcttgtttctatagtctatattcacacgcttgatgcaaatacgatatcggtcactggtgatggcaaatccgctgccccaaatt
# ccgctgccttgacactgataggccccgacgtcatggccatcaccggtgcattagagactattcatgagatatgggcaaacccaattgagattgtcttg
# gccatatggctgctatctagagaaactggtcctggatctgttggtccagccgttgcagtcatcatgtgtacattcggcatgacaaagctttccaagcg
# aatggggccagcgatgaaatcatggaacgttgctatacaaactcgaattagcactacatctggaattctccgcaacatgaaagagttcaagatgctgg
# gcattatatcctactggatgaacagtattcaggcactacgagttaccgagctcgaccaatctaaaagatttcgtacattgatcacatatatgaacatg
# ttgggcaataccccgacggccctcgctcccattgtcactttcggcgtcgcaatggcagttcagagtaaaagcggtgcacactttactgtcacttcagc
# cttcacatctctctctattatcggtctgatcgtcgctccgctctcacatcttctatattctgtgccatccttcttcagctgcctaggctcttttgaga
# gaattgaggcttttgctaataagaacatgatggagtatccacatacattgccctcttcaaacagcggcatgttcaacagcgacactgagctttcagct
# atcactttccaatctaggcggcaggctattcaagcaacaaatgtctcctttcgtgtctctggacatcaagagccaatattgaagaatcttacgttttc
# tatagagccatccaccttcactattattactggcaaggtcgggtctggcaagtctatgctactcctcggcattctgggcgagatgcaagctactggcg
# agctgcaaggctctcttgctggcgcttcatattgttcccagcagacttggcttaccaaggcttccattaaacaaaatattgccggtccggaatgcggc
# attgtggatgatgactggtatcacacggttgttgtggcctgtgctttgacaagagatttccaagaactccccttaggtgacaatacaaacgccttgac
# actcagtggcggccaaaagcagcgcgttgcgttggcacgcgctgtgtattccagaaagcaagtttttgttgccgatgatatcttttcaggtctggacc
# cagacacacgacggcatatttgggtccaagtatttggcccagtggggattttacgccagttgcgtacgactgtcattcttgtcactcacacacttgaa
# tacctccgagatgccgatcagattattattcttgaaaagggtgaaatcgcccatcaaggatcatatactgtcgtccgtgaaaccgccactcatctagt
# caaccaagatgaaaaggaccccgttccatcgcccagtccatcggaaactagtgagcaagtatcagcgaaagcccacggtgaatccagagacgaagacg
# agcaggaagcggaagatttggctagaacaggagattccgcactttatctcctctatttccagtctattggctggaaacatgccttggtggctctattt
# accgcaatgatgccggtattcctccagcaattcactcaaatctggctcaaatggtggaccgaagcaagtgacggtagctctcagaccaataacggaat
# gtactacagtgtttacgtagcacttttgtccctctttattcttactacaggtcttgactgctggtttatgtttgttaaggtcattcctcgctcagcta
# catggctacattggaagttgcttgaaactacattgaaggcttcgatggcatttttccaccgcactgacaacggcgacttaatcaatagatttagtcaa
# gacatgacacttgttgatcgcgaactccctactgcagtctatactactgttgccgccatactcttatgcatcggcgagttcatcttgatcgttctcgg
# agcgaggtatctcgcagcgactctacctgttgcccttattattctgtactcattacagaagttttacctcagtacatctcgccaactccgaatattgg
# atctgcaggcaaaggcgcctctttataggcaacttctagaaacgattgagggtctggcaactatccgtgcgtttcgctggcaagaagcgatatctcaa
# caatcgctagaattactggacatttctcagcggccgcattacctcctgttatctatccagagatggcttacgctagtgcttgatctcttggtcacggt
# ctctgctgtgcttctagtccttttcgcagttgtaaccaactctacgtcgccaggatacatggctgtcgcaatgtatagcgtcatgggcttcagtgaga
# ctctttcaaatctcctgacgtcgtggacggcgcttgagacttctctcggagccatcactcgtctcagagagtttgtcaaggcgacgccacaggagatc
# gagcctacaccagacggccgtgttgaaccaccaccatcttggccatcacagggtagaatagagtggcagaatattgaagccacataccagatagaggg
# agaggagaggaggacggctgttctgcgcgatgtatcactgaccattaaccccagccagaaggttgccatctgtggacggacgggcagcggcaagtctt
# ctttcctctcgacagtttttaagctggtcgactacacgggcatcattaacatcgacggactgaatatttccaaaatatcgaacgaagagctgcgcgct
# cgcataattgttgtttcgcagcatcccgcactcctcccgggcaccttgcgctccaaccttgtcctcccgaatcgcaaggcctctcccccatctactga
# ggaaatcatcgcggtgctagaatcactcgaggtttgggatgctattcagcaatttgggtccctcgataccgacaccaaaaacttgtcgctctccattg
# gccagcagcagctcgtttgcctagcaagggcaatcctccacaagaaggaaagcaacattctcgtcttggatgaagcaatgagcgcggtagacggtgcg
# actgagaaattgatggtagcggcactggagaaggagtttgcgaaccatacagtgctgtccgtggtgcatcgcctcgatactgttcgcaaatatgatac
# tttggtggttttggatcagggcaggatcgtgaacattggttcgcccaaggacatgattgatgggaacggcagattgacaaggaatggcaccgatatgg
# gctga]
# protein sequence = [MNVIGDPALGGLADCDDLFGPVATNCSSPRFDFTLKFEQSILTIAPSATFTLVDAIALAALSHLEYQRSVRPSTIIIV
# YLIFSIAFDAVQCRTLWLVRADAVAPVYTAALGVKVITLFLELKEKRSILLPPWNHVSPEMTGSIVNRSLFWWLNDLLIRGFRATLSDNSLYDTDAAM
# KSTQLLGQIQAARVKWSAPKLEFCRRNKLLFALLDSIKGALILAIFPRFCWIGFKFAQPFLLTRVVSYITNEKGDDLQKCTGFALVGATALVYLGIAI
# SKGAYQHQLFRSLTMVRGALVSIVYIHTLDANTISVTGDGKSAAPNSAALTLIGPDVMAITGALETIHEIWANPIEIVLAIWLLSRETGPGSVGPAVA
# VIMCTFGMTKLSKRMGPAMKSWNVAIQTRISTTSGILRNMKEFKMLGIISYWMNSIQALRVTELDQSKRFRTLITYMNMLGNTPTALAPIVTFGVAMA
# VQSKSGAHFTVTSAFTSLSIIGLIVAPLSHLLYSVPSFFSCLGSFERIEAFANKNMMEYPHTLPSSNSGMFNSDTELSAITFQSRRQAIQATNVSFRV
# SGHQEPILKNLTFSIEPSTFTIITGKVGSGKSMLLLGILGEMQATGELQGSLAGASYCSQQTWLTKASIKQNIAGPECGIVDDDWYHTVVVACALTRD
# FQELPLGDNTNALTLSGGQKQRVALARAVYSRKQVFVADDIFSGLDPDTRRHIWVQVFGPVGILRQLRTTVILVTHTLEYLRDADQIIILEKGEIAHQ
# GSYTVVRETATHLVNQDEKDPVPSPSPSETSEQVSAKAHGESRDEDEQEAEDLARTGDSALYLLYFQSIGWKHALVALFTAMMPVFLQQFTQIWLKWW
# TEASDGSSQTNNGMYYSVYVALLSLFILTTGLDCWFMFVKVIPRSATWLHWKLLETTLKASMAFFHRTDNGDLINRFSQDMTLVDRELPTAVYTTVAA
# ILLCIGEFILIVLGARYLAATLPVALIILYSLQKFYLSTSRQLRILDLQAKAPLYRQLLETIEGLATIRAFRWQEAISQQSLELLDISQRPHYLLLSI
# QRWLTLVLDLLVTVSAVLLVLFAVVTNSTSPGYMAVAMYSVMGFSETLSNLLTSWTALETSLGAITRLREFVKATPQEIEPTPDGRVEPPPSWPSQGR
# IEWQNIEATYQIEGEERRTAVLRDVSLTINPSQKVAICGRTGSGKSSFLSTVFKLVDYTGIINIDGLNISKISNEELRARIIVVSQHPALLPGTLRSN
# LVLPNRKASPPSTEEIIAVLESLEVWDAIQQFGSLDTDTKNLSLSIGQQQLVCLARAILHKKESNILVLDEAMSAVDGATEKLMVAALEKEFANHTVL
# SVVHRLDTVRKYDTLVVLDQGRIVNIGSPKDMIDGNGRLTRNGTDMG]
# end gene tig00000001.g112
###
# start gene tig00000001.g113
tig00000001	AUGUSTUS	gene	403699	404623	0.38	+	.	ID=tig00000001.g113
tig00000001	AUGUSTUS	transcript	403699	404623	0.38	+	.	ID=tig00000001.g113.t1;Parent=tig00000001.g113
tig00000001	AUGUSTUS	start_codon	403699	403701	.	+	0	Parent=tig00000001.g113.t1
tig00000001	AUGUSTUS	intron	403722	403899	0.41	+	.	Parent=tig00000001.g113.t1
tig00000001	AUGUSTUS	intron	404071	404118	0.98	+	.	Parent=tig00000001.g113.t1
tig00000001	AUGUSTUS	CDS	403699	403721	0.42	+	0	ID=tig00000001.g113.t1.cds;Parent=tig00000001.g113.t1
tig00000001	AUGUSTUS	CDS	403900	404070	0.41	+	1	ID=tig00000001.g113.t1.cds;Parent=tig00000001.g113.t1
tig00000001	AUGUSTUS	CDS	404119	404620	0.93	+	1	ID=tig00000001.g113.t1.cds;Parent=tig00000001.g113.t1
tig00000001	AUGUSTUS	stop_codon	404621	404623	.	+	0	Parent=tig00000001.g113.t1
# coding sequence = [atgccacccgcttttgaaaataacaacaaagcagcagcagatgacactgtggccaagatcaaagctcatggaacagacg
# cggttgcgatacgtgctaacattctcgacgtggacatcggagacacaatagtgaatgcagctctcataggattaaaaacgaatacaatccatatcctt
# atcaacaatgctgcccttgccacatcggagcatctgcttcctattcttcaaaccaccgtcgagaacttcgataacctttttcacgcaaacgtacgggc
# gccaatttttacgacacgtgcagcacttccatatatgcccatcaagggtggcagaattatcaacgtgagctccgtcacagccaaggaggcggctgacg
# agccaggaatactttatggtgatagtaaagcagcactaaacagtataactcgatctatggcaagcgctctagctgcagagaaaggcattaccatcaat
# tcaataagtgtcggacctactaaaactcctgccgtggaagatgctttggccaacttgcccaaagaatttacaaaagggctcaaaatctatgccactgc
# tgaaaagcgattggcagagccagaagaaattgcggcaatcgtggctttcgtggcaagcgaagatgctcgttggatgaatggagctagtgtcccagcga
# acggaggtgcgatcttactagcagagggctaa]
# protein sequence = [MPPAFENNNKAAADDTVAKIKAHGTDAVAIRANILDVDIGDTIVNAALIGLKTNTIHILINNAALATSEHLLPILQTT
# VENFDNLFHANVRAPIFTTRAALPYMPIKGGRIINVSSVTAKEAADEPGILYGDSKAALNSITRSMASALAAEKGITINSISVGPTKTPAVEDALANL
# PKEFTKGLKIYATAEKRLAEPEEIAAIVAFVASEDARWMNGASVPANGGAILLAEG]
# end gene tig00000001.g113
###
# start gene tig00000001.g114
tig00000001	AUGUSTUS	gene	405338	407865	.	-	.	ID=tig00000001.g114
tig00000001	AUGUSTUS	transcript	405338	407865	0.09	-	.	ID=tig00000001.g114.t1;Parent=tig00000001.g114
tig00000001	AUGUSTUS	stop_codon	405338	405340	.	-	0	Parent=tig00000001.g114.t1
tig00000001	AUGUSTUS	intron	405651	405814	0.39	-	.	Parent=tig00000001.g114.t1
tig00000001	AUGUSTUS	intron	405998	406056	1	-	.	Parent=tig00000001.g114.t1
tig00000001	AUGUSTUS	intron	406665	406720	1	-	.	Parent=tig00000001.g114.t1
tig00000001	AUGUSTUS	intron	406802	407243	0.44	-	.	Parent=tig00000001.g114.t1
tig00000001	AUGUSTUS	intron	407467	407617	0.48	-	.	Parent=tig00000001.g114.t1
tig00000001	AUGUSTUS	CDS	405341	405650	0.42	-	1	ID=tig00000001.g114.t1.cds;Parent=tig00000001.g114.t1
tig00000001	AUGUSTUS	CDS	405815	405997	0.91	-	1	ID=tig00000001.g114.t1.cds;Parent=tig00000001.g114.t1
tig00000001	AUGUSTUS	CDS	406057	406664	1	-	0	ID=tig00000001.g114.t1.cds;Parent=tig00000001.g114.t1
tig00000001	AUGUSTUS	CDS	406721	406801	0.9	-	0	ID=tig00000001.g114.t1.cds;Parent=tig00000001.g114.t1
tig00000001	AUGUSTUS	CDS	407244	407466	0.44	-	1	ID=tig00000001.g114.t1.cds;Parent=tig00000001.g114.t1
tig00000001	AUGUSTUS	CDS	407618	407865	0.91	-	0	ID=tig00000001.g114.t1.cds;Parent=tig00000001.g114.t1
tig00000001	AUGUSTUS	start_codon	407863	407865	.	-	0	Parent=tig00000001.g114.t1
# coding sequence = [atgtggcctcccgaggtcttcggaagcctctcagctttcatctcggcttctcccatgccttcccaatatctcgagccaa
# cgataggatcgatggcaatgtcgactttccgtcaccgccgctcggcagttgcgtgtcaaaattgtcgtcggcgcaaagtccgttgcagcgtccaagtg
# acggggattccgtgcatcaactgctcccaggacagtgtcggctgtgtcctcctagagagcaaccgtaacaggacagtgccacaaccactgccacaggc
# ctcggcagaacaggggtccaactctataacatcttatgcccctcggaatagtgactccagcaaggctgtagatgatggcggccttgctgccagcactg
# atagccgtggcagcccagacgaccagcgcattggggccgagatttcctcagcagccttagggcagagtaaccaggctgccagggcaccttttacacag
# tttgtcgatgcccatgtctggacactcgagggctactcctcccgtaaggagatgaaggctgccatgtactctcgtgcaaagtgtttgtacgacaatgg
# tggcgagacggacaaagtcgtcctactgcaatcggctctcctcatgggattctggcactcaaaatgggacggacactcacagccgtggtattggatag
# gcgttgcgattagtctctgtcaaatgctcggtctacaccgggacccagattcggtcaagtacaacacttcccttcctaaccaccagcgacatctctgg
# cgtcgtctctggtggagttgtttcttccgagatcgttcgttgagcctgacacttgggaggccgctaagaattaacctcaacgactgcaacactcctat
# ggtctcgtccgaggatgtgctgagcgaccttgcagaaataccaacttcaattgccaacggatatattccggacgactttgctcagctagctcaatatt
# ggattactctaatccagttgagtaaacttctcggcgacgttctcactttgtgttaccagcccttcggccccaatcccacgctccggcagattgaactt
# cttgaatcaaagttattgcaaatgcagattccggaacgatatgcagctgaacaaagtcgccttgcatccttctatctgtatcatttacagttacatta
# tcacgcgattttgatcacattttattgcccgtacattgcgaaggccccagaagacctatcgccggccattaagaacgaatggcaagctgagatgcgga
# acaagatggactctgcagctgtccgatccaatgccattgttgataacattgttcgggataagcttctccggtttgcctgcccaatgactctcaacaag
# ctggagctttgcatgatggtcatggaagagctggaggaggtatatacatcagcttccgtgtatcgaggcgttttcttggaagcaatacgtcaattgta
# tcccaactattctgccagcgcggctggaggttcttcgactgttgaaggagtctctctgcctcgtgcggctcccgcggatgactcggccaccctgccca
# tcatcaacgatgatattcttaccaaccttttggatgaagcatcatgcttcaacttttgggagtcttttagtgatattcagctggagcctctggaaccg
# agcctatga]
# protein sequence = [MWPPEVFGSLSAFISASPMPSQYLEPTIGSMAMSTFRHRRSAVACQNCRRRKVRCSVQVTGIPCINCSQDSVGCVLLE
# SNRNRTVPQPLPQASAEQGSNSITSYAPRNSDSSKAVDDGGLAASTDSRGSPDDQRIGAEISSAALGQSNQAARAPFTQFVDAHVWTLEGYSSRKEMK
# AAMYSRAKCLYDNGGETDKVVLLQSALLMGFWHSKWDGHSQPWYWIGVAISLCQMLGLHRDPDSVKYNTSLPNHQRHLWRRLWWSCFFRDRSLSLTLG
# RPLRINLNDCNTPMVSSEDVLSDLAEIPTSIANGYIPDDFAQLAQYWITLIQLSKLLGDVLTLCYQPFGPNPTLRQIELLESKLLQMQIPERYAAEQS
# RLASFYLYHLQLHYHAILITFYCPYIAKAPEDLSPAIKNEWQAEMRNKMDSAAVRSNAIVDNIVRDKLLRFACPMTLNKLELCMMVMEELEEVYTSAS
# VYRGVFLEAIRQLYPNYSASAAGGSSTVEGVSLPRAAPADDSATLPIINDDILTNLLDEASCFNFWESFSDIQLEPLEPSL]
# end gene tig00000001.g114
###
# start gene tig00000001.g115
tig00000001	AUGUSTUS	gene	411148	412952	.	-	.	ID=tig00000001.g115
tig00000001	AUGUSTUS	transcript	411148	412952	1	-	.	ID=tig00000001.g115.t1;Parent=tig00000001.g115
tig00000001	AUGUSTUS	stop_codon	411148	411150	.	-	0	Parent=tig00000001.g115.t1
tig00000001	AUGUSTUS	intron	411861	411920	1	-	.	Parent=tig00000001.g115.t1
tig00000001	AUGUSTUS	intron	412758	412819	1	-	.	Parent=tig00000001.g115.t1
tig00000001	AUGUSTUS	CDS	411151	411860	1	-	2	ID=tig00000001.g115.t1.cds;Parent=tig00000001.g115.t1
tig00000001	AUGUSTUS	CDS	411921	412757	1	-	2	ID=tig00000001.g115.t1.cds;Parent=tig00000001.g115.t1
tig00000001	AUGUSTUS	CDS	412820	412952	1	-	0	ID=tig00000001.g115.t1.cds;Parent=tig00000001.g115.t1
tig00000001	AUGUSTUS	start_codon	412950	412952	.	-	0	Parent=tig00000001.g115.t1
# coding sequence = [atggcagtacaacagttctatctccttggagagccagtaacgtctgcgagagcaatcgacatctcatcaaacttggatc
# tcgatggactcaagcacttagttgcctcttatttcgccattgttgagccaaatgggattgggttccaggttcaagaaagcgcattacaagaagtctca
# gacatcgcttccatcactgggccagtggctatctctattgatggacatgctgtccgcgaccctcctggccctaaagggttgccatatcttggcaactt
# ctttgagatttacccagaccacttgggtaaccatcagcgccttttccatcactacggaccggtcataaagaccaataacatgggccgtgtcgtctatc
# aaacgaatgatccaaacattgcaactattgcatttgctgagtccgacttcttcacaaagaaaattaacgaagcccatccactctacgccttgaagacg
# ccagcagctggcgttttcctgggagacactgatacagaggaatggaagattgcccataaattcctacctccggcacttggccccaaggctgttcgcca
# ctacgcgccgactatgcaaaaaactgtcgaggatgcatctaaagtgtttgatgctcttgatgaacagggtgaagcgtggaatgtctaccagtatatgc
# tcaagcttggagcccaagccgttggcaagcttaccctgggccttgactttaaccatttttcttcacctgatgcacctgtccatgagatggtccatctg
# attgccgaggtgctatcgttaaataagaaggttacttccaaaggcgattggtacagcagcctgccttttggtgatcccaagcgcttgaaggacgttaa
# gcgtcgggtcgaagaaatggtcgaggagtctattcagagggctgctagaggcggcgtagaagatcttcctctccaagacgctgccgtggaggcaacaa
# acatggttgattacgcgatccgagctgttgacaacaaaggcgagaagctgccaaagtctagcctcgtctgggctcttgttgtcgccactggagctggc
# ttcacaactaccagctcgctgctttcatggctcatttatggattagtcacctatccaggaatgcaggagagactcctgcaagagctggttgacaacga
# tttcaatgaagatacccagattacttcagattacacggatcgattggtattccaagacaaatacatcaaagagatgcagcgaaagcacaacccgtctt
# ttcagccgggacgaacagcgaaaaccgatctcatccttccgggaggctataaaattcctaaagatgctgtcatgattcctgctttgcaccatatccac
# cataaccctgatctctggaccaacccagacaagttcgaccctgatagatgggacacggacgaagttaagaacagaccaaagggatcgtatatgccatt
# tgctgcaggaccacgaatgtgcattggattcaactttgcactccaagagatcaaagtctttttaccaaagttgatttaccgatacaagttcactcgcg
# aaggagacgcgacggtcgagtacgatcccatgttccagctaatcagaccaaacaacttgtacgtgcgcgccgaaagacgcgtcaagtggccgcccaag
# tctgaggctgtaccatccaagaatactgctgcataa]
# protein sequence = [MAVQQFYLLGEPVTSARAIDISSNLDLDGLKHLVASYFAIVEPNGIGFQVQESALQEVSDIASITGPVAISIDGHAVR
# DPPGPKGLPYLGNFFEIYPDHLGNHQRLFHHYGPVIKTNNMGRVVYQTNDPNIATIAFAESDFFTKKINEAHPLYALKTPAAGVFLGDTDTEEWKIAH
# KFLPPALGPKAVRHYAPTMQKTVEDASKVFDALDEQGEAWNVYQYMLKLGAQAVGKLTLGLDFNHFSSPDAPVHEMVHLIAEVLSLNKKVTSKGDWYS
# SLPFGDPKRLKDVKRRVEEMVEESIQRAARGGVEDLPLQDAAVEATNMVDYAIRAVDNKGEKLPKSSLVWALVVATGAGFTTTSSLLSWLIYGLVTYP
# GMQERLLQELVDNDFNEDTQITSDYTDRLVFQDKYIKEMQRKHNPSFQPGRTAKTDLILPGGYKIPKDAVMIPALHHIHHNPDLWTNPDKFDPDRWDT
# DEVKNRPKGSYMPFAAGPRMCIGFNFALQEIKVFLPKLIYRYKFTREGDATVEYDPMFQLIRPNNLYVRAERRVKWPPKSEAVPSKNTAA]
# end gene tig00000001.g115
###
# start gene tig00000001.g116
tig00000001	AUGUSTUS	gene	413562	415021	0.99	+	.	ID=tig00000001.g116
tig00000001	AUGUSTUS	transcript	413562	415021	0.99	+	.	ID=tig00000001.g116.t1;Parent=tig00000001.g116
tig00000001	AUGUSTUS	start_codon	413562	413564	.	+	0	Parent=tig00000001.g116.t1
tig00000001	AUGUSTUS	intron	413638	413702	0.99	+	.	Parent=tig00000001.g116.t1
tig00000001	AUGUSTUS	CDS	413562	413637	1	+	0	ID=tig00000001.g116.t1.cds;Parent=tig00000001.g116.t1
tig00000001	AUGUSTUS	CDS	413703	415018	0.99	+	2	ID=tig00000001.g116.t1.cds;Parent=tig00000001.g116.t1
tig00000001	AUGUSTUS	stop_codon	415019	415021	.	+	0	Parent=tig00000001.g116.t1
# coding sequence = [atgcaagagtactcgctggaagaagttgccgtgcacaagacacgagatgacttgtgggtaatagtccacggcaaggttt
# atgatgtctcgaaatatgtgagagatcatcctggcggtgcagatgtcctaattgatgttgccggcacggatgcaacaacggcctacgaagaagtaggg
# cattctgaagatgcagatgggatcctgaaaagctatttaattggcactgccaaggatgcccatgaagttagccgtcccaagactgttcggctagtcca
# aaaccaggccgagagcccaaagtctgtcaagcgctcatcgtcctctatctccacagttacactggcggctatcccaattgccggtggactgtcacttc
# tatttgcttcgaacggccaactcagtcttccagacgtgttagcgaagacttcgctctctcagttgtcgcctcgctggcttccagctgttcacttgccc
# cagggaggattctcaaatgggtttattgcagccagtcttttgtgtgctgctgtcggcggtgttattggaagccagctatccaagtttactcaaatcga
# gtcaggctttacaaaatatcccccgcatttgaaaagccacaatgtcgccaaatccaatccccagcttgctcgaggctggctggagccaaaggaataca
# aaagccttccgttgattaggaaagacacgctgtcgccaaatgtctttctctttgtgtttcagttaccaaacccaacggatgtgattggtattcctatt
# ggccagcacgtcgctatcaaagctgccatcgatggagcagatgtctcaagatcgtacactccagtttcgaacaacgccgatctaggcagactggaact
# ggtcattaaatgctatccagatggtttgctgactggaaaatatctggcaaacctaaaggtgggcgacaaggttctcttccgtgggccaaaaggtgcaa
# tgagatataagaaaggtctctgcaaaaagatcggaatggttgcgggaggcacaggaattacacccatgtatcagctaattcgcgctatctgcgaagac
# gatacagacacaactgaggtcagcctgatccttgccaaccgaaccgaagaggatattctcctgcgcaaagaacttgacgcattcgccaaaaagtaccc
# caagaacttcaaagtttggtacatgttggatcaacctccgcagaaatgggcctatggcaaaggtttcgtcacgcaggcagtaatggcttctaaactac
# cagctgcatcacctgacactaaagttatgctctgtgggcctcctggaatggtgaatgcttctaagaaggccttggtaaccatgggatttgaagctcca
# ggggccgtttcgaagatgacggatcaaatcttctgcttctaa]
# protein sequence = [MQEYSLEEVAVHKTRDDLWVIVHGKVYDVSKYVRDHPGGADVLIDVAGTDATTAYEEVGHSEDADGILKSYLIGTAKD
# AHEVSRPKTVRLVQNQAESPKSVKRSSSSISTVTLAAIPIAGGLSLLFASNGQLSLPDVLAKTSLSQLSPRWLPAVHLPQGGFSNGFIAASLLCAAVG
# GVIGSQLSKFTQIESGFTKYPPHLKSHNVAKSNPQLARGWLEPKEYKSLPLIRKDTLSPNVFLFVFQLPNPTDVIGIPIGQHVAIKAAIDGADVSRSY
# TPVSNNADLGRLELVIKCYPDGLLTGKYLANLKVGDKVLFRGPKGAMRYKKGLCKKIGMVAGGTGITPMYQLIRAICEDDTDTTEVSLILANRTEEDI
# LLRKELDAFAKKYPKNFKVWYMLDQPPQKWAYGKGFVTQAVMASKLPAASPDTKVMLCGPPGMVNASKKALVTMGFEAPGAVSKMTDQIFCF]
# end gene tig00000001.g116
###
# start gene tig00000001.g117
tig00000001	AUGUSTUS	gene	415909	421181	.	-	.	ID=tig00000001.g117
tig00000001	AUGUSTUS	transcript	415909	421181	0.25	-	.	ID=tig00000001.g117.t1;Parent=tig00000001.g117
tig00000001	AUGUSTUS	stop_codon	415909	415911	.	-	0	Parent=tig00000001.g117.t1
tig00000001	AUGUSTUS	intron	416238	416281	1	-	.	Parent=tig00000001.g117.t1
tig00000001	AUGUSTUS	intron	417017	417075	1	-	.	Parent=tig00000001.g117.t1
tig00000001	AUGUSTUS	intron	417712	417770	0.96	-	.	Parent=tig00000001.g117.t1
tig00000001	AUGUSTUS	intron	417847	419231	0.83	-	.	Parent=tig00000001.g117.t1
tig00000001	AUGUSTUS	intron	420452	420514	0.98	-	.	Parent=tig00000001.g117.t1
tig00000001	AUGUSTUS	CDS	415912	416237	0.99	-	2	ID=tig00000001.g117.t1.cds;Parent=tig00000001.g117.t1
tig00000001	AUGUSTUS	CDS	416282	417016	1	-	2	ID=tig00000001.g117.t1.cds;Parent=tig00000001.g117.t1
tig00000001	AUGUSTUS	CDS	417076	417711	0.99	-	2	ID=tig00000001.g117.t1.cds;Parent=tig00000001.g117.t1
tig00000001	AUGUSTUS	CDS	417771	417846	0.94	-	0	ID=tig00000001.g117.t1.cds;Parent=tig00000001.g117.t1
tig00000001	AUGUSTUS	CDS	419232	420451	0.88	-	2	ID=tig00000001.g117.t1.cds;Parent=tig00000001.g117.t1
tig00000001	AUGUSTUS	CDS	420515	421181	0.31	-	0	ID=tig00000001.g117.t1.cds;Parent=tig00000001.g117.t1
tig00000001	AUGUSTUS	start_codon	421179	421181	.	-	0	Parent=tig00000001.g117.t1
# coding sequence = [atggttgccatggcgaacggcctggcgggccatgagcacgatttctacgtctatgttaaccagtccagctggctcaaca
# cgccgggcaagggcggatccgagtacagctcgctgaacgaggcgctgccgtactggttcaacgggctggtgccactggcatatcagctcgacgatgat
# agactcaaggcgcaggttcacgatgttgctgataccgtcttgggttatcaggctactgacggatggatcgggccggaggttggtgatgccagaaactt
# ttggtctcgcactcctttcttctttggcttgacgcagcttgtcgaggcggatagctcgtgggagaccagagtcgtcacggcactccgtcgcttcatga
# cgctggcaaacaagatgcttcacaacaacagccagggatttgcaagctgccctggatacgtggactgcacttggggacaggcgcgcgtgcacgatctc
# atcatcacgattcagtggatgctggaaaaatatccatctgaccaggattccctgttgtgggagaatatgaatctgttttacgctcagacgaactataa
# gtgggcagattggtataccgagggcgtattccaggaggttgtgaatccgaataatgcttccaattttccatatattcacggagttaatgtcggccaag
# gcctaaaggcatcttccgtcatctacagaatgacgggggacgatgatatggtcactaaaagtcagaatgccgtggattggacctttcagtaccacggc
# tcggcctctggatctgtccttgccgacgagagggaacgcgacttggccccttacatcggaagcgagctttgcacagccgttgagacagcatactcaat
# ggcctacatgtatcaggtttttggagacaattcgtatgccgaccgtgctgagaagaccattttcaacgcgtttcccgtgatgatgacgggcgataaat
# gggctcaccaatacatggaccagccaaatcaaccgtttgcactcaacatcatcaaaagcgacggcagcgtgccgcaagtcttcacgacggcaaatagc
# ggcgtggccacaacgtacggcatggagccgctgtatccctgctgtacggtgaaccatccccagggatatcccaagtttgtctccaacagctgggtgat
# gcacgaaggcggtttggcgcatgctctgcttagtccatcgaccgtaaagactgttgtcaatggaggctcggtaacgattacgtgcgacacaaactatc
# ccttcagcaatgttctcaagtattctatcaacgcagataaggcattcactctatacctgcgcatgcccgagtggtcaaatagccagatgtccaccttg
# tctcagtctggcgcgtcttcatctcgcctcaccctggatgcagattctgagactggcatgaccaagatctttgtaaatcccggaaagactacagttac
# atacattatcgtcgcaggggtaaggacggaacaaaggccaaacaacagtgttgcagtcttttatggcaacttgctcttcgcgttggacgttggcttct
# cacagacttcgtctcttccgcacggatattatgaccccagtggtcccggtatttctggcttgccgttccctgagctccgagattattacgttaatagc
# actaagccgtggaacgtcgcgatcgatccctccaccattagatatcacggcgtgagcagcatcgcaatcctcccggatcccatctttgagcaaggcgc
# accaccgaattatatgactgtcgatggctgcgagatcgactggcccctgtatctaggcgtgacgccggatgtaccgcctctgaagaggaagtgtatcg
# ggcagaggaagtcgtacaagctggtgccgtatggaggggcaaagtttgtggcagcccctctgaactatctcaaccgacccgttgccgtcttaggtgcc
# ggtgttcttgggcgaaggatagcgtgtatttgggcatcagcaggctacaatgtgaaaattcgggaccccagtgcacagcaacgtgccgacggtgttgc
# gtacgtcgaggaaaacgtgtcttcatacgcccagaagactggaaagactcctggaaaagcagaggcttttgaggatatgcaagctgctgtctctgatg
# cctggcttgtcatagaagctgttccagaaaagattcagttgaagatcgacacctttgctgaactggacgctctcacacctgccgattgcattctagct
# tcgaactcatcctcatacaagtcgtccgaaatgctcgagaaagtctctgctgctagaaagactcagatcctaaatatgcactactatatgcccccaga
# atgcatggtcgtggagcttatgacggacggccatacaacgcaggatattttcccattcatggttgaacggtcacgagaggcagcgacgttgccatatg
# tcgcaaggaaagagtccacaggcttcatcttcaaccgcctctgggcggctattaaacgtgaggctctgactattctggctcaaggggtatccgtgccg
# gaggagatcgactccatgtggacagaaatgttcataaaaggtggcatggcgccttgccgaacgatggacaatgttggtcttgatacggtggctttcat
# tgagaaccattatatcgcagagcgtggcttgtcacctgagtttaccgtcaactttttgcaacaaaactatctcgacagtggtaaacttggaactaaaa
# gcggaaagggaggtctctactctccagagactaagaccattgctaccaatggtactctgagtgcccccaatatgctcgttctggatgttggtctttct
# gctgctacgcccagcatgagctcaggtgaaatcctccaattcagtccaggtgcaaaagccccgcaaattctggtcaagggccaggcattgcctgatgg
# catcgatattgaccgcccaagcggtcgtatcttctggtctaatatgggcattccgggaaaggttgatggagccatttattccgcaaacgctgatggga
# ctgatattcgcacccttgtggctcccggcactatcaacacccctaagcaactgatcgttgatagtttgagccagaaaatctattttagcgatcgtgag
# ggcctttctgtttaccgctgcaactttgatggctctaacctggagctgttgatcaagaacggcgattttgagaaccaggagcatagacaagacgtctc
# cagatggtgtgtcggcgtcactgtggctcccaagcttggcaaattttactggactcagaaaggaccctcaaagggtaacaacggccggattttctgcg
# ctaacattacaactcctgcgggatctcccgaagccatcgacctcgaggtggatgaagagacaaacactctctattggactgatcgcggcgaaattccc
# tttggaaactccttgaacaaggttcagttagatggatctggcctcacagaaaagcccctctcttttggagattacgaagtgctcaccaggcatctcaa
# ggaggccattggcttgaaattggataccaagaatggccgcatctacatgactgatctcggtggcaacatctaccagtgtgatcttgatggtaaaaaca
# agaaggttctctattcagacgacttcagagcttttactggaatcactctactgtga]
# protein sequence = [MVAMANGLAGHEHDFYVYVNQSSWLNTPGKGGSEYSSLNEALPYWFNGLVPLAYQLDDDRLKAQVHDVADTVLGYQAT
# DGWIGPEVGDARNFWSRTPFFFGLTQLVEADSSWETRVVTALRRFMTLANKMLHNNSQGFASCPGYVDCTWGQARVHDLIITIQWMLEKYPSDQDSLL
# WENMNLFYAQTNYKWADWYTEGVFQEVVNPNNASNFPYIHGVNVGQGLKASSVIYRMTGDDDMVTKSQNAVDWTFQYHGSASGSVLADERERDLAPYI
# GSELCTAVETAYSMAYMYQVFGDNSYADRAEKTIFNAFPVMMTGDKWAHQYMDQPNQPFALNIIKSDGSVPQVFTTANSGVATTYGMEPLYPCCTVNH
# PQGYPKFVSNSWVMHEGGLAHALLSPSTVKTVVNGGSVTITCDTNYPFSNVLKYSINADKAFTLYLRMPEWSNSQMSTLSQSGASSSRLTLDADSETG
# MTKIFVNPGKTTVTYIIVAGVRTEQRPNNSVAVFYGNLLFALDVGFSQTSSLPHGYYDPSGPGISGLPFPELRDYYVNSTKPWNVAIDPSTIRYHGVS
# SIAILPDPIFEQGAPPNYMTVDGCEIDWPLYLGVTPDVPPLKRKCIGQRKSYKLVPYGGAKFVAAPLNYLNRPVAVLGAGVLGRRIACIWASAGYNVK
# IRDPSAQQRADGVAYVEENVSSYAQKTGKTPGKAEAFEDMQAAVSDAWLVIEAVPEKIQLKIDTFAELDALTPADCILASNSSSYKSSEMLEKVSAAR
# KTQILNMHYYMPPECMVVELMTDGHTTQDIFPFMVERSREAATLPYVARKESTGFIFNRLWAAIKREALTILAQGVSVPEEIDSMWTEMFIKGGMAPC
# RTMDNVGLDTVAFIENHYIAERGLSPEFTVNFLQQNYLDSGKLGTKSGKGGLYSPETKTIATNGTLSAPNMLVLDVGLSAATPSMSSGEILQFSPGAK
# APQILVKGQALPDGIDIDRPSGRIFWSNMGIPGKVDGAIYSANADGTDIRTLVAPGTINTPKQLIVDSLSQKIYFSDREGLSVYRCNFDGSNLELLIK
# NGDFENQEHRQDVSRWCVGVTVAPKLGKFYWTQKGPSKGNNGRIFCANITTPAGSPEAIDLEVDEETNTLYWTDRGEIPFGNSLNKVQLDGSGLTEKP
# LSFGDYEVLTRHLKEAIGLKLDTKNGRIYMTDLGGNIYQCDLDGKNKKVLYSDDFRAFTGITLL]
# end gene tig00000001.g117
###
# start gene tig00000001.g118
tig00000001	AUGUSTUS	gene	424696	426909	0.17	+	.	ID=tig00000001.g118
tig00000001	AUGUSTUS	transcript	424696	426909	0.17	+	.	ID=tig00000001.g118.t1;Parent=tig00000001.g118
tig00000001	AUGUSTUS	start_codon	424696	424698	.	+	0	Parent=tig00000001.g118.t1
tig00000001	AUGUSTUS	intron	424741	424856	0.45	+	.	Parent=tig00000001.g118.t1
tig00000001	AUGUSTUS	intron	425887	426154	0.43	+	.	Parent=tig00000001.g118.t1
tig00000001	AUGUSTUS	CDS	424696	424740	0.45	+	0	ID=tig00000001.g118.t1.cds;Parent=tig00000001.g118.t1
tig00000001	AUGUSTUS	CDS	424857	425886	0.2	+	0	ID=tig00000001.g118.t1.cds;Parent=tig00000001.g118.t1
tig00000001	AUGUSTUS	CDS	426155	426906	0.62	+	2	ID=tig00000001.g118.t1.cds;Parent=tig00000001.g118.t1
tig00000001	AUGUSTUS	stop_codon	426907	426909	.	+	0	Parent=tig00000001.g118.t1
# coding sequence = [atgctccgcagccatcaaacatccctcacattcacattgaaacaccgtcgaaaaggtgtactcgaattcgaaccaggcg
# gcctggccaccaaatgcaatcttcttgctctgggttgtcgggtgcgcgaccttggtttcggggtcgcgaacaagaagatcttctcggtcgggcatctg
# gggagggtcaatggcgtaggcgactggagtccagagagagctgcagatgaagatgaatgtcaaaggtggccagaaggcgtgcgtgaccaggcagagga
# ggatgtccctgacgcggttgctctcctggaagaagcagcggtacgagacaaggcatacagcaaccagggtcagatagacgaatgcgagatggaagaga
# gccatgtagttgatgagaatggtccacagacgacggaacatgttcttcctgagcttgggatcacgctcgttcagggccgaggagagcgaaccggtggg
# cttgaaggcctgggcttctccgccaagccaccttggcaggaggaaagctcgaacgatgcagagagcaatgtaaggcgacatccaaagctggtaacgag
# agccacgctggccagtgtgatagccggcggggataaagagaacaaactcgcagagacggttggaaatggtgttggcaaagcaggcgcggatgagccat
# cgcagctgtgtatcgttggcgtatgcgacgaggggtttgcccatgatcaaaatgatggggatggcaaagagcgagatggacagcaagatcgtgtacag
# actaagagaggcgtagaggaagccagagaagcgctgggcgaatgtcatttggcgaaccttgtcaccccacaggcaaaagttgagcttgaacgaagtgt
# ccacggtaccaatggcccatcgagtgcgctgtttcaagtggctgccgtaatcttcaggaacggttccaaactgaagaggctcgtgaacgtaggccgtc
# ttccatcccttaccgagcatgagagtcgatgtcgccacgtcttcggccagcgagccaagggggaagtttccaatttgttccaaagcctctcgcctagc
# gacataaccggatccaaaaagggcaaaacttaccatatcagcgtccaaggccgccatgtactggccagcgccgccaggcaacaagtgaacttgatcca
# gaccatagttgaggtttccggccttgaaatgatggggctgtccaggaattttggtacgggccatgtagtacagattcgggtaggtgtgcgagaggata
# gcgcaagaacgctccaggccgggagacttggcgtcgtccaaaacaatgactctaaagcggtcaatggggtagtcttgatcacaggcgccgcgaaccgt
# atccatgacaagctcgtcatcctcaccgcagcaggtgacgaagcaatcgacagtaggcacatcgtttccagtcagcctcatcttgggcctgtgtctct
# tcttcagggaccacatggtccaggtgttgtgcatgagcgaggggatggcgacagccagttcgacggcaatgaaaacccaggcggcggcaaaggtagtg
# cccgaggccttttgcgccaagatgacgcaggcaatgcgaagtccaaggtaggtcaggtacattccggtgttgagaagggtgagaaatggcgtcagagt
# gtagagatatctcctccagcctttccagatgtcggcgtcgtctcggtcgtgcaagatggtcacgccattgtgatcgtcattgtcgctgctaacctctt
# tgcttggagaacgcccattctgcggcaaaagagtggtcaggctgatgtgacttggattctgcatttcaaggaaaacaggaagtaa]
# protein sequence = [MLRSHQTSLTFTLKHRRKGVLEFEPGGLATKCNLLALGCRVRDLGFGVANKKIFSVGHLGRVNGVGDWSPERAADEDE
# CQRWPEGVRDQAEEDVPDAVALLEEAAVRDKAYSNQGQIDECEMEESHVVDENGPQTTEHVLPELGITLVQGRGERTGGLEGLGFSAKPPWQEESSND
# AESNVRRHPKLVTRATLASVIAGGDKENKLAETVGNGVGKAGADEPSQLCIVGVCDEGFAHDQNDGDGKERDGQQDRVQTKRGVEEAREALGECHLAN
# LVTPQAKVELERSVHGTNGPSSALFQVAAVIFRNGSKLKRLVNVGRLPSLTEHESRCRHVFGQRAKGEVSNLFQSLSPSDITGSKKGKTYHISVQGRH
# VLASAARQQVNLIQTIVEVSGLEMMGLSRNFGTGHVVQIRVGVREDSARTLQAGRLGVVQNNDSKAVNGVVLITGAANRIHDKLVILTAAGDEAIDSR
# HIVSSQPHLGPVSLLQGPHGPGVVHERGDGDSQFDGNENPGGGKGSARGLLRQDDAGNAKSKVGQVHSGVEKGEKWRQSVEISPPAFPDVGVVSVVQD
# GHAIVIVIVAANLFAWRTPILRQKSGQADVTWILHFKENRK]
# end gene tig00000001.g118
###
# start gene tig00000001.g119
tig00000001	AUGUSTUS	gene	424815	427324	.	-	.	ID=tig00000001.g119
tig00000001	AUGUSTUS	transcript	424815	427324	0.83	-	.	ID=tig00000001.g119.t1;Parent=tig00000001.g119
tig00000001	AUGUSTUS	stop_codon	424815	424817	.	-	0	Parent=tig00000001.g119.t1
tig00000001	AUGUSTUS	intron	426072	426171	1	-	.	Parent=tig00000001.g119.t1
tig00000001	AUGUSTUS	intron	426844	427027	0.9	-	.	Parent=tig00000001.g119.t1
tig00000001	AUGUSTUS	CDS	424818	426071	1	-	0	ID=tig00000001.g119.t1.cds;Parent=tig00000001.g119.t1
tig00000001	AUGUSTUS	CDS	426172	426843	0.9	-	0	ID=tig00000001.g119.t1.cds;Parent=tig00000001.g119.t1
tig00000001	AUGUSTUS	CDS	427028	427324	0.93	-	0	ID=tig00000001.g119.t1.cds;Parent=tig00000001.g119.t1
tig00000001	AUGUSTUS	start_codon	427322	427324	.	-	0	Parent=tig00000001.g119.t1
# coding sequence = [atgatgagaggtcaccaggaagaatatgaggagatggttgatattggaaacttccggcgtcatcaccaaaccggctccg
# acgactctcatccccgattgctctctgacaacatgaggtccaaccgctccagcgcggcccatcctgatgacttcacagcaccgcaatggcctccttcc
# attgcaggaacgggaagctccccgtcactgacgttgagaagcggcgctacaacgccatacgaccacttgtcctcgtcaaaacacttgatatatgctga
# ttcgagatcatctactccaatgaatgggcgttctccaagcaaagaggttagcagcgacaatgacgatcacaatggcgtgaccatcttgcacgaccgag
# acgacgccgacatctggaaaggctggaggagatatctctacactctgacgccatttctcacccttctcaacaccggaatgtacctgacctaccttgga
# cttcgcattgcctgcgtcatcttggcgcaaaaggcctcgggcactacctttgccgccgcctgggttttcattgccgtcgaactggctgtcgccatccc
# ctcgctcatgcacaacacctggaccatgtggtccctgaagaagagacacaggcccaagatgaggctgactggaaacgatgtgcctactgtcgattgct
# tcgtcacctgctgcggtgaggatgacgagcttgtcatggatacggttcgcggcgcctgtgatcaagactaccccattgaccgctttagagtcattgtt
# ttggacgacgccaagtctcccggcctggagcgttcttgcgctatcctctcgcacacctacccgaatctgtactacatggcccgtaccaaaattcctgg
# acagccccatcatttcaaggccggaaacctcaactatggtctggatcaagttcacttgttgcctggcggcgctggccagtacatggcggccttggacg
# ctgatatgattcccgagcgagattggcttcgtgctttgcttcctcacgctgtaatggatcccaaaatggccttggtttgccctccccagctgttttac
# aacacgccgccttccgaccctctagctcagtctctagatttcttcgttcacgtcattgagcccatcaaggacgccatgggcgtagcctggtgtactgg
# atccggttatgtcgctaggcgagaggctttggaacaaattggaaacttcccccttggctcgctggccgaagacgtggcgacatcgactctcatgctcg
# gtaagggatggaagacggcctacgttcacgagcctcttcagtttggaaccgttcctgaagattacggcagccacttgaaacagcgcactcgatgggcc
# attggtaccgtggacacttcgttcaagctcaacttttgcctgtggggtgacaaggttcgccaaatgacattcgcccagcgcttctctggcttcctcta
# cgcctctcttagtctgtacacgatcttgctgtccatctcgctctttgccatccccatcattttgatcatgggcaaacccctcgtcgcatacgccaacg
# atacacagctgcgatggctcatccgcgcctgctttgccaacaccatttccaaccgtctctgcgagtttgttctctttatccccgccggctatcacact
# ggccagcgtggctctcgttaccagctttggatgtcgccttacattgctctctgcatcgttcgagctttcctcctgccaaggtggcttggcggagaagc
# ccaggccttcaagcccaccggttcgctctcctcggccctgaacgagcgtgatcccaagctcaggaagaacatgttccgtcgtctgtggaccattctca
# tcaactacatggctctcttccatctcgcattcgtctatctgaccctggttgctgtatgccttgtctcgtaccgctgcttcttccaggagagcaaccgc
# gtcagggacatcctcctctgcctggtcacgcacgccttctggccacctttgacattcatcttcatctgcagctctctctggactccagtcgcctacgc
# cattgaccctccccagatgcccgaccgagaagatcttcttgttcgcgaccccgaaaccaaggtcgcgcacccgacaacccagagcaagaagattgcat
# ttggtggccaggccgcctggttcgaattcgagtacaccttttcgacgctatatacctgtcttatatttgtcgcatctttccttttctaa]
# protein sequence = [MMRGHQEEYEEMVDIGNFRRHHQTGSDDSHPRLLSDNMRSNRSSAAHPDDFTAPQWPPSIAGTGSSPSLTLRSGATTP
# YDHLSSSKHLIYADSRSSTPMNGRSPSKEVSSDNDDHNGVTILHDRDDADIWKGWRRYLYTLTPFLTLLNTGMYLTYLGLRIACVILAQKASGTTFAA
# AWVFIAVELAVAIPSLMHNTWTMWSLKKRHRPKMRLTGNDVPTVDCFVTCCGEDDELVMDTVRGACDQDYPIDRFRVIVLDDAKSPGLERSCAILSHT
# YPNLYYMARTKIPGQPHHFKAGNLNYGLDQVHLLPGGAGQYMAALDADMIPERDWLRALLPHAVMDPKMALVCPPQLFYNTPPSDPLAQSLDFFVHVI
# EPIKDAMGVAWCTGSGYVARREALEQIGNFPLGSLAEDVATSTLMLGKGWKTAYVHEPLQFGTVPEDYGSHLKQRTRWAIGTVDTSFKLNFCLWGDKV
# RQMTFAQRFSGFLYASLSLYTILLSISLFAIPIILIMGKPLVAYANDTQLRWLIRACFANTISNRLCEFVLFIPAGYHTGQRGSRYQLWMSPYIALCI
# VRAFLLPRWLGGEAQAFKPTGSLSSALNERDPKLRKNMFRRLWTILINYMALFHLAFVYLTLVAVCLVSYRCFFQESNRVRDILLCLVTHAFWPPLTF
# IFICSSLWTPVAYAIDPPQMPDREDLLVRDPETKVAHPTTQSKKIAFGGQAAWFEFEYTFSTLYTCLIFVASFLF]
# end gene tig00000001.g119
###
# start gene tig00000001.g120
tig00000001	AUGUSTUS	gene	431187	432678	0.53	+	.	ID=tig00000001.g120
tig00000001	AUGUSTUS	transcript	431187	432678	0.53	+	.	ID=tig00000001.g120.t1;Parent=tig00000001.g120
tig00000001	AUGUSTUS	start_codon	431187	431189	.	+	0	Parent=tig00000001.g120.t1
tig00000001	AUGUSTUS	intron	431431	431803	0.59	+	.	Parent=tig00000001.g120.t1
tig00000001	AUGUSTUS	intron	431860	431921	0.64	+	.	Parent=tig00000001.g120.t1
tig00000001	AUGUSTUS	intron	432347	432416	1	+	.	Parent=tig00000001.g120.t1
tig00000001	AUGUSTUS	CDS	431187	431430	0.86	+	0	ID=tig00000001.g120.t1.cds;Parent=tig00000001.g120.t1
tig00000001	AUGUSTUS	CDS	431804	431859	0.53	+	2	ID=tig00000001.g120.t1.cds;Parent=tig00000001.g120.t1
tig00000001	AUGUSTUS	CDS	431922	432346	0.72	+	0	ID=tig00000001.g120.t1.cds;Parent=tig00000001.g120.t1
tig00000001	AUGUSTUS	CDS	432417	432675	1	+	1	ID=tig00000001.g120.t1.cds;Parent=tig00000001.g120.t1
tig00000001	AUGUSTUS	stop_codon	432676	432678	.	+	0	Parent=tig00000001.g120.t1
# coding sequence = [atgacgatccgcatcctcgtcaacgctgcgctgctggccatccccatcgccgtcactttgggcatcttgttcggcctcc
# aatcccaccgagcagcaaccggacagccgcctctgtttgcgcctgaaccgcccccgattccatcgcccaaaccgccagcacctcccaagaatggcatc
# accaaaacgagatactgccagaagtctttcggaatcacgcccgacaccaagggccagcaatataccttgaaccccaatcagtggaattggaatccggg
# tgaaccaggagcgctgtgtgtaaatgtcactacgtttaacaacggcacatatgccacaagcaccactgctccccagtttatgatttcttggcaatacc
# ctcctggaccggcggatgatccagtccatgctttccccaacatccaggtcgacagcggtgtattccctgcaaccattagcagcatatccaaggtcgat
# gtagatctcgaatggtcttatggtatcggcaatgagaccactgttgccgcaagtcttgcggatctccaggccgataacctcaacaccaacgtcgccat
# cgacatgtttattgatagcgacaagcaagccgctcagaacccttcaaaggccaagtacgaactcatggtttggtttgctgccatcggcccagctactc
# aacccatcggcttcgcccagggccctgtttccactcagacgctagacggcaaccaattcaatctttacactggtgtcaaccaacagcagcaaaacgtc
# ttaacatggtacacgaatacgccagtggagaaattcaacggagacatttctcctctcatcaacagcctgttcaagctcaccgctaccgaccttccaaa
# gtctggcgactacctgggatacctggctctgggctccgaggccttttccgtggacaaaaccgtcaccctttacgtgccaaaactatcgatagatatag
# aagcagctacatcaagtagcacctaa]
# protein sequence = [MTIRILVNAALLAIPIAVTLGILFGLQSHRAATGQPPLFAPEPPPIPSPKPPAPPKNGITKTRYCQKSFGITPDTKGQ
# QYTLNPNQWNWNPGEPGALCVNVTTFNNGTYATSTTAPQFMISWQYPPGPADDPVHAFPNIQVDSGVFPATISSISKVDVDLEWSYGIGNETTVAASL
# ADLQADNLNTNVAIDMFIDSDKQAAQNPSKAKYELMVWFAAIGPATQPIGFAQGPVSTQTLDGNQFNLYTGVNQQQQNVLTWYTNTPVEKFNGDISPL
# INSLFKLTATDLPKSGDYLGYLALGSEAFSVDKTVTLYVPKLSIDIEAATSSST]
# end gene tig00000001.g120
###
# start gene tig00000001.g121
tig00000001	AUGUSTUS	gene	434215	435108	.	-	.	ID=tig00000001.g121
tig00000001	AUGUSTUS	transcript	434215	435108	0.62	-	.	ID=tig00000001.g121.t1;Parent=tig00000001.g121
tig00000001	AUGUSTUS	stop_codon	434215	434217	.	-	0	Parent=tig00000001.g121.t1
tig00000001	AUGUSTUS	CDS	434218	435108	0.62	-	0	ID=tig00000001.g121.t1.cds;Parent=tig00000001.g121.t1
tig00000001	AUGUSTUS	start_codon	435106	435108	.	-	0	Parent=tig00000001.g121.t1
# coding sequence = [atgtccaaccgccccaacctcttcgagccactccaacctatcggcgagaatctgtatctctatgaatcctcagatctta
# cttccgataaaggaaaaggcccctctctcatcgttctcttcacctggctcggcggggctacggccaccaggattcagaaatatctcctcagctaccgc
# accatctggcctgcagcaacaatcctccttgtcactacgcgagtattcgagtttgcagctgcgccatccagtgctattcgtgcccgtttaaagccggc
# tcgcgatgctatccgtcggcacgtcagtagcagggtaaaaggcaggccttcgatactattccacgtattctccaatggaggacttcatacggccattc
# atttgaccctctcgctgcgggacaccaaggagaaagccgaaccgctggatcttagactgtatctcgacggtatcatcatagactgttgccctggacaa
# acagattatatgcgcacatacaacggggctatagtgtctcttccatctactctctttggacagctactcggaaagccgctcctcgttctcgccgtcac
# cctctctacaagtttaactcatgctgggctagtcgctggcgtaaaagattaccgccgccaactcaatgatgcgaatgtctttgggagcttggcaaggc
# ggctttacttgtatgcaaaggaagatgtagtggttgggtataaagatgttgaactgcatataaaggaagcaaaagagaagggctacgaagttgagaat
# gtttgcttcttaaacagccgccattgttcgctacccaggggaaatgaagagaagtattgggagataatcaagaatttctgggagggatcgttgtcgaa
# gaaggaagatcaaatgcgatgtagactatga]
# protein sequence = [MSNRPNLFEPLQPIGENLYLYESSDLTSDKGKGPSLIVLFTWLGGATATRIQKYLLSYRTIWPAATILLVTTRVFEFA
# AAPSSAIRARLKPARDAIRRHVSSRVKGRPSILFHVFSNGGLHTAIHLTLSLRDTKEKAEPLDLRLYLDGIIIDCCPGQTDYMRTYNGAIVSLPSTLF
# GQLLGKPLLVLAVTLSTSLTHAGLVAGVKDYRRQLNDANVFGSLARRLYLYAKEDVVVGYKDVELHIKEAKEKGYEVENVCFLNSRHCSLPRGNEEKY
# WEIIKNFWEGSLSKKEDQMRCRL]
# end gene tig00000001.g121
###
# start gene tig00000001.g122
tig00000001	AUGUSTUS	gene	435667	437164	.	-	.	ID=tig00000001.g122
tig00000001	AUGUSTUS	transcript	435667	437164	0.11	-	.	ID=tig00000001.g122.t1;Parent=tig00000001.g122
tig00000001	AUGUSTUS	stop_codon	435667	435669	.	-	0	Parent=tig00000001.g122.t1
tig00000001	AUGUSTUS	intron	435735	435785	0.76	-	.	Parent=tig00000001.g122.t1
tig00000001	AUGUSTUS	intron	436154	436229	0.7	-	.	Parent=tig00000001.g122.t1
tig00000001	AUGUSTUS	intron	436484	436548	0.98	-	.	Parent=tig00000001.g122.t1
tig00000001	AUGUSTUS	intron	436646	436712	0.98	-	.	Parent=tig00000001.g122.t1
tig00000001	AUGUSTUS	CDS	435670	435734	0.55	-	2	ID=tig00000001.g122.t1.cds;Parent=tig00000001.g122.t1
tig00000001	AUGUSTUS	CDS	435786	436153	0.66	-	1	ID=tig00000001.g122.t1.cds;Parent=tig00000001.g122.t1
tig00000001	AUGUSTUS	CDS	436230	436483	0.88	-	0	ID=tig00000001.g122.t1.cds;Parent=tig00000001.g122.t1
tig00000001	AUGUSTUS	CDS	436549	436645	0.98	-	1	ID=tig00000001.g122.t1.cds;Parent=tig00000001.g122.t1
tig00000001	AUGUSTUS	CDS	436713	437164	0.24	-	0	ID=tig00000001.g122.t1.cds;Parent=tig00000001.g122.t1
tig00000001	AUGUSTUS	start_codon	437162	437164	.	-	0	Parent=tig00000001.g122.t1
# coding sequence = [atgtcacagtatttccagaccattcataaatggatccccatcatcagccgagtgcgtttaacgtcactggctgactcag
# agctgggtaaccggcccagagcggatttcgctttgttgctcctaactatgaagctcatccaggatgtgcctggaagctcgtccaacgcggtgagagat
# gcgatgtacatctgcgcaaaggaattcgcagcttctctagaaattgcaggtgtatacacgctgctcaagcttcaggctaaccttcttatcgcggtgta
# tgagatggggcacggaatcttcccggctgcctatgcttcgatgggatgttgtgtcacacaagccatggtcctcggcatccataatcgagatgctcctc
# aagttttagagcagccgcgcacttggatagactgggaggagagacagcgggtatggtggttggttgtaattcttgaacgatatataacatcggtagga
# gacaaccgacctctcctatccgctgaccctaagacaacatctcatctacctgtcaatgatgacgcttgggatgctggacaagccatgtatcctgagcg
# tctcattctatcatcttccaaacatttgtctgcgagtccatttgctcgtcttgctcaggcctcccacctccaaggcgaagttatcaagcattgtaatg
# ataatacgcgaagcctagcactcgtgcagaacgacgtcgaggtgctcagccaggtcttgtggtccttcctagaggtcatcggcaaagacagggccagc
# atgatgcacttttacagctccgtgggcgtgtgtctgagcgcgctgatgaagctatgtgatcatcactcttgcgactcattcgccatttataacgacag
# ggcccttgatgtggcggaaatggcccttgctcgagaaatagctctccgatgccaaagcataatgaaggattgcatcgccaaggccatgtcattcgtgg
# aagtactgagagaaatggtacaggatcaggaatctatcgagaatctcgccagcctgtcgccttggttcttggatagcatctaccagtgcttggccaat
# atcgtttatctcatggctacgactccagccgtagaagcctcgggatatccatcgcaggtttcgctatgtatggacctgttacgaaaggcaaatcagag
# atggaacgtttcagggaatacaggcgcatacctcgaggctatcgacttaatagaacaggaactaaaagtcagtcaatattag]
# protein sequence = [MSQYFQTIHKWIPIISRVRLTSLADSELGNRPRADFALLLLTMKLIQDVPGSSSNAVRDAMYICAKEFAASLEIAGVY
# TLLKLQANLLIAVYEMGHGIFPAAYASMGCCVTQAMVLGIHNRDAPQVLEQPRTWIDWEERQRVWWLVVILERYITSVGDNRPLLSADPKTTSHLPVN
# DDAWDAGQAMYPERLILSSSKHLSASPFARLAQASHLQGEVIKHCNDNTRSLALVQNDVEVLSQVLWSFLEVIGKDRASMMHFYSSVGVCLSALMKLC
# DHHSCDSFAIYNDRALDVAEMALAREIALRCQSIMKDCIAKAMSFVEVLREMVQDQESIENLASLSPWFLDSIYQCLANIVYLMATTPAVEASGYPSQ
# VSLCMDLLRKANQRWNVSGNTGAYLEAIDLIEQELKVSQY]
# end gene tig00000001.g122
###
# start gene tig00000001.g123
tig00000001	AUGUSTUS	gene	438682	439503	1	+	.	ID=tig00000001.g123
tig00000001	AUGUSTUS	transcript	438682	439503	1	+	.	ID=tig00000001.g123.t1;Parent=tig00000001.g123
tig00000001	AUGUSTUS	start_codon	438682	438684	.	+	0	Parent=tig00000001.g123.t1
tig00000001	AUGUSTUS	CDS	438682	439500	1	+	0	ID=tig00000001.g123.t1.cds;Parent=tig00000001.g123.t1
tig00000001	AUGUSTUS	stop_codon	439501	439503	.	+	0	Parent=tig00000001.g123.t1
# coding sequence = [atggcccgcatttggtttgtcactggttcctccaaaggcctcggtctccgcattgtcgaggctgccctcgctgacggcg
# acaacgttgttgctactgctcgcaaccctgccacggtcaactatctcgttgaaaagtacggaccagaccgcatcctgccattggccctcgacgtagcc
# aacaacgagcaggtcgaaagcacagtcaaggccgccattgacaagtttggccgcattgatgttgtcgtgaacaacgctggctatgctatcccacgatc
# actggaagatacgtccgtcgacatctaccgcgaacaaatcgacaccaacctgctcggaacagtctatgtcaccaaggccgtgaccccaattctgcgca
# agcaacagtctggccgcatcttgcaagtctcgtctgtaggcggcaggctggcaacacctggattgtcggcgtaccaggctgccaaatgggctgttgga
# ggcttcacatctgttgttgccaaggagttggcgccatttggtatcaagctgaccgtgttggagcccggtggcatgaagaccgactgggccggtttcgc
# ggacgatgagattatcatcagcgagccataccagcagagtgtgggagcgttccagaaaattcggcaacagtacagcgcctaccgctcagatccagtca
# aggtggccgatgtgatcctcaagatctccaaagaggaggagccgcccctgcgattgctgttgggccctgagacggtggatttggtgaagcaggccgcg
# gaggagctcgctgcatctgacgagaagtggaaggctgcgactcttttgtccatctaa]
# protein sequence = [MARIWFVTGSSKGLGLRIVEAALADGDNVVATARNPATVNYLVEKYGPDRILPLALDVANNEQVESTVKAAIDKFGRI
# DVVVNNAGYAIPRSLEDTSVDIYREQIDTNLLGTVYVTKAVTPILRKQQSGRILQVSSVGGRLATPGLSAYQAAKWAVGGFTSVVAKELAPFGIKLTV
# LEPGGMKTDWAGFADDEIIISEPYQQSVGAFQKIRQQYSAYRSDPVKVADVILKISKEEEPPLRLLLGPETVDLVKQAAEELAASDEKWKAATLLSI]
# end gene tig00000001.g123
###
# start gene tig00000001.g124
tig00000001	AUGUSTUS	gene	440360	441742	0.14	+	.	ID=tig00000001.g124
tig00000001	AUGUSTUS	transcript	440360	441742	0.14	+	.	ID=tig00000001.g124.t1;Parent=tig00000001.g124
tig00000001	AUGUSTUS	start_codon	440360	440362	.	+	0	Parent=tig00000001.g124.t1
tig00000001	AUGUSTUS	intron	440607	440671	0.56	+	.	Parent=tig00000001.g124.t1
tig00000001	AUGUSTUS	intron	441533	441602	0.71	+	.	Parent=tig00000001.g124.t1
tig00000001	AUGUSTUS	CDS	440360	440606	0.68	+	0	ID=tig00000001.g124.t1.cds;Parent=tig00000001.g124.t1
tig00000001	AUGUSTUS	CDS	440672	441532	0.53	+	2	ID=tig00000001.g124.t1.cds;Parent=tig00000001.g124.t1
tig00000001	AUGUSTUS	CDS	441603	441739	0.35	+	2	ID=tig00000001.g124.t1.cds;Parent=tig00000001.g124.t1
tig00000001	AUGUSTUS	stop_codon	441740	441742	.	+	0	Parent=tig00000001.g124.t1
# coding sequence = [atgaaacttgcaagtatcattccccttctgtcagttctaggcaaccttattgtggccgcgtccacgaatagcgttctag
# agtccgcagttcgacctgactacgatgcgatagtcatcggaggtggtcctgcaggtctcagcgcagccagtggtttggcccgtgttcgtcggaacgtc
# ttgttgatcgattcgggagactaccgaaatgctcctactcggcatttgcatgatgtgattggatttgatgctacaatcacaaaggttgcatacaagtg
# gactaacccgtggacaggagtcacaccggcatacttccgctggctggcacgcaaacaaatcttagagtacgtcaccgccagtttggtaaacggcacag
# tcaccaagatccagccggaagccaataattcatatttcacggtctcggctgactatgctggcgacattaagctcacattcacggcacgaaagatcatt
# ctcgcaacaggattacgtgacttacttccatcgacaccgggactcattgagaactggggcaaagggatctattggtgcccttggtgcgatgggcatga
# gcatgcagaccagcaactaggcatcttagggccgttaaagaagggtcccggcgcggttcgcgagattatcacacttaacaaggatatcatcttgtttg
# tcaacggcacggatactcctgcgcaacgagcggccgcagatgaaggctttccgagctgggagcggtatctgcagttgcacgacataaaaattgacaac
# cgaaccatcacctccatcaagaggcttgccaatggaacagttggagacgaggatcctagtttaccatctcaccccgagcatgacctctttcagctcaa
# tttcgaaactggcacaccagtaattcgggcagctattttgaccaactttggtacggcacagaagtcgaatttgggtgcggagactggcgtggctctgt
# atggtggaagacttgctgcagatcaatctcatggcctggtcacgaatattcccggcatattcgctattggggacgcgaattcagacaatgtcaccaat
# attccgcatgctatgtatagcggcaagaggactgcggtctacattcaagttgaactggaaactgagaatgcagactctgagctagcaactgtgcctac
# caagcggggtatccaggatcgtatgcgagctttgtggccgctaatgaatgtgccgggagagatactctacgcaggagagtttaatcaatga]
# protein sequence = [MKLASIIPLLSVLGNLIVAASTNSVLESAVRPDYDAIVIGGGPAGLSAASGLARVRRNVLLIDSGDYRNAPTRHLHDV
# IGFDATITKVAYKWTNPWTGVTPAYFRWLARKQILEYVTASLVNGTVTKIQPEANNSYFTVSADYAGDIKLTFTARKIILATGLRDLLPSTPGLIENW
# GKGIYWCPWCDGHEHADQQLGILGPLKKGPGAVREIITLNKDIILFVNGTDTPAQRAAADEGFPSWERYLQLHDIKIDNRTITSIKRLANGTVGDEDP
# SLPSHPEHDLFQLNFETGTPVIRAAILTNFGTAQKSNLGAETGVALYGGRLAADQSHGLVTNIPGIFAIGDANSDNVTNIPHAMYSGKRTAVYIQVEL
# ETENADSELATVPTKRGIQDRMRALWPLMNVPGEILYAGEFNQ]
# end gene tig00000001.g124
###
# start gene tig00000001.g125
tig00000001	AUGUSTUS	gene	441940	443706	.	-	.	ID=tig00000001.g125
tig00000001	AUGUSTUS	transcript	441940	443706	0.77	-	.	ID=tig00000001.g125.t1;Parent=tig00000001.g125
tig00000001	AUGUSTUS	stop_codon	441940	441942	.	-	0	Parent=tig00000001.g125.t1
tig00000001	AUGUSTUS	intron	442723	442806	0.98	-	.	Parent=tig00000001.g125.t1
tig00000001	AUGUSTUS	CDS	441943	442722	0.87	-	0	ID=tig00000001.g125.t1.cds;Parent=tig00000001.g125.t1
tig00000001	AUGUSTUS	CDS	442807	443706	0.87	-	0	ID=tig00000001.g125.t1.cds;Parent=tig00000001.g125.t1
tig00000001	AUGUSTUS	start_codon	443704	443706	.	-	0	Parent=tig00000001.g125.t1
# coding sequence = [atgactgagaaggtgacctgcagctctttgaggccgcgaaagaagaggagaagcagggttgccaccaccaaagcaacga
# caaaagagcaaatagaggaacctctccctgcaaagggttcgacagagcgacaaagcagtacggaaggaagcgaagagaacaattctatcgcaatttca
# tcctcttgctataacagtacattggaaaatgaagcagaaatatcttacctagaccttcttgaaaacgatgatgaaagcgatgacatcgatggtggtat
# agtgtaccaaccaaatagcacatctgcctcccatttcgacgacgacaaatgcttcggcatggctttcgacagttacatcaacatcccaccagagttgg
# acgcttcatcctacaacgaatattgctttgttggcaactttgctcaacttatcgtcagctctcgtcggagctattcatctctcaggccacaatcttgg
# atactcgagcttccccacctagcagcgacaaatgctttgccatcctctctcagatatgcgatgcacgcggcagcactattgtaccatgcagtcaccaa
# taacgatatcagagccaaggtagctgccgtaaggtggtatctggccgggatacagagctatcgtgctacgatactcaaaccgcaaaccaaaaaggcac
# tcatggcccctgtgacggaggagactcaaacgtccgaggaaccatgtatatcggaaattgcagaaatatgtgttccaatcatgttttccttctatgag
# gctctgcagggcggaagctcagccgcagagctgcttcaccacgcggcagctaccgagatgctggaggcacggggcccagagaagtgtgtcagtggcct
# cgctcatagtgttatgcgctcattaagagtcagagaggccttttactccattatgaacaaccgaactgccaacttctcctcgcctgagtggctatcaa
# ttccctttcaacagaagcataagatatattacgaccggctcatagatgttctcctctccttcactagagtgcttcgccttccatacatgaaccacaaa
# ggtgcaacactgaggcgttcagtaaatcgggttcacgacctctctacagctcgcaaagctgatatcgaagaaaaggcaaacactctcctagcaaagct
# gcaggagtggtggctaggtttcatacaagagcactacgaagtcatgacattaaatccagaatgttcattcagcccggaaaacgcctacatgactgttg
# cttctccctcatcggtcctccctctatccgggccctggatggtcgccaatagcgaaacgctcaccgcgagcatgctttccatatacagcgccattcat
# atggtcatccacactattctccttgtggtttctctatcgaaacccccaaactttcttggtcccgacggtcagccagaggttgatgcacaccaggctgc
# gatttcagcgtatgccacgggtgttttcaatgcttctatgtatctgaacatgatcaatcccttttgtggagattcagttcgtacaaatttctctgtga
# ctatcgtttctcagttcgctttggaagactcacagcgtgatgaagctcgtcgcatgctcagccagtggaaggttcatactcaagagtggcccaattgc
# tcagagagcacaaaatcagatggtcttgttttataa]
# protein sequence = [MTEKVTCSSLRPRKKRRSRVATTKATTKEQIEEPLPAKGSTERQSSTEGSEENNSIAISSSCYNSTLENEAEISYLDL
# LENDDESDDIDGGIVYQPNSTSASHFDDDKCFGMAFDSYINIPPELDASSYNEYCFVGNFAQLIVSSRRSYSSLRPQSWILELPHLAATNALPSSLRY
# AMHAAALLYHAVTNNDIRAKVAAVRWYLAGIQSYRATILKPQTKKALMAPVTEETQTSEEPCISEIAEICVPIMFSFYEALQGGSSAAELLHHAAATE
# MLEARGPEKCVSGLAHSVMRSLRVREAFYSIMNNRTANFSSPEWLSIPFQQKHKIYYDRLIDVLLSFTRVLRLPYMNHKGATLRRSVNRVHDLSTARK
# ADIEEKANTLLAKLQEWWLGFIQEHYEVMTLNPECSFSPENAYMTVASPSSVLPLSGPWMVANSETLTASMLSIYSAIHMVIHTILLVVSLSKPPNFL
# GPDGQPEVDAHQAAISAYATGVFNASMYLNMINPFCGDSVRTNFSVTIVSQFALEDSQRDEARRMLSQWKVHTQEWPNCSESTKSDGLVL]
# end gene tig00000001.g125
###
# start gene tig00000001.g126
tig00000001	AUGUSTUS	gene	446851	448425	0.57	+	.	ID=tig00000001.g126
tig00000001	AUGUSTUS	transcript	446851	448425	0.57	+	.	ID=tig00000001.g126.t1;Parent=tig00000001.g126
tig00000001	AUGUSTUS	start_codon	446851	446853	.	+	0	Parent=tig00000001.g126.t1
tig00000001	AUGUSTUS	CDS	446851	448422	0.57	+	0	ID=tig00000001.g126.t1.cds;Parent=tig00000001.g126.t1
tig00000001	AUGUSTUS	stop_codon	448423	448425	.	+	0	Parent=tig00000001.g126.t1
# coding sequence = [atgccgatctcgattacgatgcgtcagccgcccagcttccgggacaaggaaagcgagttggctatgcgtatcaagcagc
# ctttcaatgttgtggcggttggcgaccttatacagatggttcccttttcgaatagaaatgacccagatatccaagccctggtccaattgatgcaaaaa
# tccgatatcaccttcgccaacaatgagaacacggtagttgatcgtctcactttccgcggccctattgcccatatggaggcagacaaagacgttgccga
# agactggaggaatatgggtattgatatggtcacgaaagcgaataatcacacgttcgactgtggcgatgctggccttgtccagaaccttgaacaacttc
# gccgcgtcggtattgattatgtcggcactgattacaacactgttgaggcccggcttgctcgcttcaagactacgcctaagggaattgtaggcttcatt
# ggtgtttattcagaaaccgaagacttttctcagctagttggtgtacctacacgagacccgattgttgtgacgccagaccagcttgagcagctccgagc
# aatacgtgatagcatcctcgctcgccgcgatgaagtcagcaggccgttgggtattcccaagcctgatccggagggatctgtccttgtttttggacgac
# agttccgagttaagaacgccagtgcagaggctgatgaagaagtgtctggaatcagaaaacgattagaacaccacatgggatcgaagggtcccattacc
# tacaagaataactcgcttcgtctaaacgtttcccacagcgtcactgcagaacagatgcaacaactccgagctatcgcaggtgtcgaggcaagcgattc
# tgctgatacccttgacgcctttgacgttcacttccgagtggctcctaagccaggagagtacggctacgagatggagccccaggacctacgcgatattc
# ttcgtgaagttcgctctggaaagcaattttctgatttcttgagcgtcactgttcactggcaccagaaccgcttttcgttccagcactattcattcgac
# cattatccggccgactatcagatcaggtttgcgcgtgaagtcattgacaacggcgccgatttcttctttgcgcacggcgttcatactctcaaaggagt
# cgagatatacaagggaaagcctatcttttacggtgtttccaactttgtcttccaaaacgcccagttccgttcgtggcgcgacgatgcggccggccgag
# ttcctgcttcactagaaggtcctgttgttggagatggtgaggtcaatgagggccgttgggcttggctagatgccccagagaacaaggaagctctatta
# gtatcggcagattacaccgaagggaagctatctcgagttcttatctatccagcagatttgggaagaacttatcgtaatggatctatgattgggactcc
# cacaagacctacccttgaggtcgcaaacgatattctcagccgtctttctgagtattcgcaaccattcgggacgaagataacaatcgaagatggagtgg
# gagtgattcacattccatcccagtag]
# protein sequence = [MPISITMRQPPSFRDKESELAMRIKQPFNVVAVGDLIQMVPFSNRNDPDIQALVQLMQKSDITFANNENTVVDRLTFR
# GPIAHMEADKDVAEDWRNMGIDMVTKANNHTFDCGDAGLVQNLEQLRRVGIDYVGTDYNTVEARLARFKTTPKGIVGFIGVYSETEDFSQLVGVPTRD
# PIVVTPDQLEQLRAIRDSILARRDEVSRPLGIPKPDPEGSVLVFGRQFRVKNASAEADEEVSGIRKRLEHHMGSKGPITYKNNSLRLNVSHSVTAEQM
# QQLRAIAGVEASDSADTLDAFDVHFRVAPKPGEYGYEMEPQDLRDILREVRSGKQFSDFLSVTVHWHQNRFSFQHYSFDHYPADYQIRFAREVIDNGA
# DFFFAHGVHTLKGVEIYKGKPIFYGVSNFVFQNAQFRSWRDDAAGRVPASLEGPVVGDGEVNEGRWAWLDAPENKEALLVSADYTEGKLSRVLIYPAD
# LGRTYRNGSMIGTPTRPTLEVANDILSRLSEYSQPFGTKITIEDGVGVIHIPSQ]
# end gene tig00000001.g126
###
# start gene tig00000001.g127
tig00000001	AUGUSTUS	gene	449536	450952	0.47	+	.	ID=tig00000001.g127
tig00000001	AUGUSTUS	transcript	449536	450952	0.47	+	.	ID=tig00000001.g127.t1;Parent=tig00000001.g127
tig00000001	AUGUSTUS	start_codon	449536	449538	.	+	0	Parent=tig00000001.g127.t1
tig00000001	AUGUSTUS	intron	449762	449832	0.99	+	.	Parent=tig00000001.g127.t1
tig00000001	AUGUSTUS	intron	450188	450239	0.98	+	.	Parent=tig00000001.g127.t1
tig00000001	AUGUSTUS	intron	450457	450500	0.91	+	.	Parent=tig00000001.g127.t1
tig00000001	AUGUSTUS	intron	450620	450684	0.82	+	.	Parent=tig00000001.g127.t1
tig00000001	AUGUSTUS	intron	450812	450871	0.96	+	.	Parent=tig00000001.g127.t1
tig00000001	AUGUSTUS	CDS	449536	449761	0.69	+	0	ID=tig00000001.g127.t1.cds;Parent=tig00000001.g127.t1
tig00000001	AUGUSTUS	CDS	449833	450187	0.95	+	2	ID=tig00000001.g127.t1.cds;Parent=tig00000001.g127.t1
tig00000001	AUGUSTUS	CDS	450240	450456	0.98	+	1	ID=tig00000001.g127.t1.cds;Parent=tig00000001.g127.t1
tig00000001	AUGUSTUS	CDS	450501	450619	0.73	+	0	ID=tig00000001.g127.t1.cds;Parent=tig00000001.g127.t1
tig00000001	AUGUSTUS	CDS	450685	450811	0.99	+	1	ID=tig00000001.g127.t1.cds;Parent=tig00000001.g127.t1
tig00000001	AUGUSTUS	CDS	450872	450949	0.96	+	0	ID=tig00000001.g127.t1.cds;Parent=tig00000001.g127.t1
tig00000001	AUGUSTUS	stop_codon	450950	450952	.	+	0	Parent=tig00000001.g127.t1
# coding sequence = [atgtcaacagctggccaggcaatacaacctcaccctctgcagccgcctgcaaagaccaagaaaccactctcttgtatct
# catgcaagatccgaaaactaaaatgtgaccatcagaagcctgcttgcactcggtgcgtgcgattaaacagcgagtgtatctacccagaggctaggcgc
# aagccgactttgcagcgaagtaacgtcaaggaactggcggctagattagctcaagtggaaggctatctcaaagaggctggcaaaagcggcctcaacac
# tgggaaaagtaatcttcttgctgacccagacagcgaagatgggagtagagaccaacacagcgctatagcaacagttgaagcagatgacgccggtcttg
# atgagcaggccactcctttcgatgacttccttgtccaagacgactcatttggacaagatgaggctgttgagcatacaacgcaaggctcgcagctgccg
# atcgacatgccaggccttgacgatcaagctagcggtacctttagtaatgaccagctgatagatctcggcatggcagagtcattaccgccctttgaagt
# aatagaagagttacataactgtttcttttccacacaatatcactatatgccagcaattcactccggtcgttactataaagacttttatggcgctcctc
# tgagaaagccgccaatgtgcttgcagtatgccatttgggcaatgggcgctctttggcatcccaaatacgatcgagtcgccgacgcattttataaacga
# gccaggcaatatgccgagactgatgaaatgaagatacccaaggatgaaggagaacacttcattacgataccgcatgcccaagcctgggcactcatcac
# ttgctacgaagccagagcaatgttatataccagagcgtccatgagtgctgcccgcaaccttgggcccccaagtgactggattgaattggaagagcgga
# ggagagtcttttgggtagccttctcaattgatgcccagggaagcatagcgaccggctggcctagtctcatccatcctgaagacataatgactcgactt
# ccggctagcgaagaggcctttgcatctggccaagaagaaaacacccctacctggatgaagttctga]
# protein sequence = [MSTAGQAIQPHPLQPPAKTKKPLSCISCKIRKLKCDHQKPACTRCVRLNSECIYPEARRKPTLQRSNVKELAARLAQV
# EGYLKEAGKSGLNTGKSNLLADPDSEDGSRDQHSAIATVEADDAGLDEQATPFDDFLVQDDSFGQDEAVEHTTQGSQLPIDMPGLDDQASGTFSNDQL
# IDLGMAESLPPFEVIEELHNCFFSTQYHYMPAIHSGRYYKDFYGAPLRKPPMCLQYAIWAMGALWHPKYDRVADAFYKRARQYAETDEMKIPKDEGEH
# FITIPHAQAWALITCYEARAMLYTRASMSAARNLGPPSDWIELEERRRVFWVAFSIDAQGSIATGWPSLIHPEDIMTRLPASEEAFASGQEENTPTWM
# KF]
# end gene tig00000001.g127
###
# start gene tig00000001.g128
tig00000001	AUGUSTUS	gene	452077	452430	0.31	+	.	ID=tig00000001.g128
tig00000001	AUGUSTUS	transcript	452077	452430	0.31	+	.	ID=tig00000001.g128.t1;Parent=tig00000001.g128
tig00000001	AUGUSTUS	start_codon	452077	452079	.	+	0	Parent=tig00000001.g128.t1
tig00000001	AUGUSTUS	CDS	452077	452427	0.31	+	0	ID=tig00000001.g128.t1.cds;Parent=tig00000001.g128.t1
tig00000001	AUGUSTUS	stop_codon	452428	452430	.	+	0	Parent=tig00000001.g128.t1
# coding sequence = [atggggcaacagcaagacgcggaagcgaggcctcaggatcctatgatagatggcaactttgtggcccctggccggctag
# aatcgccatccctttcctatatgcttctcggccagccagcaactagcggtcacgaatccaatggcggccatgcgttcccagacgcaggacagagatct
# ttttccgagcacaacgaagccgacttccagcagtatcagaacgatacacctttaagaacatggcagcctatggataatgacatgctggctttttctga
# agtgatgagctttcctacagatatacccgatgcaagcggcaatccgttgctgtttttttatcatgactttaattcatga]
# protein sequence = [MGQQQDAEARPQDPMIDGNFVAPGRLESPSLSYMLLGQPATSGHESNGGHAFPDAGQRSFSEHNEADFQQYQNDTPLR
# TWQPMDNDMLAFSEVMSFPTDIPDASGNPLLFFYHDFNS]
# end gene tig00000001.g128
###
# start gene tig00000001.g129
tig00000001	AUGUSTUS	gene	452660	453769	.	-	.	ID=tig00000001.g129
tig00000001	AUGUSTUS	transcript	452660	453769	0.66	-	.	ID=tig00000001.g129.t1;Parent=tig00000001.g129
tig00000001	AUGUSTUS	stop_codon	452660	452662	.	-	0	Parent=tig00000001.g129.t1
tig00000001	AUGUSTUS	intron	453259	453359	0.9	-	.	Parent=tig00000001.g129.t1
tig00000001	AUGUSTUS	intron	453603	453672	0.79	-	.	Parent=tig00000001.g129.t1
tig00000001	AUGUSTUS	CDS	452663	453258	0.84	-	2	ID=tig00000001.g129.t1.cds;Parent=tig00000001.g129.t1
tig00000001	AUGUSTUS	CDS	453360	453602	0.79	-	2	ID=tig00000001.g129.t1.cds;Parent=tig00000001.g129.t1
tig00000001	AUGUSTUS	CDS	453673	453769	1	-	0	ID=tig00000001.g129.t1.cds;Parent=tig00000001.g129.t1
tig00000001	AUGUSTUS	start_codon	453767	453769	.	-	0	Parent=tig00000001.g129.t1
# coding sequence = [atgcctcttccagcagatcctgcagttgcgggtgttggcaaaaagcttgctgagacgctacggtcactttttggacctc
# gtccaggcattcgccctggtccctgtgaaggtcatgctaaagggattctcctcaatggtatctttatacccacgccagaggcgaaaacgctttcaaag
# gcacagcatttcaatgaagcctctacccctgtaatcgcccgcttctccttgtcgacaggaaatcctgatatcccagactcagacccgcggagcaatcc
# tcgtggtctcgctattcgctttcaactagccgagacgccgtggcgtctccataccgacattgttgctcatagcgtagatggtactcccggtagtaacg
# gcgaagagacacttgagttcttcacggccttgaagaatggtaccatcaccgaatacatcaaggaccatcccaaggcagcccattttatacagctaccg
# aggccatttccagctagtttcgcacaccagcggcctttcgctgtcaatactttcaagttcattgccgcatctggggaagaaacattcgttcgataccg
# catcgagcctgtattgggcgttcaagatttgagcgctgaggaggcagctgccaagggcccaagttacctctatgatgggattatagaaatgctggcca
# aggggcctgttcagtttaagctgatggtccagatagcggagcaaggagacataacaagtgatccattggtcaagtggccagagacaaggacagtgata
# gagcttggaacgatcactctggtagaaatattggatgacaatgtggcaaagcagaaatatgtcattttcgatcctattccaagggtagacggtgttga
# ggcatccgatgaccaactacttcagtatagagcggcagcatatctaattagcggattagaacacagaaatgcatag]
# protein sequence = [MPLPADPAVAGVGKKLAETLRSLFGPRPGIRPGPCEGHAKGILLNGIFIPTPEAKTLSKAQHFNEASTPVIARFSLST
# GNPDIPDSDPRSNPRGLAIRFQLAETPWRLHTDIVAHSVDGTPGSNGEETLEFFTALKNGTITEYIKDHPKAAHFIQLPRPFPASFAHQRPFAVNTFK
# FIAASGEETFVRYRIEPVLGVQDLSAEEAAAKGPSYLYDGIIEMLAKGPVQFKLMVQIAEQGDITSDPLVKWPETRTVIELGTITLVEILDDNVAKQK
# YVIFDPIPRVDGVEASDDQLLQYRAAAYLISGLEHRNA]
# end gene tig00000001.g129
###
# start gene tig00000001.g130
tig00000001	AUGUSTUS	gene	454243	455498	0.31	+	.	ID=tig00000001.g130
tig00000001	AUGUSTUS	transcript	454243	455498	0.31	+	.	ID=tig00000001.g130.t1;Parent=tig00000001.g130
tig00000001	AUGUSTUS	start_codon	454243	454245	.	+	0	Parent=tig00000001.g130.t1
tig00000001	AUGUSTUS	intron	454534	454578	0.54	+	.	Parent=tig00000001.g130.t1
tig00000001	AUGUSTUS	intron	454685	454746	0.51	+	.	Parent=tig00000001.g130.t1
tig00000001	AUGUSTUS	CDS	454243	454533	0.83	+	0	ID=tig00000001.g130.t1.cds;Parent=tig00000001.g130.t1
tig00000001	AUGUSTUS	CDS	454579	454684	0.47	+	0	ID=tig00000001.g130.t1.cds;Parent=tig00000001.g130.t1
tig00000001	AUGUSTUS	CDS	454747	455495	0.52	+	2	ID=tig00000001.g130.t1.cds;Parent=tig00000001.g130.t1
tig00000001	AUGUSTUS	stop_codon	455496	455498	.	+	0	Parent=tig00000001.g130.t1
# coding sequence = [atggacgcacagtttttgtcaggcaaaaaaatcattgttgcaggtgccggcatctcaggtctctctttcactctcgcca
# ttcgacaactttggccagctggtctagaacctccacacgttgttatttatgaacgcgattctgatgctgtgactcctgggcgagaaggatacagtcta
# tctctcgctggcttcgacgagaccggtggcctctatgcagctcgcgacctcggaattctggacgaagtccttaaacacgccactcagggactagggaa
# tcaatttgtcttcaaaccagcagcgggtcttcctactgcaggcatccgaattgcaaggaagaacctccgaagggtcttgaccaatgctgttggacccg
# gccgtattaagtggaatactgcatcggcagataagacgacgactgagtgcgatctactcatcgttgcagacggagcatccagcaaaattaggtcaaaa
# ctccgaccagatgacacgctgcggtacgctggagttatgcagaaaggtggcctggccattttcccaaacggcattccacagcctgttgacaaaaattg
# gggaatgctgctctcttctggcaaagtaatggcctgtttcttgtcaccgtacgacgagaccagcgttgcgtggggcatgagctatcgtgcctcaacta
# ttgaggagcctctgaagttaagcggtctcgacgatgcccaaaaagtgatagacgagtgcaaagagcttggaaaagagtttcctgagcccttccaaagc
# attatcaacgcaacagaccctaaagatgtgtctcgactagctgctagggacaaacaacctttcagtcatgatctctctttaggaccaatcatatttat
# tggagatagcaatcacgcagttagcccactttccggatatggtgctagtcttgctctcaaagatggctgggacctttcaatacaattgtgcaactcca
# actctctcgcagaagcggttaaggcatatgatgctataagtgtaccgagggccaacaaggtgctcaaagaatcacaccaaacgatagatatgggccat
# gcgactggtctgaattatttagtcactagaagtcttttgagcatcggagggtttgttttaggagtcaaggaggctataagcttcacatag]
# protein sequence = [MDAQFLSGKKIIVAGAGISGLSFTLAIRQLWPAGLEPPHVVIYERDSDAVTPGREGYSLSLAGFDETGGLYAARDLGI
# LDEVLKHATQGLGNQFVFKPAAGLPTAGIRIARKNLRRVLTNAVGPGRIKWNTASADKTTTECDLLIVADGASSKIRSKLRPDDTLRYAGVMQKGGLA
# IFPNGIPQPVDKNWGMLLSSGKVMACFLSPYDETSVAWGMSYRASTIEEPLKLSGLDDAQKVIDECKELGKEFPEPFQSIINATDPKDVSRLAARDKQ
# PFSHDLSLGPIIFIGDSNHAVSPLSGYGASLALKDGWDLSIQLCNSNSLAEAVKAYDAISVPRANKVLKESHQTIDMGHATGLNYLVTRSLLSIGGFV
# LGVKEAISFT]
# end gene tig00000001.g130
###
# start gene tig00000001.g131
tig00000001	AUGUSTUS	gene	456022	456900	.	-	.	ID=tig00000001.g131
tig00000001	AUGUSTUS	transcript	456022	456900	0.98	-	.	ID=tig00000001.g131.t1;Parent=tig00000001.g131
tig00000001	AUGUSTUS	stop_codon	456022	456024	.	-	0	Parent=tig00000001.g131.t1
tig00000001	AUGUSTUS	CDS	456025	456900	0.98	-	0	ID=tig00000001.g131.t1.cds;Parent=tig00000001.g131.t1
tig00000001	AUGUSTUS	start_codon	456898	456900	.	-	0	Parent=tig00000001.g131.t1
# coding sequence = [atgggaaacgatagcgatcggtgtctttccacacttacaggccacagcgatggagttatgactgtggactggtcccctg
# acggcagccaagttgtctcaggatcaggagataagacagccaagatctgggacctcgcatcaaacaaatgtatcactacgttcgaaggccacacgggt
# accgttatgtcagctgcgtggtctcatgatgggacacaagttgcgacgggttcggctgataatactgtcaagatatgggatcccaagacaggtgtttt
# ctcagcatccttcacagggcataacgatactgtcatgtctgtagcctggtcaactggcgatagatggatgttgtcgagcggaggcaatactgttctga
# tctgggatccggtctttgctgcttgcctagccacatttaacgttcaagatgcctttggggcggcttggtcgccagatgcaaagcaaattgtatcggct
# tcttgcgtagactcgggcaagatctgggaccccatcaaaaatcagtgtatctggaatcttcaagatgcgcacgtcttccctgcttggtcttgtgatgg
# atcccgggttgcagctctgagctctgtgactggcaacattgaagtttgggatgtaaactcagggcaggcaatagcatcacttccggccggtgataact
# actatgatcacaatgttgtctggtcgccggatggaaagcaagtcgcatcgccaacaaccctcgagacggtcacagtgttggatatagccacgcaagag
# actgtaatgactctccagggccattcagattgggttcgttggctagcatgggactacaagggggaaaactcgcaacagcatcgcatgatcatacggtt
# aagatctggcgtatga]
# protein sequence = [MGNDSDRCLSTLTGHSDGVMTVDWSPDGSQVVSGSGDKTAKIWDLASNKCITTFEGHTGTVMSAAWSHDGTQVATGSA
# DNTVKIWDPKTGVFSASFTGHNDTVMSVAWSTGDRWMLSSGGNTVLIWDPVFAACLATFNVQDAFGAAWSPDAKQIVSASCVDSGKIWDPIKNQCIWN
# LQDAHVFPAWSCDGSRVAALSSVTGNIEVWDVNSGQAIASLPAGDNYYDHNVVWSPDGKQVASPTTLETVTVLDIATQETVMTLQGHSDWVRWLAWDY
# KGENSQQHRMIIRLRSGV]
# end gene tig00000001.g131
###
# start gene tig00000001.g132
tig00000001	AUGUSTUS	gene	460942	462944	.	-	.	ID=tig00000001.g132
tig00000001	AUGUSTUS	transcript	460942	462944	0.65	-	.	ID=tig00000001.g132.t1;Parent=tig00000001.g132
tig00000001	AUGUSTUS	stop_codon	460942	460944	.	-	0	Parent=tig00000001.g132.t1
tig00000001	AUGUSTUS	intron	461418	461493	0.84	-	.	Parent=tig00000001.g132.t1
tig00000001	AUGUSTUS	intron	461625	461677	0.87	-	.	Parent=tig00000001.g132.t1
tig00000001	AUGUSTUS	intron	461773	461832	1	-	.	Parent=tig00000001.g132.t1
tig00000001	AUGUSTUS	intron	462558	462622	1	-	.	Parent=tig00000001.g132.t1
tig00000001	AUGUSTUS	CDS	460945	461417	0.84	-	2	ID=tig00000001.g132.t1.cds;Parent=tig00000001.g132.t1
tig00000001	AUGUSTUS	CDS	461494	461624	0.86	-	1	ID=tig00000001.g132.t1.cds;Parent=tig00000001.g132.t1
tig00000001	AUGUSTUS	CDS	461678	461772	1	-	0	ID=tig00000001.g132.t1.cds;Parent=tig00000001.g132.t1
tig00000001	AUGUSTUS	CDS	461833	462557	1	-	2	ID=tig00000001.g132.t1.cds;Parent=tig00000001.g132.t1
tig00000001	AUGUSTUS	CDS	462623	462944	0.8	-	0	ID=tig00000001.g132.t1.cds;Parent=tig00000001.g132.t1
tig00000001	AUGUSTUS	start_codon	462942	462944	.	-	0	Parent=tig00000001.g132.t1
# coding sequence = [atggcagtcggatctgctagggacaagttcccgaacgatctccttctagtccagttcctccgctccgctaagagatgcg
# ccgggcaagggccttatatccatgaccattttgggttcgaaaagagctttgaggagctcatcgcagacattttgcgcatgcgcgaccttatgcgacag
# caattgccggcgtctgtattcagcgaacgaggcgtctttaaagacgaggctccgtatgtcgctgtgctgacaaggagtggctatgagtttatcgttgc
# ctttttgcgactcgagtgctgggaggagcgcccattccttttggtgcgatctggcattctccccgaagaagcccgatacttcgtcgatagctccaaag
# cgtcatgtattctcgccggaaaagattgttacgagaaagccgagcgaattgcctccctctccagcggcccgaccgatttcaagactatacccatacct
# atcgtatgcgactctgagcctgtaaaagagattgaggttacaatcgatgagacgctcaacatggatcctcgaggccctggcctggtgattttcacatc
# tggaaccactgggcctccaaagggcgccgttctgcctcgaatctgcattgtcttccagccggatgcccccgcaaactgccagactatttgcttccgcc
# ctcctcactggcttggtggcgccatcagcttggtcgagccgatgctcacgggcaagcaggtccacatacttcgagagcgagctggcgtagagaatatc
# tggaaagtctttcgcaataatcagatcacaggaacagggtttacgcctggcgtcctgcgcgagatgaaggagtggctagaggctcagagtgaggatga
# gcaggaagagtatctcaaagcattcaagaggattggtataattcattgcgctggcgccatggtctcaccatcagttctgaaattctggaagagcacaa
# cgggattggtattcaacaatgtttacggatcaacagaggttggaggccttgcaacattcaagtgtctcgacggcacagaacgatcggatgcaatcggt
# gttgcgttcccaggtataaaagtcaagctgactgatggtgatcacggagagatctgcgtcaagagcccgttcatgctaacgcactctctaagctatat
# tggtgacgaggaaaaaacaaaagctgcatttgacgccgaggggtatttcaagacgggagacttcgctgaattaaaagatggcgaatacattttctcag
# gccgcgctaacaccgactacatcttgttccgccactatcgcattcccagcgtccaggtggaggtcgcacttacagctcttccttatgtgaccgaagcc
# tgcgtcctgggcgtaccagatcacgaagcaaaacaaatatgcgccgccgtcgtgcgccttactcgcgaacaagagcaattgcagagcagacatggcga
# gcgaataatcgacctcgctcgcctccgagccgatatgaacgaaacgttgccgaaatatatgcttcccgtgctggtcaagattcttggccccggcgaag
# agatgccacagacggtgtcacataagcctatcaaaaaacaaatcattaaaaagtgctttggagtggaaaagtcgtggtctgccgagaactccatccct
# ggggtggaatattggggaagcatgcctgcgccagaagaggcggacacgaagctgtgggattggcttggcttacagcgagctgatttcaaggctgaggc
# gtaa]
# protein sequence = [MAVGSARDKFPNDLLLVQFLRSAKRCAGQGPYIHDHFGFEKSFEELIADILRMRDLMRQQLPASVFSERGVFKDEAPY
# VAVLTRSGYEFIVAFLRLECWEERPFLLVRSGILPEEARYFVDSSKASCILAGKDCYEKAERIASLSSGPTDFKTIPIPIVCDSEPVKEIEVTIDETL
# NMDPRGPGLVIFTSGTTGPPKGAVLPRICIVFQPDAPANCQTICFRPPHWLGGAISLVEPMLTGKQVHILRERAGVENIWKVFRNNQITGTGFTPGVL
# REMKEWLEAQSEDEQEEYLKAFKRIGIIHCAGAMVSPSVLKFWKSTTGLVFNNVYGSTEVGGLATFKCLDGTERSDAIGVAFPGIKVKLTDGDHGEIC
# VKSPFMLTHSLSYIGDEEKTKAAFDAEGYFKTGDFAELKDGEYIFSGRANTDYILFRHYRIPSVQVEVALTALPYVTEACVLGVPDHEAKQICAAVVR
# LTREQEQLQSRHGERIIDLARLRADMNETLPKYMLPVLVKILGPGEEMPQTVSHKPIKKQIIKKCFGVEKSWSAENSIPGVEYWGSMPAPEEADTKLW
# DWLGLQRADFKAEA]
# end gene tig00000001.g132
###
# start gene tig00000001.g133
tig00000001	AUGUSTUS	gene	463883	466321	.	-	.	ID=tig00000001.g133
tig00000001	AUGUSTUS	transcript	463883	466321	0.13	-	.	ID=tig00000001.g133.t1;Parent=tig00000001.g133
tig00000001	AUGUSTUS	stop_codon	463883	463885	.	-	0	Parent=tig00000001.g133.t1
tig00000001	AUGUSTUS	intron	464247	464313	0.8	-	.	Parent=tig00000001.g133.t1
tig00000001	AUGUSTUS	intron	464485	464594	0.49	-	.	Parent=tig00000001.g133.t1
tig00000001	AUGUSTUS	intron	464711	464775	1	-	.	Parent=tig00000001.g133.t1
tig00000001	AUGUSTUS	intron	465065	465149	0.91	-	.	Parent=tig00000001.g133.t1
tig00000001	AUGUSTUS	intron	465250	465296	0.72	-	.	Parent=tig00000001.g133.t1
tig00000001	AUGUSTUS	intron	465731	465797	0.98	-	.	Parent=tig00000001.g133.t1
tig00000001	AUGUSTUS	intron	466184	466258	0.61	-	.	Parent=tig00000001.g133.t1
tig00000001	AUGUSTUS	CDS	463886	464246	0.94	-	1	ID=tig00000001.g133.t1.cds;Parent=tig00000001.g133.t1
tig00000001	AUGUSTUS	CDS	464314	464484	0.48	-	1	ID=tig00000001.g133.t1.cds;Parent=tig00000001.g133.t1
tig00000001	AUGUSTUS	CDS	464595	464710	1	-	0	ID=tig00000001.g133.t1.cds;Parent=tig00000001.g133.t1
tig00000001	AUGUSTUS	CDS	464776	465064	0.91	-	1	ID=tig00000001.g133.t1.cds;Parent=tig00000001.g133.t1
tig00000001	AUGUSTUS	CDS	465150	465249	1	-	2	ID=tig00000001.g133.t1.cds;Parent=tig00000001.g133.t1
tig00000001	AUGUSTUS	CDS	465297	465730	0.72	-	1	ID=tig00000001.g133.t1.cds;Parent=tig00000001.g133.t1
tig00000001	AUGUSTUS	CDS	465798	466183	1	-	0	ID=tig00000001.g133.t1.cds;Parent=tig00000001.g133.t1
tig00000001	AUGUSTUS	CDS	466259	466321	0.56	-	0	ID=tig00000001.g133.t1.cds;Parent=tig00000001.g133.t1
tig00000001	AUGUSTUS	start_codon	466319	466321	.	-	0	Parent=tig00000001.g133.t1
# coding sequence = [atgaagaatctcttcaccgttgtgatagcgggctcccagtatttgctgcatcctcagaaactgggcacaattgaggaga
# caatcaatcccgatgcgcttattcccgtcactctcctcacgacaagtgagatcaacaccgatctggagggcatcctggagctattcgcgaccgtagac
# gatgtctttcagcctgactttggtggaattcttgtagagaagcctgaaaagaacaagacgattggtctcgcccataatccagtcccccgcagcagagc
# cgtgttcagtttgcagcgtcccgaagctgaggttaccgcctttgaagacttgccttcaggtccgtattttctccatgggccaaacctttaccaggcat
# ggagactgtatgacgatatcttggacgcatttacctttggggtaattcccaacagtatcaatggttctgatgatgggtatgaggcgctgtcgtcttta
# tcggacaatggctcgtccaagtctattgcggtgccttctagactctatcatgctgtaccatctattcgcaaacctctgtctggagtccgcatatccgt
# caccgatgccgtgtcgctgaaaggtgtccaaacgaccttgtcgagtcgatcctggactcagctatatggagctgaagcatctgagacggccgaatttg
# cccagaaactaatcgacatgggagctattattgtgggcaagactaaatcatcgcagctggattccggtagggaatgggtcgatgtggccgcaccgtgg
# aatccaagaggtgatggctatctggactctggtggaagtgcggccggcgctggagcaagcgtgagcggttatgactggatggaatacgctattgcgaa
# agatggtgagtgctcttatccttttgagggagttcgtgagcaagcgcgtgttcatggagtttactcaatcagagcctcagccaacgctgcctctctgc
# aaggatggagaaacgattcgcagaattatgctgcggttggcttgctgaatcgcaacctacacgatttgctcagcatcgctcagctcacattaaacaca
# tcgaatgcgaacatgccatttcccaagcgcatcatctatcctctggattttgcttcgactgccgaaggtgaccaggctctagatgataaatttgtcgc
# catgttggagcatttccttggagccaaagccgacaagatacgcctatcggatgcttgggatgcgcatcccccaaaccaggccaatgggcaaagtcttg
# aagagtatatgaaagaggctccctttagctccttttgctacgacttttatcaggagaatcaggacttccgcaatgattacaaaaacaagtttggtcgc
# gagccctatgttgaggcgacgccccgttttagatggggcattggcgcgaacgaatcgaagcacgactacaccctccaccgcgagcgcattgaggtttt
# caacaaatggtttggcgataccatcatgtcgacgctcggggattcggggaccattatggttatccccattggcccatatatagtgcagtaccgcgatg
# acttaccacgaccaccgagcagaatcgacggcattggccctgaagcacttgcgcctcttttaggactgccgcatcttgtcattccctgtgagcttttc
# tcgaacaccttggcgtcatttcccccattgccgtccttcccctttgagaaacgctggactgatgaaacgatggccaatacagtcgcacagacgccgta
# ctattcacgagtaaccaacaaaggcgagagtcgtccgtttagcggctccatcatgggtcctcacggcagcgatatcatgatcctccaactagccaagg
# cggcgttcggaagtgcgaaatggcggtcgcaggtcgacactgggcgttgggcgtttccgcaaggttatgaaccggaatga]
# protein sequence = [MKNLFTVVIAGSQYLLHPQKLGTIEETINPDALIPVTLLTTSEINTDLEGILELFATVDDVFQPDFGGILVEKPEKNK
# TIGLAHNPVPRSRAVFSLQRPEAEVTAFEDLPSGPYFLHGPNLYQAWRLYDDILDAFTFGVIPNSINGSDDGYEALSSLSDNGSSKSIAVPSRLYHAV
# PSIRKPLSGVRISVTDAVSLKGVQTTLSSRSWTQLYGAEASETAEFAQKLIDMGAIIVGKTKSSQLDSGREWVDVAAPWNPRGDGYLDSGGSAAGAGA
# SVSGYDWMEYAIAKDGECSYPFEGVREQARVHGVYSIRASANAASLQGWRNDSQNYAAVGLLNRNLHDLLSIAQLTLNTSNANMPFPKRIIYPLDFAS
# TAEGDQALDDKFVAMLEHFLGAKADKIRLSDAWDAHPPNQANGQSLEEYMKEAPFSSFCYDFYQENQDFRNDYKNKFGREPYVEATPRFRWGIGANES
# KHDYTLHRERIEVFNKWFGDTIMSTLGDSGTIMVIPIGPYIVQYRDDLPRPPSRIDGIGPEALAPLLGLPHLVIPCELFSNTLASFPPLPSFPFEKRW
# TDETMANTVAQTPYYSRVTNKGESRPFSGSIMGPHGSDIMILQLAKAAFGSAKWRSQVDTGRWAFPQGYEPE]
# end gene tig00000001.g133
###
# start gene tig00000001.g134
tig00000001	AUGUSTUS	gene	468838	470016	.	-	.	ID=tig00000001.g134
tig00000001	AUGUSTUS	transcript	468838	470016	1	-	.	ID=tig00000001.g134.t1;Parent=tig00000001.g134
tig00000001	AUGUSTUS	stop_codon	468838	468840	.	-	0	Parent=tig00000001.g134.t1
tig00000001	AUGUSTUS	CDS	468841	470016	1	-	0	ID=tig00000001.g134.t1.cds;Parent=tig00000001.g134.t1
tig00000001	AUGUSTUS	start_codon	470014	470016	.	-	0	Parent=tig00000001.g134.t1
# coding sequence = [atggctcgaaagatcgtcatcattggctctggcttttccggcctctacagcgccttagccgccagacgacttatcgagg
# agaataaggaccgtgtcggcaatggcatcgacgtcgtaatggttgctcctgagcccaagctcgtcactaggccgcgcctttatgaagccaatgctgct
# ggcatgtcggccccgctgaacgaacttttgaaagccacgggagttggatatgtgaggggagttgtcgacgttatccgtaccaaggacaagcaagtgga
# ggtggttgatcctacgggtgagcgatcaaacatctcgtatgataggctggtcctggcagcgggaagtcgtttggtgaagccaaacatccctggactgc
# gcgagcacgccttcagcatcgatactatcactgatgcggcagagctcgaggcccatcttcaacgcttggcggcgctgccctcaagccccgagagaaac
# accgttgttgtatgcggcggtgggttcacgggcatcgagcttgccacggaactgcctcggcgcttacgagctattctggggatgtcagagaaggtgag
# ggtcgttgttgttgagaaggcagatgttattggccctgatctgggcgagaaccctcgcccggttatcgctcaggctttcagcgagctcgagattgaga
# ctaaactgggcaatgctgtggcgacaatcgatgcccgtggcgtcgttacggcttcaggagagcggatcgatgccctcacggtcgtctggactgctgga
# gtggaggccacgcccctgacgcgacagattcccggcgacaaggacaggcaaggacggctaattgtcgactccgaccttcgcgttccgtcaagccccga
# tgtcttcgccaccggcgacgcagcgagtgctcagaccgatgacaagggtaaccgtacgctcatgtcgtgccagcacgcgatgccgcttggccgttccg
# ccgggcataatgtcgctgccgatctgctcaatattccgggccaaccatacttgcagccctcgtacggaacttgtctcgatcttggcggatggggcgcc
# gtcgtgtgcgatggatgggatcgaaaaatcttcaagtcaggtggaccggcaaaagagattaaggcctggatcaacagctgtgtgatctacccccaagg
# caaacgcaaaggaggcttttga]
# protein sequence = [MARKIVIIGSGFSGLYSALAARRLIEENKDRVGNGIDVVMVAPEPKLVTRPRLYEANAAGMSAPLNELLKATGVGYVR
# GVVDVIRTKDKQVEVVDPTGERSNISYDRLVLAAGSRLVKPNIPGLREHAFSIDTITDAAELEAHLQRLAALPSSPERNTVVVCGGGFTGIELATELP
# RRLRAILGMSEKVRVVVVEKADVIGPDLGENPRPVIAQAFSELEIETKLGNAVATIDARGVVTASGERIDALTVVWTAGVEATPLTRQIPGDKDRQGR
# LIVDSDLRVPSSPDVFATGDAASAQTDDKGNRTLMSCQHAMPLGRSAGHNVAADLLNIPGQPYLQPSYGTCLDLGGWGAVVCDGWDRKIFKSGGPAKE
# IKAWINSCVIYPQGKRKGGF]
# end gene tig00000001.g134
###
# start gene tig00000001.g135
tig00000001	AUGUSTUS	gene	471608	474864	0.15	+	.	ID=tig00000001.g135
tig00000001	AUGUSTUS	transcript	471608	474864	0.15	+	.	ID=tig00000001.g135.t1;Parent=tig00000001.g135
tig00000001	AUGUSTUS	start_codon	471608	471610	.	+	0	Parent=tig00000001.g135.t1
tig00000001	AUGUSTUS	intron	471636	471682	0.63	+	.	Parent=tig00000001.g135.t1
tig00000001	AUGUSTUS	intron	472648	472721	0.99	+	.	Parent=tig00000001.g135.t1
tig00000001	AUGUSTUS	intron	473027	473210	0.36	+	.	Parent=tig00000001.g135.t1
tig00000001	AUGUSTUS	intron	473758	474360	0.97	+	.	Parent=tig00000001.g135.t1
tig00000001	AUGUSTUS	CDS	471608	471635	0.72	+	0	ID=tig00000001.g135.t1.cds;Parent=tig00000001.g135.t1
tig00000001	AUGUSTUS	CDS	471683	472647	0.59	+	2	ID=tig00000001.g135.t1.cds;Parent=tig00000001.g135.t1
tig00000001	AUGUSTUS	CDS	472722	473026	0.88	+	0	ID=tig00000001.g135.t1.cds;Parent=tig00000001.g135.t1
tig00000001	AUGUSTUS	CDS	473211	473757	0.36	+	1	ID=tig00000001.g135.t1.cds;Parent=tig00000001.g135.t1
tig00000001	AUGUSTUS	CDS	474361	474861	0.91	+	0	ID=tig00000001.g135.t1.cds;Parent=tig00000001.g135.t1
tig00000001	AUGUSTUS	stop_codon	474862	474864	.	+	0	Parent=tig00000001.g135.t1
# coding sequence = [atggatccggactctaacatgtcggccgcctgcctgccctgtcgaacccggcacgtccgttgtgacgcaaagaagccgc
# ggtgtgctcggtgctgcgaggaggacaaagagtgcagctatgcaaagtcgagacgaggtggccttgaccgagccgctctggctgctcgccgaaatcaa
# gctgctctggctgctgcgaggaatggcggccagctttcacctgccgggagcaacgacggaggcatcggcggtgatgtgatgataggacggcgtgagtc
# tcagtctcaatctcagtcgcagctccatgtcttgtcgtcaggcttaactccgaggcacccggccatcgaccccagcctgtatacgcctccagatgatt
# cctggtcttctcccagcgttacgctgccgtcggcggacatgcactctgtcaacatcaccagagatgccttcatcgatgtctattacaactgctttcac
# cgctatcacccctgtgtacttcctcgccggttcctggagcgctacttacaggacccaatccgacaggatgaactgcggccgctggtgtacgtgatgcg
# cttcatcggcagcatctacctgagcagccatcagccgtcgctgcggcccaaatgcctagagttggaggagctcgcagcctcagctatcgcccaggtgc
# caacatcgtcatgcagcttcttcatggttcaatgccacaccatcttctcggccagcatgtactggcgcggcaacacggcgaaatcaagacaccacatg
# gacacggcgatccagcttgcgctcgacatgggaatgcaccaccgtgagtttgccgcagaccacggagacggagatgccgtgctggaagaatcctggcg
# gcgcacatggtggcaggtgtacatcatcgatgcatattactctgccatcaagcgcaacgtcagttttgctactttcaacgtcaaagccacaacagatc
# ttccgtgtgaggaagaagagtatgagcgaggggatattccacgtccaaaaacattggatgaattcaactcgcgcgagttcatccccgaagacacagtc
# ttctcatcctttgcctacctaataggtggcgtccggggcatggcatcagccatgttcagagccctttctttgccaccaggctcatctgatgcgggagt
# cacatcgccaaaagtactcgactctgtcgattccatcatcgaagggtggttgctgctattgccagagtcaaaaagggacattttctcggcggatggtc
# aggtcgacgagctgatattccaagccatgatggctcttcatgccaaacgcccactccgactctgccgagttccgcctcgtccacaccatcaaatgcat
# ccgcgccgccgaggcccagatcggcctcctcgccctgcccacgaagccctgcagccacacgccctttgtcgtctgcatgctcaccaccggcacgctct
# cctcctcgccgcctgccgctacaccctccgcggccagaagctcgccgtggcgcgcgaccagatccgcatgagcatcggctgccacaaggccatggcca
# acgtgtggtcgcaggccggcagcaacctgcacgaggtccaggctatagcccgcgaggttcttggactgcccatgagcggcagcagcagcagcagtagc
# aacaacaagcaacccaggacgcccattcaccagattccgcccagtccggggccgccgtcgatttcaggccctgacctcgacgcatcgtgcagcgccga
# ctcgctcagctcgttcccaatcgacagcctgccaacatactggagtatgagctccatgcaaccagacatgtcgttttcatggtggccaggcaatgagc
# accgccctcaaaacgctcccgcgccgcccgccgcgcaacatcccctccatcgacaccgacaagtcactcaaggacgtctccctcccatccacaaaatc
# cgcctcctcctcatccgcccgcccctccgtcctcgccgcccgccactcagccggcgtcaccaaaagtccaggcgcggccgccagctctcggccaaggg
# ccgccggcgccaggaaaagggcctcgagatggccgaggccttcatcgagcgcacgagcaagaagctcgagaagagcatcggcaaggccagggtcgtgc
# aggccaggagcaagaagtgggaggacatcaacaaggccgtgcaggagagcaggaccaatgcgtttgaagcgctgaagcaggacgacgacgaggacgac
# gaggccaagggtgccgagtgggagacggacgatgacatggacggcgaggccagcgcaaagactgatgctgcagctgcaccagtactggataacgacga
# tgacgagattatgtaa]
# protein sequence = [MDPDSNMSAACLPCRTRHVRCDAKKPRCARCCEEDKECSYAKSRRGGLDRAALAARRNQAALAAARNGGQLSPAGSND
# GGIGGDVMIGRRESQSQSQSQLHVLSSGLTPRHPAIDPSLYTPPDDSWSSPSVTLPSADMHSVNITRDAFIDVYYNCFHRYHPCVLPRRFLERYLQDP
# IRQDELRPLVYVMRFIGSIYLSSHQPSLRPKCLELEELAASAIAQVPTSSCSFFMVQCHTIFSASMYWRGNTAKSRHHMDTAIQLALDMGMHHREFAA
# DHGDGDAVLEESWRRTWWQVYIIDAYYSAIKRNVSFATFNVKATTDLPCEEEEYERGDIPRPKTLDEFNSREFIPEDTVFSSFAYLIGGVRGMASAMF
# RALSLPPGSSDAGVTSPKVLDSVDSIIEGWLLLLPESKRDIFSADGQVDELIFQAMMALHAKRPLRLCRVPPRPHHQMHPRRRGPDRPPRPAHEALQP
# HALCRLHAHHRHALLLAACRYTLRGQKLAVARDQIRMSIGCHKAMANVWSQAGSNLHEVQAIAREVLGLPMSGSSSSSSNNKQPRTPIHQIPPSPGPP
# SISGPDLDASCSADSLSSFPIDSLPTYWSMSSMQPDMSFSWWPGNEHRPQNAPAPPAAQHPLHRHRQVTQGRLPPIHKIRLLLIRPPLRPRRPPLSRR
# HQKSRRGRQLSAKGRRRQEKGLEMAEAFIERTSKKLEKSIGKARVVQARSKKWEDINKAVQESRTNAFEALKQDDDEDDEAKGAEWETDDDMDGEASA
# KTDAAAAPVLDNDDDEIM]
# end gene tig00000001.g135
###
# start gene tig00000001.g136
tig00000001	AUGUSTUS	gene	473197	476032	.	-	.	ID=tig00000001.g136
tig00000001	AUGUSTUS	transcript	473197	476032	0.1	-	.	ID=tig00000001.g136.t1;Parent=tig00000001.g136
tig00000001	AUGUSTUS	stop_codon	473197	473199	.	-	0	Parent=tig00000001.g136.t1
tig00000001	AUGUSTUS	intron	473527	474414	0.47	-	.	Parent=tig00000001.g136.t1
tig00000001	AUGUSTUS	intron	475062	475380	0.19	-	.	Parent=tig00000001.g136.t1
tig00000001	AUGUSTUS	CDS	473200	473526	0.39	-	0	ID=tig00000001.g136.t1.cds;Parent=tig00000001.g136.t1
tig00000001	AUGUSTUS	CDS	474415	475061	0.24	-	2	ID=tig00000001.g136.t1.cds;Parent=tig00000001.g136.t1
tig00000001	AUGUSTUS	CDS	475381	476032	0.94	-	0	ID=tig00000001.g136.t1.cds;Parent=tig00000001.g136.t1
tig00000001	AUGUSTUS	start_codon	476030	476032	.	-	0	Parent=tig00000001.g136.t1
# coding sequence = [atggctgctactcgctgtgtctgcgactcggcgagattcgcttccttcttcacccgacccctctcttcgagcatcagct
# gtcaagcttcaagacagagcttgctgcagcacgtgcctgcaataccatcttcttactctacttcccgatatcgaccatccgcacggcaattgagatca
# tacgccggcagctcgcgcccttacagaggcggcaacaaagcctcggcgagtggtccctcttccgaagaccaggacaaggaccgcggatatgacaagcg
# cttcacaacacagcgcgacattgagcggtccggccgcgaccggccgccgtgggaccacgagattaccgatccgcagatcatggtgattgacaacggca
# gcgccgagggcccgctggcgacgcggtacgtgctgacgaagctggaggcgggtgagtcgctgcgcatgatgacgccgtacgtgccggccaacagcgag
# acgggcgcgccggcaaagttcgccgtgtgcaagattgtcaacaagcgcgacgagtatgagcggcagaagcagctcaaggagcgcaagaagactgccgt
# ggcggcaaaggcgaagaccaaggagatggagctgacgtgggccattggcgggcacgatctggcgaccaagttacggcagatgaagagcttccctgaag
# gaagcatccacatcaggcgaatctttaacatcgtcgctttagatgactgcagattttgccatattcccaagccagttcctcttttcataagccatcaa
# cgccaaagtcccacgaagaagaaagaaagcaaaacaggccgtcccccagatgttgccatgatcttttcgccagtcataaacacattacataatctcgt
# catcgtcgttatccagtactggtgcagctgcagcatcagtctttgcgctggcctcgccgtccatgtcatcgtccgtctcccactcggcacccttggcc
# tcgtcgtcctcgtcgtcgtcctgcttcagcgcttcaaacgcattggtcctgctctcctgcacggccttgttgatgtcctcccacttcttgctcctggc
# ctgcacgaccctggccttgccgatgctcttctcgagcttcttgctcgtgcgctcgatgaaggcctcggccatctcgaggcccttttcctggcgccggc
# ggcccttggccgagagctggcggccgcgcctggacttttggtgacgccggctgagtggcgggcggcgaggacggaggggcgggcggatgaggaggagg
# cggattttgtggatgggagggagacgtccttgagtgacttgtcgtccaagaacctcgcgggctatagcctggacctcgtgcaggttgctgccggcctg
# cgaccacacgttggccatggccttgtggcagccgatgctcatgcggatctggtcgcgcgccacggcgagcttctggccgcggagggtgtagcggcagg
# cggcgaggaggagagcgtgccggtggtgagcatgcagacgacaaagggcgtgtggctgcagggcttcgtgggcagggcgaggaggccgatctgggcct
# cggcggcgcggatgcatttgatggtgtggacgaggcggaactcggcagagtcggagtgggcgtttgctggcgggggttga]
# protein sequence = [MAATRCVCDSARFASFFTRPLSSSISCQASRQSLLQHVPAIPSSYSTSRYRPSARQLRSYAGSSRPYRGGNKASASGP
# SSEDQDKDRGYDKRFTTQRDIERSGRDRPPWDHEITDPQIMVIDNGSAEGPLATRYVLTKLEAGESLRMMTPYVPANSETGAPAKFAVCKIVNKRDEY
# ERQKQLKERKKTAVAAKAKTKEMELTWAIGGHDLATKLRQMKSFPEGSIHIRRIFNIVALDDCRFCHIPKPVPLFISHQRQSPTKKKESKTGRPPDVA
# MIFSPVINTLHNLVIVVIQYWCSCSISLCAGLAVHVIVRLPLGTLGLVVLVVVLLQRFKRIGPALLHGLVDVLPLLAPGLHDPGLADALLELLARALD
# EGLGHLEALFLAPAALGRELAAAPGLLVTPAEWRAARTEGRADEEEADFVDGRETSLSDLSSKNLAGYSLDLVQVAAGLRPHVGHGLVAADAHADLVA
# RHGELLAAEGVAAGGEEESVPVVSMQTTKGVWLQGFVGRARRPIWASAARMHLMVWTRRNSAESEWAFAGGG]
# end gene tig00000001.g136
###
# start gene tig00000001.g137
tig00000001	AUGUSTUS	gene	475419	480210	0.01	+	.	ID=tig00000001.g137
tig00000001	AUGUSTUS	transcript	475419	480210	0.01	+	.	ID=tig00000001.g137.t1;Parent=tig00000001.g137
tig00000001	AUGUSTUS	start_codon	475419	475421	.	+	0	Parent=tig00000001.g137.t1
tig00000001	AUGUSTUS	intron	475832	476496	0.59	+	.	Parent=tig00000001.g137.t1
tig00000001	AUGUSTUS	intron	476837	476953	1	+	.	Parent=tig00000001.g137.t1
tig00000001	AUGUSTUS	intron	477084	477887	0.99	+	.	Parent=tig00000001.g137.t1
tig00000001	AUGUSTUS	intron	478187	478291	0.32	+	.	Parent=tig00000001.g137.t1
tig00000001	AUGUSTUS	intron	478706	478888	0.41	+	.	Parent=tig00000001.g137.t1
tig00000001	AUGUSTUS	intron	479045	479411	0.74	+	.	Parent=tig00000001.g137.t1
tig00000001	AUGUSTUS	intron	479545	479588	0.25	+	.	Parent=tig00000001.g137.t1
tig00000001	AUGUSTUS	intron	479793	479872	0.57	+	.	Parent=tig00000001.g137.t1
tig00000001	AUGUSTUS	CDS	475419	475831	0.4	+	0	ID=tig00000001.g137.t1.cds;Parent=tig00000001.g137.t1
tig00000001	AUGUSTUS	CDS	476497	476836	0.75	+	1	ID=tig00000001.g137.t1.cds;Parent=tig00000001.g137.t1
tig00000001	AUGUSTUS	CDS	476954	477083	1	+	0	ID=tig00000001.g137.t1.cds;Parent=tig00000001.g137.t1
tig00000001	AUGUSTUS	CDS	477888	478186	0.62	+	2	ID=tig00000001.g137.t1.cds;Parent=tig00000001.g137.t1
tig00000001	AUGUSTUS	CDS	478292	478705	0.64	+	0	ID=tig00000001.g137.t1.cds;Parent=tig00000001.g137.t1
tig00000001	AUGUSTUS	CDS	478889	479044	0.38	+	0	ID=tig00000001.g137.t1.cds;Parent=tig00000001.g137.t1
tig00000001	AUGUSTUS	CDS	479412	479544	0.33	+	0	ID=tig00000001.g137.t1.cds;Parent=tig00000001.g137.t1
tig00000001	AUGUSTUS	CDS	479589	479792	0.22	+	2	ID=tig00000001.g137.t1.cds;Parent=tig00000001.g137.t1
tig00000001	AUGUSTUS	CDS	479873	480207	0.5	+	2	ID=tig00000001.g137.t1.cds;Parent=tig00000001.g137.t1
tig00000001	AUGUSTUS	stop_codon	480208	480210	.	+	0	Parent=tig00000001.g137.t1
# coding sequence = [atggcccacgtcagctccatctccttggtcttcgcctttgccgccacggcagtcttcttgcgctccttgagctgcttct
# gccgctcatactcgtcgcgcttgttgacaatcttgcacacggcgaactttgccggcgcgcccgtctcgctgttggccggcacgtacggcgtcatcatg
# cgcagcgactcacccgcctccagcttcgtcagcacgtaccgcgtcgccagcgggccctcggcgctgccgttgtcaatcaccatgatctgcggatcggt
# aatctcgtggtcccacggcggccggtcgcggccggaccgctcaatgtcgcgctgtgttgtgaagcgcttgtcatatccgcggtccttgtcctggtctt
# cggaagagggaccactcgccgaggctttgttgccgcctctcaacttcagccatcatgatctcccacctcctcggccaccccctccgcttcacaatatc
# caccctcaaaattacctgcctcgcccacctcaccctctcccatctactccaagtctccccgcccagggcccctccatgctgcccacattcaccgtcga
# cggcgactggatcgctgccgacatgacctaccgcctcggccgcggcgtcaaggtcggtgacctcgtcctctacaagatccccatctttgccagccaaa
# acggcgtcaagcgtgttgtgggaatgccgggcgactacgtctcgttaggcacgccgggagagccgggcgaggaccaaatgattcaggttcctgaaggt
# cattgctggatcgtcggcgacaaccttccagcttcacgagactcgagacagtttggcccgctaccactcgccttggttcagggcaagatcataggcaa
# gattctgccctggaaggatcccctcaatgtgcgctttggatccgccgctctggcccaggagctcgaggcatcgctgggccaggttgatgacctcgcct
# tcgtcctcctcttcggcctcaggatcggcaacctggcggttggcaatgagtcgaatgttttcgatgatgtcgtcagcctttccaatttggccaatcag
# ggtcttgtcttcagactcgaacagctgcagcaacgtccacacggcaatgtgctggaaggtggcgtcaccggactggaggaagcggcacaggtacccgt
# ggacaccaccgttgggctcattccagttacccaaggcggcagcgctgttgccctgcacctcgatgctctccgagtgagtcagaggaatcaagacatcg
# catacgccaaggttcaacaggtgagacttaagatcgtcgctgagggcgagaacggcgatggcggccgtcatctcggactgaacagtaacagggacatc
# cagcaccagctgcttgcacttttgcacagctcccgcttccaacaccaacgccttgttgcgatccgaactagcggccaagtttcgcagcgtcgagatgg
# cgtggcactggatttcttcgttgtcggtagagcccaagaggtccaccaggggcttcaagaagtttgcctcgatgatgggagactcgttcagagggtgg
# atggaaatgttgcgaatgcaggcgacggcggagaggatgagaggaagtttccgccggttgttggaatcgacggcaatgttactcagggcggtcgtaca
# atagtattggacgtcgacatctggggaagacaggagctggacaagcacggggatggcgccggcgttgaccagctgttgccggttctcgtctatcatga
# tatggcgttagatggctgttcaggttgggtcgagcgggagcgcttccttactgttgacggcgagattgccaagggccgcactggcagctctctggacc
# tcgatatcggggctctgcagcagaaacaggatgggctccagacacctgcgacaccgcccttgcgtgatgccaaccgcagacaccagctgcccgacacg
# gtcatacctcgttctgtgatttcggcaaacgtcaaactggcgctgcgctgtagatcgatgttttccgaaaaaaccagcgtgctcaaggctcggagcgg
# ttcaccagagaagaagtcggtctcgccgcgctgtgtccgtagagacaaagagcagacgcacgttttcgaggtactgaagaaggtcggcgactgcctct
# cgctcgctatcagcgagggcgggctcgtagaggccatcgcgggctcgccctggaaacgggagttagccagactcggagaaggggcgaaaaaaaacgga
# aaaaagaacagggcagcggatcaggagtcgctcacctccgcagcatgtcgagttgcaaatacccatggcggcgacagctgggcttttggtcgactttg
# ggcgggcggagaggatggagaggagagatggaagatgcttctgtttcttttgttgatgcttcgctctggctctggctctggcggtgcttattag]
# protein sequence = [MAHVSSISLVFAFAATAVFLRSLSCFCRSYSSRLLTILHTANFAGAPVSLLAGTYGVIMRSDSPASSFVSTYRVASGP
# SALPLSITMICGSVISWSHGGRSRPDRSMSRCVVKRLSYPRSLSWSSEEGPLAEALLPPLNFSHHDLPPPRPPPPLHNIHPQNYLPRPPHPLPSTPSL
# PAQGPSMLPTFTVDGDWIAADMTYRLGRGVKVGDLVLYKIPIFASQNGVKRVVGMPGDYVSLGTPGEPGEDQMIQVPEGHCWIVGDNLPASRDSRQFG
# PLPLALVQGKIIGKILPWKDPLNVRFGSAALAQELEASLGQVDDLAFVLLFGLRIGNLAVGNESNVFDDVVSLSNLANQGLVFRLEQLQQRPHGNVLE
# GGVTGLEEAAQVPVDTTVGLIPVTQGGSAVALHLDALRVSQRNQDIAYAKVQQVRLKIVAEGENGDGGRHLGLNSNRDIQHQLLALLHSSRFQHQRLV
# AIRTSGQVSQRRDGVALDFFVVGRAQEVHQGLQEVCLDDGRLVQRVDGNVANAGDGGEDERKFPPVVGIDGNVTQGGRTIVLDVDIWGRQELDKHGDG
# AGVDQLLPVLVYHDMALDGCSGWVERERFLTVDGEIAKGRTGSSLDLDIGALQQKQDGLQTPATPPLRDANRRHQLPDTVIPRSVISANVKLALRCRS
# MFSEKTSVLKARSGSPEKKSVSPRCVRRDKEQTHVFEVLKKVGDCLSLAISEGGLVEAIAGSPWKRELARLGEGAKKNGKKNRAADQESLTSAACRVA
# NTHGGDSWAFGRLWAGGEDGEERWKMLLFLLLMLRSGSGSGGAY]
# end gene tig00000001.g137
###
# start gene tig00000001.g138
tig00000001	AUGUSTUS	gene	477884	480084	.	-	.	ID=tig00000001.g138
tig00000001	AUGUSTUS	transcript	477884	480084	0.73	-	.	ID=tig00000001.g138.t1;Parent=tig00000001.g138
tig00000001	AUGUSTUS	stop_codon	477884	477886	.	-	0	Parent=tig00000001.g138.t1
tig00000001	AUGUSTUS	intron	479029	479142	0.89	-	.	Parent=tig00000001.g138.t1
tig00000001	AUGUSTUS	intron	479389	479455	0.97	-	.	Parent=tig00000001.g138.t1
tig00000001	AUGUSTUS	intron	479570	479651	0.99	-	.	Parent=tig00000001.g138.t1
tig00000001	AUGUSTUS	intron	479773	479883	1	-	.	Parent=tig00000001.g138.t1
tig00000001	AUGUSTUS	intron	479970	480053	0.91	-	.	Parent=tig00000001.g138.t1
tig00000001	AUGUSTUS	CDS	477887	479028	0.89	-	2	ID=tig00000001.g138.t1.cds;Parent=tig00000001.g138.t1
tig00000001	AUGUSTUS	CDS	479143	479388	0.97	-	2	ID=tig00000001.g138.t1.cds;Parent=tig00000001.g138.t1
tig00000001	AUGUSTUS	CDS	479456	479569	0.97	-	2	ID=tig00000001.g138.t1.cds;Parent=tig00000001.g138.t1
tig00000001	AUGUSTUS	CDS	479652	479772	0.99	-	0	ID=tig00000001.g138.t1.cds;Parent=tig00000001.g138.t1
tig00000001	AUGUSTUS	CDS	479884	479969	1	-	2	ID=tig00000001.g138.t1.cds;Parent=tig00000001.g138.t1
tig00000001	AUGUSTUS	CDS	480054	480084	0.86	-	0	ID=tig00000001.g138.t1.cds;Parent=tig00000001.g138.t1
tig00000001	AUGUSTUS	start_codon	480082	480084	.	-	0	Parent=tig00000001.g138.t1
# coding sequence = [atgggtatttgcaactcgacatgctgcggagggcgagcccgcgatggcctctacgagcccgccctcgctgatagcgagc
# gagaggcagtcgccgaccttcttcagtacctcgaaaaccgcggcgagaccgacttcttctctggtgaaccgctccgagccttgagcacgctggttttt
# tcggaaaacatcgatctacagcgcagcgccagtttgacgtttgccgaaatcacagaacgagatgtccgcgaggtcgatcgcgatactctggagcccat
# cctgtttctgctgcagagccccgatatcgaggtccagagagctgccagtgcggcccttggcaatctcgccgtcaacactgagaacaaggtgcttattg
# tccagctcggtggcctgacgcctctgatccgccaaatgctctcgccaaatgtcgaggttcagtgcaacgccgtgggatgcattacaaacttggctacg
# cacgaggagaacaaggccaagattgcccggtcaggggctttgggccccttgactcgactggccaagtcaaaggacatgcgagttcaaaggaatgccac
# cggtgcccttctcaacatgacacattctgacgagaaccggcaacagctggtcaacgccggcgccatccccgtgcttgtccagctcctgtcttccccag
# atgtcgacgtccaatactattgtacgaccgccctgagtaacattgccgtcgattccaacaaccggcggaaactggcctcctcagaacccaagcttgtc
# cagtccctggtgaacctcatggactcttcctcgcccaaggttcaatgccaggccgccttggccctccgcaacttggcatccgacgaaaagtaccagct
# ggacattgtccgagccaacggcctccaccccttgcttcgcctccttcagtcatcttaccttcctctcatcctctccgccgtcgcctgcattcgcaaca
# tttccatccaccctctgaacgagtctcccatcatcgaggcaaacttcttgaagcccctggtggacctcttgggctctaccgacaacgaagaaatccag
# tgccacgccatctcgacgctgcgaaacttggccgctagttcggatcgcaacaaggcgttggtgttggaagcgggagctgtgcaaaagtgcaagcagct
# ggtgctggatgtccctgttactgttcagtccgagatgacggccgccatcgccgttctcgccctcagcgacgatcttaagtctcacctgttgaaccttg
# gcgtatgcgatgtcttgattcctctgactcactcggagagcatcgaggtgcagggcaacagcgctgccgccttgggtaacctctcatccaaaggtaag
# gatcttgccaactcttcccattaccccagcagcatgaagctaacagacggtgtgtcagtcggcgactactccattttcgtccagaactggaatgagcc
# caacggtggtgtccacgggtacctgtgccgcttcctccagtccggtgacgccaccttccagcacattgccgtgtggacgttgctgcagctgttcgagt
# ctgaagacaagaccctgattggccaaattggaaaggctgacgacatcatcgaaaacattcgactcattgccaaccgccaggttgccgatcctgaggcc
# gaagaggaggacgaaggcgaggtcatcaacctggcccagcgatgcctcgagctcctgggccagagcggcggatccaaagcgcacattgagggctaa]
# protein sequence = [MGICNSTCCGGRARDGLYEPALADSEREAVADLLQYLENRGETDFFSGEPLRALSTLVFSENIDLQRSASLTFAEITE
# RDVREVDRDTLEPILFLLQSPDIEVQRAASAALGNLAVNTENKVLIVQLGGLTPLIRQMLSPNVEVQCNAVGCITNLATHEENKAKIARSGALGPLTR
# LAKSKDMRVQRNATGALLNMTHSDENRQQLVNAGAIPVLVQLLSSPDVDVQYYCTTALSNIAVDSNNRRKLASSEPKLVQSLVNLMDSSSPKVQCQAA
# LALRNLASDEKYQLDIVRANGLHPLLRLLQSSYLPLILSAVACIRNISIHPLNESPIIEANFLKPLVDLLGSTDNEEIQCHAISTLRNLAASSDRNKA
# LVLEAGAVQKCKQLVLDVPVTVQSEMTAAIAVLALSDDLKSHLLNLGVCDVLIPLTHSESIEVQGNSAAALGNLSSKGKDLANSSHYPSSMKLTDGVS
# VGDYSIFVQNWNEPNGGVHGYLCRFLQSGDATFQHIAVWTLLQLFESEDKTLIGQIGKADDIIENIRLIANRQVADPEAEEEDEGEVINLAQRCLELL
# GQSGGSKAHIEG]
# end gene tig00000001.g138
###
# start gene tig00000001.g139
tig00000001	AUGUSTUS	gene	483530	486086	0.4	+	.	ID=tig00000001.g139
tig00000001	AUGUSTUS	transcript	483530	486086	0.4	+	.	ID=tig00000001.g139.t1;Parent=tig00000001.g139
tig00000001	AUGUSTUS	start_codon	483530	483532	.	+	0	Parent=tig00000001.g139.t1
tig00000001	AUGUSTUS	intron	484253	484577	0.63	+	.	Parent=tig00000001.g139.t1
tig00000001	AUGUSTUS	intron	484810	484960	0.78	+	.	Parent=tig00000001.g139.t1
tig00000001	AUGUSTUS	intron	485457	485908	0.8	+	.	Parent=tig00000001.g139.t1
tig00000001	AUGUSTUS	CDS	483530	484252	0.98	+	0	ID=tig00000001.g139.t1.cds;Parent=tig00000001.g139.t1
tig00000001	AUGUSTUS	CDS	484578	484809	0.61	+	0	ID=tig00000001.g139.t1.cds;Parent=tig00000001.g139.t1
tig00000001	AUGUSTUS	CDS	484961	485456	0.9	+	2	ID=tig00000001.g139.t1.cds;Parent=tig00000001.g139.t1
tig00000001	AUGUSTUS	CDS	485909	486083	0.95	+	1	ID=tig00000001.g139.t1.cds;Parent=tig00000001.g139.t1
tig00000001	AUGUSTUS	stop_codon	486084	486086	.	+	0	Parent=tig00000001.g139.t1
# coding sequence = [atggcggaaagcgcagaggctgctagcgctcagctggcccccgcaccagctgatgcgcctggcgatagtgatagccgac
# aagccgcagcgtctggaccaggcatcaacaccatcgccggtggaagcaaccgcagcagaaacaccaattcactcgacaatcgcagcaataccagagtc
# gacggcaccgattgcggcagtggaatcaccactggaatcacctctggcagcagcggcctcttcaacaccgccagcgccggaagccctggatcagcagc
# tgcggcacctcctctcggaatagcaccagcagcagcaatagcaccagatcctgcacccgtacccatacccgcatgtctacccgcatctccatctggag
# catcgccatctcccggatctgcacctgaccgcagccttgcatcccctgcagcgtcccctgggtcctcacctcggtcctcatctcgatcctcgcccggc
# tcttctgggtctgcgtctgcatctacgtctgcatctacgtctgcatctacgtctgcatctgcagctactcccggctctgctgaatctgaacccacctc
# gactccggcgccgggcttcaagcttcgtccgccgtccattgtgctgcctccctttgttgccccctcgtcgtatctcttcaacgctggcgtcatggccg
# atgcgccagatcccaaaccgctgagtcccctcgacaaggagcagcgacaaggcttgatgatgccggctgctctcttctgccccgcgcttctccccgca
# ccagcttgtgtcacgatgctaacaggcgactctgctacagccattgtatctgcccctctatgggattcgcacacctcgcgcttcgccggcatcctgac
# cgcgaccgattacatcaatgtgatccagtatcactgccagttccccgacgagatgagcaagctggatcaattccgcctgggcagtttgcgagactcgg
# gcgcgaagaatcccctcgtcgacgtcgatgaagagactggcagagagaccgtcatctccgtcattacgcaataccgaatcctcaagttcatcgctgtc
# aacaacgaacacaacacaattctgctaaagaagacacttcgcgagatccagttgggcagctacaatgacctggtcgttgcacgcatgggaaccacagt
# cctcgaggttatcaacctcatggttaacgggaacattagttgcgtgcccattgtcgattccgaaaacagagttctcaatgcctttgaagccgtagaca
# ttattccgtgcatcaagggcggggcttacgacgagttaaacggcagcgtgggcgaggcgctgtgcaaacgacccgaagacaacccgggcatcttcaca
# tgcagtcaagacgacaggctagactccatctttgacacgatccgcaagagccgcgtccaccggttgattgttgtcgatgatgagaataagctcaaggg
# gcaatactctggcggcataatggctgcctctactatcgaaaaagaggcagaagagaagaatgatggaatggattcaggggtgtccaagaggaatcgtc
# aaaagcgctgctttccagacaaagaacaagatcccagcccctctggggcgaccaaggtttgggagagcgccttctcttga]
# protein sequence = [MAESAEAASAQLAPAPADAPGDSDSRQAAASGPGINTIAGGSNRSRNTNSLDNRSNTRVDGTDCGSGITTGITSGSSG
# LFNTASAGSPGSAAAAPPLGIAPAAAIAPDPAPVPIPACLPASPSGASPSPGSAPDRSLASPAASPGSSPRSSSRSSPGSSGSASASTSASTSASTSA
# SAATPGSAESEPTSTPAPGFKLRPPSIVLPPFVAPSSYLFNAGVMADAPDPKPLSPLDKEQRQGLMMPAALFCPALLPAPACVTMLTGDSATAIVSAP
# LWDSHTSRFAGILTATDYINVIQYHCQFPDEMSKLDQFRLGSLRDSGAKNPLVDVDEETGRETVISVITQYRILKFIAVNNEHNTILLKKTLREIQLG
# SYNDLVVARMGTTVLEVINLMVNGNISCVPIVDSENRVLNAFEAVDIIPCIKGGAYDELNGSVGEALCKRPEDNPGIFTCSQDDRLDSIFDTIRKSRV
# HRLIVVDDENKLKGQYSGGIMAASTIEKEAEEKNDGMDSGVSKRNRQKRCFPDKEQDPSPSGATKVWESAFS]
# end gene tig00000001.g139
###
# start gene tig00000001.g140
tig00000001	AUGUSTUS	gene	483559	484191	.	-	.	ID=tig00000001.g140
tig00000001	AUGUSTUS	transcript	483559	484191	0.63	-	.	ID=tig00000001.g140.t1;Parent=tig00000001.g140
tig00000001	AUGUSTUS	stop_codon	483559	483561	.	-	0	Parent=tig00000001.g140.t1
tig00000001	AUGUSTUS	CDS	483562	484191	0.63	-	0	ID=tig00000001.g140.t1.cds;Parent=tig00000001.g140.t1
tig00000001	AUGUSTUS	start_codon	484189	484191	.	-	0	Parent=tig00000001.g140.t1
# coding sequence = [atgacgccagcgttgaagagatacgacgagggggcaacaaagggaggcagcacaatggacggcggacgaagcttgaagc
# ccggcgccggagtcgaggtgggttcagattcagcagagccgggagtagctgcagatgcagacgtagatgcagacgtagatgcagacgtagatgcagac
# gcagacccagaagagccgggcgaggatcgagatgaggaccgaggtgaggacccaggggacgctgcaggggatgcaaggctgcggtcaggtgcagatcc
# gggagatggcgatgctccagatggagatgcgggtagacatgcgggtatgggtacgggtgcaggatctggtgctattgctgctgctggtgctattccga
# gaggaggtgccgcagctgctgatccagggcttccggcgctggcggtgttgaagaggccgctgctgccagaggtgattccagtggtgattccactgccg
# caatcggtgccgtcgactctggtattgctgcgattgtcgagtgaattggtgtttctgctgcggttgcttccaccggcgatggtgttgatgcctggtcc
# agacgctgcggcttgtcggctatcactatcgccaggcgcatcagctggtgcgggggccagctga]
# protein sequence = [MTPALKRYDEGATKGGSTMDGGRSLKPGAGVEVGSDSAEPGVAADADVDADVDADVDADADPEEPGEDRDEDRGEDPG
# DAAGDARLRSGADPGDGDAPDGDAGRHAGMGTGAGSGAIAAAGAIPRGGAAAADPGLPALAVLKRPLLPEVIPVVIPLPQSVPSTLVLLRLSSELVFL
# LRLLPPAMVLMPGPDAAACRLSLSPGASAGAGAS]
# end gene tig00000001.g140
###
# start gene tig00000001.g141
tig00000001	AUGUSTUS	gene	486628	490406	0.02	+	.	ID=tig00000001.g141
tig00000001	AUGUSTUS	transcript	486628	490406	0.02	+	.	ID=tig00000001.g141.t1;Parent=tig00000001.g141
tig00000001	AUGUSTUS	start_codon	486628	486630	.	+	0	Parent=tig00000001.g141.t1
tig00000001	AUGUSTUS	intron	486919	486976	0.97	+	.	Parent=tig00000001.g141.t1
tig00000001	AUGUSTUS	intron	487031	487091	1	+	.	Parent=tig00000001.g141.t1
tig00000001	AUGUSTUS	intron	487444	487544	0.38	+	.	Parent=tig00000001.g141.t1
tig00000001	AUGUSTUS	intron	488288	488613	0.52	+	.	Parent=tig00000001.g141.t1
tig00000001	AUGUSTUS	intron	488624	488668	0.59	+	.	Parent=tig00000001.g141.t1
tig00000001	AUGUSTUS	intron	488851	489017	0.8	+	.	Parent=tig00000001.g141.t1
tig00000001	AUGUSTUS	intron	489381	489649	0.37	+	.	Parent=tig00000001.g141.t1
tig00000001	AUGUSTUS	intron	490019	490079	0.73	+	.	Parent=tig00000001.g141.t1
tig00000001	AUGUSTUS	CDS	486628	486918	0.96	+	0	ID=tig00000001.g141.t1.cds;Parent=tig00000001.g141.t1
tig00000001	AUGUSTUS	CDS	486977	487030	0.97	+	0	ID=tig00000001.g141.t1.cds;Parent=tig00000001.g141.t1
tig00000001	AUGUSTUS	CDS	487092	487443	0.36	+	0	ID=tig00000001.g141.t1.cds;Parent=tig00000001.g141.t1
tig00000001	AUGUSTUS	CDS	487545	488287	0.37	+	2	ID=tig00000001.g141.t1.cds;Parent=tig00000001.g141.t1
tig00000001	AUGUSTUS	CDS	488614	488623	0.61	+	0	ID=tig00000001.g141.t1.cds;Parent=tig00000001.g141.t1
tig00000001	AUGUSTUS	CDS	488669	488850	0.61	+	2	ID=tig00000001.g141.t1.cds;Parent=tig00000001.g141.t1
tig00000001	AUGUSTUS	CDS	489018	489380	0.42	+	0	ID=tig00000001.g141.t1.cds;Parent=tig00000001.g141.t1
tig00000001	AUGUSTUS	CDS	489650	490018	0.63	+	0	ID=tig00000001.g141.t1.cds;Parent=tig00000001.g141.t1
tig00000001	AUGUSTUS	CDS	490080	490403	0.38	+	0	ID=tig00000001.g141.t1.cds;Parent=tig00000001.g141.t1
tig00000001	AUGUSTUS	stop_codon	490404	490406	.	+	0	Parent=tig00000001.g141.t1
# coding sequence = [atggattcgtctgctagcacgccggcgtctcagtcgtgcaaccaacctccgagctctcagacgacggagcaagccccta
# ctgccttggacccattacgacgtgcatcgagtaatgcatcgctctcataccctcgagctgagggcatccgagagctgctggatataaattccactgtg
# cccaccagccgcacatggacaccaagcagcggaggcttgaacttgcccagcggcacggatgaaactcagaatcgagttcactttgtagaaatgtataa
# tcgcctggcaagcaaaaacggagtgaggccactagtcgttggagaccttgatgctcatcttcacggtcgtaatggttcctccagtcctgagaagaaaa
# gttggttcgctcgaatctttcgagggccgtccaaccagtcaacaccaaagaaagcaaaccctgtgcctcgatccacgcacaaacgaagctcctcggat
# ctagggagctttctgcgctccaaatccgacgcgcccagggctctcgaggttcaagacttggtgcggctgaccgggagaagcgtgctgtacttgcctcc
# agcattctctccgtacgacctggttcttcctacgtgcatacgcgcgactgcacattatcttgctcagaatcccgccaaccgaggccttttccgaatcc
# caggctccgccaggactgtgaatgctctttcttctacttttaagcgtatgctctctggcttaccacgaggtattttgggatccttgtcactgctcgat
# gcacttcttgcgatctattcgcaacttcaggaccacccagagatgtcagtatccaggcaggcaaggactcgcgcacaactcattgcgctggccattgg
# aacaattgagtccaagttacagcgtgatctgatttgtgcagtctttggcttgctcagtctaattggccgacttggtgaactatcgccgccgagtgatg
# gcaatggtcgacctaatcagttcatgacgtacagtacacttggagttgtttttggcccgttgctggttagcctagacgacctcaacaactatgatata
# aagagctcttcgccaacctcgggcctgcttctgatcccgataccaccaaaaaagcaacgccgtgatcggcaaaaggcaaaggaatccggggatgccgt
# gactgctattccaggatttgaaaaattcggtgttctaaatagtgttgccgagatgctgattgccaactggcgagatgtagttcgtcaaatgagagccc
# tggggacacaccgtgaccaagagatggcgcctttgcaagagatgcatgctgatggttattcatccctctctgaatcgtctgtggctaatcatacggcg
# gattcggacttgttggccgtgagagacgatgaagatattggagagttgcccggcaaagataatggtctcggatcgggatatacctcgctggcaagaaa
# gcacaactatgaagacgatccccctcgcgtatcctcccgccagactaaccgttgtggcggctacacaaatgtaccagcttccgacacattttcaggag
# ctaggaacatcatacaaacacctccttcgggagtccgatccaagaaaacacccaaaggagctaatcggcgggagggcagagagccggccgaatcggtt
# gaaatcatccagtacaagccagataatggatcttatgagcccacagattgtccgcctgcctatttgaaggccgttggccagaatggctcgattcccat
# gtaccagcagcctgaatacggcgtgaacatgggggcacgctatgactacctaagacctgaaaggggccagaacgaggctcgactgccagatttgatct
# cgattgaattagacactggccacgacacaaacaataacaatcaaacaaatgaagagaagactccaacaaagaggagatctgtgaaagccttggcggcc
# atgtttgaagaccatcatgagtctccgccgatggctcgaaaaccctgggttgggggcacgcaaacggaagagatacaagatagcctatccaggacagc
# tggagaggcactcttgcataccaagcccattacaggaaccggggatatcagtactcaacttcaggagctcgaactgctcttgaatatgaagtcaacag
# aggccgcgcagctcaagctacggatacagctgctggaagaatccaacccgatatccctgcgcgaagagctgcgagaagccaacaatgagattcagaaa
# tggagagaaaaagccgaggctgccgagagaaaggcaagacggttccagagattcacaacccgtatcagaagcatccacagctcgctcgccatggcgga
# gggatctcggcagagtggcgatgacgagatggctttgagtagtgaagcttatggtactgcaagagagggcgaaggcgtcgttgcggaggaggcgcaag
# atggcctgcatgacaataagagtgatgaagaagcaccgttgacggatgacgttggatttgctcgtcgagatttgcatggattggacggagtggcgagt
# cccggagtaacagactttgggtctgcggcggtggcgatgtggattgctgcccaggagtatctttcgatggaagaaggcgaggcttcgcatgattcact
# ggagggtactacaagtgggagttctgtggacgtttgggagatggcggaggagagttttgattag]
# protein sequence = [MDSSASTPASQSCNQPPSSQTTEQAPTALDPLRRASSNASLSYPRAEGIRELLDINSTVPTSRTWTPSSGGLNLPSGT
# DETQNRVHFVEMYNRLASKNGVRPLVVGDLDAHLHGRNGSSSPEKKSWFARIFRGPSNQSTPKKANPVPRSTHKRSSSDLGSFLRSKSDAPRALEVQD
# LVRLTGRSVLYLPPAFSPYDLVLPTCIRATAHYLAQNPANRGLFRIPGSARTVNALSSTFKRMLSGLPRGILGSLSLLDALLAIYSQLQDHPEMSVSR
# QARTRAQLIALAIGTIESKLQRDLICAVFGLLSLIGRLGELSPPSDGNGRPNQFMTYSTLGVVFGPLLVSLDDLNNYDIKSSSPTSGLLLIPIPPKKQ
# RRDRQKAKESGDAVTAIPGFEKFGVLNSVAEMLIANWRDVVRQMRALGTHRDQEMAPLQEMHADGYSSLSESSVANHTADSDLLAVRDDEDIGELPGK
# DNGLGSGYTSLARKHNYEDDPPRVSSRQTNRCGGYTNVPASDTFSGARNIIQTPPSGVRSKKTPKGANRREGREPAESVEIIQYKPDNGSYEPTDCPP
# AYLKAVGQNGSIPMYQQPEYGVNMGARYDYLRPERGQNEARLPDLISIELDTGHDTNNNNQTNEEKTPTKRRSVKALAAMFEDHHESPPMARKPWVGG
# TQTEEIQDSLSRTAGEALLHTKPITGTGDISTQLQELELLLNMKSTEAAQLKLRIQLLEESNPISLREELREANNEIQKWREKAEAAERKARRFQRFT
# TRIRSIHSSLAMAEGSRQSGDDEMALSSEAYGTAREGEGVVAEEAQDGLHDNKSDEEAPLTDDVGFARRDLHGLDGVASPGVTDFGSAAVAMWIAAQE
# YLSMEEGEASHDSLEGTTSGSSVDVWEMAEESFD]
# end gene tig00000001.g141
###
# start gene tig00000001.g142
tig00000001	AUGUSTUS	gene	490663	491893	.	-	.	ID=tig00000001.g142
tig00000001	AUGUSTUS	transcript	490663	491893	0.64	-	.	ID=tig00000001.g142.t1;Parent=tig00000001.g142
tig00000001	AUGUSTUS	stop_codon	490663	490665	.	-	0	Parent=tig00000001.g142.t1
tig00000001	AUGUSTUS	intron	490965	491013	1	-	.	Parent=tig00000001.g142.t1
tig00000001	AUGUSTUS	intron	491623	491775	0.89	-	.	Parent=tig00000001.g142.t1
tig00000001	AUGUSTUS	CDS	490666	490964	0.98	-	2	ID=tig00000001.g142.t1.cds;Parent=tig00000001.g142.t1
tig00000001	AUGUSTUS	CDS	491014	491622	0.92	-	2	ID=tig00000001.g142.t1.cds;Parent=tig00000001.g142.t1
tig00000001	AUGUSTUS	CDS	491776	491893	0.65	-	0	ID=tig00000001.g142.t1.cds;Parent=tig00000001.g142.t1
tig00000001	AUGUSTUS	start_codon	491891	491893	.	-	0	Parent=tig00000001.g142.t1
# coding sequence = [atgcaatttttcaaggatgcccatctggccaatggaaacgccgcccaggtcattggcaaagtcaacccggatctgtcca
# tcaaggccctgagcacccgtgatgtcggtgctggagttggccatggcgtctcgctgctccgcaactatgagcctcagcaccaaccgcgcatcgccatg
# gtctggccccaaaaccaaatccccatgaatgaagcaaacgtaacctcgcactcgtctttgtctttgtcttcgtcttcgtcttcgtcttcattttcatc
# tttgcttgagctgcatcctcgtttgtccattgatcgtcttcatcgcattgcatctcctcctcctcttcgctcctcttccagcagtcccgccagccaac
# aggactggcagcaccagcgccagcagcaactgtctctagacctcgtcccctacgatcctctaacacagcatgtctccggcgcctcccaatccgtctcg
# tccttgccgtcaaccgctctcccatccgacttcaccaccatgccgggctcctactggttcgatcccgactctcggcccaactcgccctcttccgaaga
# cgaaggcatgttccgcctcgcgcacgataccccgtcgtcgtggcaatccaccaaccctcacagctttcatccctctctaccatcctcacaagacgtac
# caccagacgtcttccctttcaactcatcccttccgcccaacctcgctccagctacccctcgccgcaagctttctcccctcaccgccgagctcccagcg
# caaacggccgacttctccctctctgttacggattctcagcccacgctccgccagggcgactcccgtcagctctcctctccgccaatgagcccaataca
# acgaccccaagtccggggccgtggcggcttcgctcgagatttggacgaaacggacgctcaggcgctcaatgcggtagtcgatggcatcggcaggatgc
# aagtcagcatgagtctagaccaggcaggaagatggcggatcgcgcgccggaatgactctccttggtag]
# protein sequence = [MQFFKDAHLANGNAAQVIGKVNPDLSIKALSTRDVGAGVGHGVSLLRNYEPQHQPRIAMVWPQNQIPMNEANVTSHSS
# LSLSSSSSSSSFSSLLELHPRLSIDRLHRIASPPPLRSSSSSPASQQDWQHQRQQQLSLDLVPYDPLTQHVSGASQSVSSLPSTALPSDFTTMPGSYW
# FDPDSRPNSPSSEDEGMFRLAHDTPSSWQSTNPHSFHPSLPSSQDVPPDVFPFNSSLPPNLAPATPRRKLSPLTAELPAQTADFSLSVTDSQPTLRQG
# DSRQLSSPPMSPIQRPQVRGRGGFARDLDETDAQALNAVVDGIGRMQVSMSLDQAGRWRIARRNDSPW]
# end gene tig00000001.g142
###
# start gene tig00000001.g143
tig00000001	AUGUSTUS	gene	491436	492705	0.05	+	.	ID=tig00000001.g143
tig00000001	AUGUSTUS	transcript	491436	492705	0.05	+	.	ID=tig00000001.g143.t1;Parent=tig00000001.g143
tig00000001	AUGUSTUS	start_codon	491436	491438	.	+	0	Parent=tig00000001.g143.t1
tig00000001	AUGUSTUS	intron	491578	491639	0.12	+	.	Parent=tig00000001.g143.t1
tig00000001	AUGUSTUS	intron	491737	491784	0.65	+	.	Parent=tig00000001.g143.t1
tig00000001	AUGUSTUS	intron	491895	492526	0.41	+	.	Parent=tig00000001.g143.t1
tig00000001	AUGUSTUS	CDS	491436	491577	0.11	+	0	ID=tig00000001.g143.t1.cds;Parent=tig00000001.g143.t1
tig00000001	AUGUSTUS	CDS	491640	491736	0.07	+	2	ID=tig00000001.g143.t1.cds;Parent=tig00000001.g143.t1
tig00000001	AUGUSTUS	CDS	491785	491894	0.61	+	1	ID=tig00000001.g143.t1.cds;Parent=tig00000001.g143.t1
tig00000001	AUGUSTUS	CDS	492527	492702	0.77	+	2	ID=tig00000001.g143.t1.cds;Parent=tig00000001.g143.t1
tig00000001	AUGUSTUS	stop_codon	492703	492705	.	+	0	Parent=tig00000001.g143.t1
# coding sequence = [atggacaaacgaggatgcagctcaagcaaagatgaaaatgaagacgaagacgaagacgaagacaaagacaaagacgagt
# gcgaggttacgtttgcttcattcatggggatttggttttggggccagaccatggcgatgcgcgttttcggagatgaagatttccttgtgcctgtgggt
# gagttctgcgacggccgcgcagagcgtcatgtctgtgttttcgggggtcttgtaagcccaagcaccgacatcacgggtgctcagggccttgatggaca
# gatccgggttgactttgccaatgacctgggcggcgtttccattggccagatgggcatccttgaaaaattgcatttcttggtgctcccaagaagctttg
# gagctcctcccggcagcggaagacgagaggaagaagggggaggcctcactctgtacagcacagtggccgtctctgctctgctctactctggtctactc
# tgctctgcaccaagcaagccgtggccaagggacaaggctggcatcgcccccggctga]
# protein sequence = [MDKRGCSSSKDENEDEDEDEDKDKDECEVTFASFMGIWFWGQTMAMRVFGDEDFLVPVGEFCDGRAERHVCVFGGLVS
# PSTDITGAQGLDGQIRVDFANDLGGVSIGQMGILEKLHFLVLPRSFGAPPGSGRREEEGGGLTLYSTVAVSALLYSGLLCSAPSKPWPRDKAGIAPG]
# end gene tig00000001.g143
###
# start gene tig00000001.g144
tig00000001	AUGUSTUS	gene	497329	498499	0.17	+	.	ID=tig00000001.g144
tig00000001	AUGUSTUS	transcript	497329	498499	0.17	+	.	ID=tig00000001.g144.t1;Parent=tig00000001.g144
tig00000001	AUGUSTUS	start_codon	497329	497331	.	+	0	Parent=tig00000001.g144.t1
tig00000001	AUGUSTUS	intron	497695	497749	0.52	+	.	Parent=tig00000001.g144.t1
tig00000001	AUGUSTUS	intron	498288	498368	0.66	+	.	Parent=tig00000001.g144.t1
tig00000001	AUGUSTUS	CDS	497329	497694	0.26	+	0	ID=tig00000001.g144.t1.cds;Parent=tig00000001.g144.t1
tig00000001	AUGUSTUS	CDS	497750	498287	0.51	+	0	ID=tig00000001.g144.t1.cds;Parent=tig00000001.g144.t1
tig00000001	AUGUSTUS	CDS	498369	498496	0.65	+	2	ID=tig00000001.g144.t1.cds;Parent=tig00000001.g144.t1
tig00000001	AUGUSTUS	stop_codon	498497	498499	.	+	0	Parent=tig00000001.g144.t1
# coding sequence = [atgatttgcttgcctgcgcattcattcaccttgtgctttcccggctttcaccaagaatcaagaggcggcaatgaacgac
# agtccccctttgtcgattacggcctgggcatccacgataacattgcgggctcaagctttccctttgatttccagccagaaggcctcgaatccctcgcc
# gtcgatcccggcttgacgctgtcgccatacgcaaccaccacgccagactcgcacttcacaactccccgtctgtgcccttgctgtcgcccgggagctcc
# attgagtatttcggcgaccaccggagcagcattggcagtctcgactctaccattgcccctcatgagattgtcaccaccactgccactaagacacagcg
# tcaacaacagccaccgccaccaccaccatgatgacaaggacgagaaaggccgctgcgcagaatgcagatgcgtccacctcagaagctcagccccggac
# caagcggcagaagacggcttcttcggctcaggctgcgacaataaagcaggagcctcaacacgacgagcagccgtcgccgccgccaaaacgaaagatgg
# cacgaagggagcggcggcaaagaaggaagatgccgcgcagcgcagcaagaatctggagcgtaaccgcatcgctgcatccaagtgtcgccagaagaaga
# aggaatgggtgctggagctggaagagaccaagtcgggcatggagcttcgccacaacagcctgcgtgtggaatactttgcgcttctagatgaggtgact
# cgtataaaaaaccagctcatggcgcatgcaggatgcaacgaccccaacatcaatttctggatcgaaaaggaagcgctccgatatgttgagaggtgtat
# ggaccctcccgcagagaggcgtccatccattgccgccaatgctcctggatcatgcaccctgccatcgccaacagaatcgcagcggtcccaactggaat
# cgcccatacacaaacatgagggcatcaacctcgactacatgcctgacgagctactatctggtgaagctgtctga]
# protein sequence = [MICLPAHSFTLCFPGFHQESRGGNERQSPFVDYGLGIHDNIAGSSFPFDFQPEGLESLAVDPGLTLSPYATTTPDSHF
# TTPRLCPCCRPGAPLSISATTGAALAVSTLPLPLMRLSPPLPLRHSVNNSHRHHHHDDKDEKGRCAECRCVHLRSSAPDQAAEDGFFGSGCDNKAGAS
# TRRAAVAAAKTKDGTKGAAAKKEDAAQRSKNLERNRIAASKCRQKKKEWVLELEETKSGMELRHNSLRVEYFALLDEVTRIKNQLMAHAGCNDPNINF
# WIEKEALRYVERCMDPPAERRPSIAANAPGSCTLPSPTESQRSQLESPIHKHEGINLDYMPDELLSGEAV]
# end gene tig00000001.g144
###
# start gene tig00000001.g145
tig00000001	AUGUSTUS	gene	497424	498090	.	-	.	ID=tig00000001.g145
tig00000001	AUGUSTUS	transcript	497424	498090	0.26	-	.	ID=tig00000001.g145.t1;Parent=tig00000001.g145
tig00000001	AUGUSTUS	stop_codon	497424	497426	.	-	0	Parent=tig00000001.g145.t1
tig00000001	AUGUSTUS	intron	497746	497833	0.35	-	.	Parent=tig00000001.g145.t1
tig00000001	AUGUSTUS	CDS	497427	497745	0.44	-	1	ID=tig00000001.g145.t1.cds;Parent=tig00000001.g145.t1
tig00000001	AUGUSTUS	CDS	497834	498090	0.41	-	0	ID=tig00000001.g145.t1.cds;Parent=tig00000001.g145.t1
tig00000001	AUGUSTUS	start_codon	498088	498090	.	-	0	Parent=tig00000001.g145.t1
# coding sequence = [atgcccgacttggtctcttccagctccagcacccattccttcttcttctggcgacacttggatgcagcgatgcggttac
# gctccagattcttgctgcgctgcgcggcatcttccttctttgccgccgctcccttcgtgccatctttcgttttggcggcggcgacggctgctcgtcgt
# gttgaggctcctgctttattgtcgcagcctgagccgaagaagccgtcttctgccgcttggtccggggctgagcttctgaggcgttgtcttgctcggct
# tactgccgctgttcttattgctgtgattgctactcttagtggcagtggtggtgacaatctcatgaggggcaatggtagagtcgagactgccaatgctg
# ctccggtggtcgccgaaatactcaatggagctcccgggcgacagcaagggcacagacggggagttgtgaagtgcgagtctggcgtggtggttgcgtat
# ggcgacagcgtcaagccgggatcgacggcgagggattcgaggccttctggctggaaatcaaagggaaagcttgagcccgcaatgttatcgtggatgcc
# caggccgtaa]
# protein sequence = [MPDLVSSSSSTHSFFFWRHLDAAMRLRSRFLLRCAASSFFAAAPFVPSFVLAAATAARRVEAPALLSQPEPKKPSSAA
# WSGAELLRRCLARLTAAVLIAVIATLSGSGGDNLMRGNGRVETANAAPVVAEILNGAPGRQQGHRRGVVKCESGVVVAYGDSVKPGSTARDSRPSGWK
# SKGKLEPAMLSWMPRP]
# end gene tig00000001.g145
###
# start gene tig00000001.g146
tig00000001	AUGUSTUS	gene	499218	502686	0.08	+	.	ID=tig00000001.g146
tig00000001	AUGUSTUS	transcript	499218	502686	0.08	+	.	ID=tig00000001.g146.t1;Parent=tig00000001.g146
tig00000001	AUGUSTUS	start_codon	499218	499220	.	+	0	Parent=tig00000001.g146.t1
tig00000001	AUGUSTUS	intron	499623	499702	0.73	+	.	Parent=tig00000001.g146.t1
tig00000001	AUGUSTUS	intron	500042	500165	0.35	+	.	Parent=tig00000001.g146.t1
tig00000001	AUGUSTUS	intron	500737	500789	0.68	+	.	Parent=tig00000001.g146.t1
tig00000001	AUGUSTUS	intron	501021	501078	0.93	+	.	Parent=tig00000001.g146.t1
tig00000001	AUGUSTUS	intron	501197	501328	0.75	+	.	Parent=tig00000001.g146.t1
tig00000001	AUGUSTUS	intron	502024	502417	0.53	+	.	Parent=tig00000001.g146.t1
tig00000001	AUGUSTUS	CDS	499218	499622	0.78	+	0	ID=tig00000001.g146.t1.cds;Parent=tig00000001.g146.t1
tig00000001	AUGUSTUS	CDS	499703	500041	0.28	+	0	ID=tig00000001.g146.t1.cds;Parent=tig00000001.g146.t1
tig00000001	AUGUSTUS	CDS	500166	500736	0.73	+	0	ID=tig00000001.g146.t1.cds;Parent=tig00000001.g146.t1
tig00000001	AUGUSTUS	CDS	500790	501020	0.69	+	2	ID=tig00000001.g146.t1.cds;Parent=tig00000001.g146.t1
tig00000001	AUGUSTUS	CDS	501079	501196	0.79	+	2	ID=tig00000001.g146.t1.cds;Parent=tig00000001.g146.t1
tig00000001	AUGUSTUS	CDS	501329	502023	0.66	+	1	ID=tig00000001.g146.t1.cds;Parent=tig00000001.g146.t1
tig00000001	AUGUSTUS	CDS	502418	502683	0.53	+	2	ID=tig00000001.g146.t1.cds;Parent=tig00000001.g146.t1
tig00000001	AUGUSTUS	stop_codon	502684	502686	.	+	0	Parent=tig00000001.g146.t1
# coding sequence = [atgagctttctatttttatttcccggcccccctctacctcctcttggtccatccacgggcgttcgacaggcccttgatg
# cgcttcgtgtacttccacaggtgcctgtaggcagggccctgtctcttggcctcccaaccacggggcttgaccggaggcttcaggctgtggacgcgagt
# cggcctgaactcgacgtcggcgccggggaggttgtggcgggccatgacagcggcggtgttgtcatcccagacagagcggaacatgttgaagccgacgg
# gggtgaggctgaacttgtcgcggaacgacttgagcgagaagccgtcgcgggcggcgtacagctgcttgagctgggcgacgtcgatggtggcgccgggc
# ttctgctgcagcagatagatgcccaggcggtgggacgtctggtctgggctgagcgggatgttggcggcgaggaagtggcagcgcttggagaaggcgtc
# gttttccgcgtcggggacgtcggcgtcgaggacgacgagggagacgaggcgggcgccggcgtcgaagacctggacgcggaggcgcggcgggtgctcgc
# tgacgagggagtcgacgacgttgcccggcgggatctttgcgtgccggaagtagagctggacgtcggcgacggggtcgagcttgggcagcacgtcgggg
# acgatgttgaactgcttgatgcgctgcgtgatgaggcggtagtcgtaggagcgccacttgcgctcggcgtagtgccgagggtcgttgatatccgcctg
# gatcttgagctgctcgacgtagcgcctcaagctcgccagcttggtgtccttcatcgactgccctcccttgaccagcgccgcatccttgctctccaacg
# ccgcaatcttggccagctcctcctggatcttggccaccttctcctgccggtccgccgcaagaatggctcgagcctcctggaacgcctggtacggcagc
# tgctcgaacgggatgctggccgtggtgcgcatggcgactctccgtctccgcgaaccgaccggcattttccccgccttgatcaggtcggcctcgaattc
# cggcagcacgctattagggtcgaggtcgagggcactgggctgctgagcgggagtcgacgaggcttgctgctgctgctgcacttcggcggcggcgcggg
# cagcacccgtcgtaaagggccggattgcgcattgctggcgcagctgccgtgccaatggcctcgcaacagcctggcaccgcgacattgtgtctttgagt
# gctggtgggcgggccgtggaaatcgagacgaaagaggatctcgtgatatcgaaaaagcagccccgctaaaattttcggcggccggaggcggaaaacgc
# cgctgcgcatttgggctttgcaccaccaaatcgaaccgttttttggcactctatacaaagagggagagagagagagacgcacacagccaggcatttgc
# tgcgagttgggaacaagtcgctgttgaaaatggctggaaagggaattgggtgcctcggcgaggctatggctgcgctgaggatatcggcgtccaagccg
# gcgacgacagcattcagcagacagtttacacggtcaatggctaccgaatcaccggtaaaggagattacgaaatcagcagcctctgcgcagtccatcat
# ccagtcatggaacccaacacctctacctcccctccgccgcgacctcctccacctcgccgtcgtctacgagggcgacaacaccagacagggcaccgcgt
# cctccaagacccgctacgacgtccacggctcgcaccgcaagatgcgcccgcaaaagggcaccggaagagcccgccagggcaccaggcagagcccctgc
# tgcgaggcggtggcaagtcctttggcccgcaccctcgcgactttggaacccggctgaaccgcaaggtctacgacaaggcgtggcgcacggcgctgagc
# taccggtatagacggggcgagctgattatctgcgaggatggcatggagctgtcgatgccccatgatttcgacctggtggcggataagtacctcaagga
# tggtctcagggaagcgtatctgaaaaagtacatgtccggcgttctgagcacgctgggccttggccgtgaggatggtcgcacgctgtttgtcacgggcg
# accgaagagacaggctgtacgaggccatggagcaagttcctttggagggacgggctcttgatctggaggacgttgatgtcaaggatctgctcgagacg
# ggcaaggtcgtcatggagaggagcgtgctgcgtgagatgattgagcagcaccagagcgacttggtgagccggattttcgtcaacgggctccccaagga
# gggcctgcgctgggagaaaaggtcttcggttcctagcgaagtattccaattctcccattctctaaaagtcacatatactcgtctccttttccccggga
# cgtcatatctggactggattgcgcgtgtgggtatcgcagaaattagagctttcatacagcttcttatcgtcgaggagggggctggaagccaggaggtg
# ggccaccaggagggaatccaggcgcgccggggaaacctggagcaccggggaaacccgcgggaggagggaactggccagggaatccaggaggggctgta
# g]
# protein sequence = [MSFLFLFPGPPLPPLGPSTGVRQALDALRVLPQVPVGRALSLGLPTTGLDRRLQAVDASRPELDVGAGEVVAGHDSGG
# VVIPDRAEHVEADGGEAELVAERLEREAVAGGVQLLELGDVDGGAGLLLQQIDAQAVGRLVWAERDVGGEEVAALGEGVVFRVGDVGVEDDEGDEAGA
# GVEDLDAEARRVLADEGVDDVARRDLCVPEVELDVGDGVELGQHVGDDVELLDALRDEAVVVGAPLALGVVPRVVDIRLDLELLDVAPQARQLGVLHR
# LPSLDQRRILALQRRNLGQLLLDLGHLLLPVRRKNGSSLLERLVRQLLERDAGRGAHGDSPSPRTDRHFPRLDQVGLEFRQHAIRVEVEGTGLLSGSR
# RGLLLLLHFGGGAGSTRRKGPDCALLAQLPCQWPRNSLAPRHCVFECWWAGRGNRDERGSRDIEKAAPLKFSAAGGGKRRCAFGLCTTKSNRFLALYT
# KRERERDAHSQAFAASWEQVAVENGWKGNWVPRRGYGCAEDIGVQAGDDSIQQTVYTVNGYRITGKGDYEISSLCAVHHPVMEPNTSTSPPPRPPPPR
# RRLRGRQHQTGHRVLQDPLRRPRLAPQDAPAKGHRKSPPGHQAEPLLRGGGKSFGPHPRDFGTRLNRKVYDKAWRTALSYRYRRGELIICEDGMELSM
# PHDFDLVADKYLKDGLREAYLKKYMSGVLSTLGLGREDGRTLFVTGDRRDRLYEAMEQVPLEGRALDLEDVDVKDLLETGKVVMERSVLREMIEQHQS
# DLVSRIFVNGLPKEGLRWEKRSSVPSEVFQFSHSLKVTYTRLLFPGTSYLDWIARVGIAEIRAFIQLLIVEEGAGSQEVGHQEGIQARRGNLEHRGNP
# REEGTGQGIQEGL]
# end gene tig00000001.g146
###
# start gene tig00000001.g147
tig00000001	AUGUSTUS	gene	499251	500663	.	-	.	ID=tig00000001.g147
tig00000001	AUGUSTUS	transcript	499251	500663	0.49	-	.	ID=tig00000001.g147.t1;Parent=tig00000001.g147
tig00000001	AUGUSTUS	stop_codon	499251	499253	.	-	0	Parent=tig00000001.g147.t1
tig00000001	AUGUSTUS	intron	499596	499663	0.67	-	.	Parent=tig00000001.g147.t1
tig00000001	AUGUSTUS	intron	500065	500134	0.95	-	.	Parent=tig00000001.g147.t1
tig00000001	AUGUSTUS	CDS	499254	499595	0.67	-	0	ID=tig00000001.g147.t1.cds;Parent=tig00000001.g147.t1
tig00000001	AUGUSTUS	CDS	499664	500064	0.98	-	2	ID=tig00000001.g147.t1.cds;Parent=tig00000001.g147.t1
tig00000001	AUGUSTUS	CDS	500135	500663	0.74	-	0	ID=tig00000001.g147.t1.cds;Parent=tig00000001.g147.t1
tig00000001	AUGUSTUS	start_codon	500661	500663	.	-	0	Parent=tig00000001.g147.t1
# coding sequence = [atgtcgcggtgccaggctgttgcgaggccattggcacggcagctgcgccagcaatgcgcaatccggccctttacgacgg
# gtgctgcccgcgccgccgccgaagtgcagcagcagcagcaagcctcgtcgactcccgctcagcagcccagtgccctcgacctcgaccctaatagcgtg
# ctgccggaattcgaggccgacctgatcaaggcggggaaaatgccggtcggttcgcggagacggagagtcgccatgcgcaccacggccagcatcccgtt
# cgagcagctgccgtaccaggcgttccaggaggctcgagccattcttgcggcggaccggcaggagaaggtggccaagatccaggaggagctggccaaga
# ttgcggcgttggagagcaaggatgcggcgctggtcaagggagggcagtcgatgaaggacaccaagctggcgagcttgaggcgctacgtcgagcagctc
# aagatccaggcggatatcaacgaccctctggtcaagaagcgctttgaagatggtttaggagacatgaacaagcccatctaccggcactacgccgagcg
# caagtggcgctcctacgactaccgcctcatcacgcagcgcatcaagcagttcaacatcgtccccgacgtgctgcccaagctcgaccccgtcgccgacg
# tccagctctacttccggcacgcaaagatcccgccgggcaacgtcgtcgactccctcgtcagcgagcacccgccgcgcctccgcgtccaggtcttcgac
# gccggcgcccgcctcgtctccctcgtcgtcctcgacgccgacgtccccgacgcggaaaacgacgccttctccaagcgctgccacttcctcgccgccaa
# catcccgctcagcccagaccagacgtccctgcccctcagccgcatcaccgccgacgaccagctcgcccagaagcccggcgccaccatcgacgtcgccc
# agctcaagcagctgtacgccgcccgcgacggcttctcgctcaagtcgttccgcgacaagttcagcctcacccccgtcggcttcaacatgttccgctct
# gtctgggatgacaacaccgccgctgtcatggcccgccacaacctccccggcgccgacgtcgagttcaggccgactcgcgtccacagcctgaagcctcc
# ggtcaagccccgtggttgggaggccaagagacagggccctgcctacaggcacctgtggaagtacacgaagcgcatcaagggcctgtcgaacgcccgtg
# gatggaccaagaggaggtag]
# protein sequence = [MSRCQAVARPLARQLRQQCAIRPFTTGAARAAAEVQQQQQASSTPAQQPSALDLDPNSVLPEFEADLIKAGKMPVGSR
# RRRVAMRTTASIPFEQLPYQAFQEARAILAADRQEKVAKIQEELAKIAALESKDAALVKGGQSMKDTKLASLRRYVEQLKIQADINDPLVKKRFEDGL
# GDMNKPIYRHYAERKWRSYDYRLITQRIKQFNIVPDVLPKLDPVADVQLYFRHAKIPPGNVVDSLVSEHPPRLRVQVFDAGARLVSLVVLDADVPDAE
# NDAFSKRCHFLAANIPLSPDQTSLPLSRITADDQLAQKPGATIDVAQLKQLYAARDGFSLKSFRDKFSLTPVGFNMFRSVWDDNTAAVMARHNLPGAD
# VEFRPTRVHSLKPPVKPRGWEAKRQGPAYRHLWKYTKRIKGLSNARGWTKRR]
# end gene tig00000001.g147
###
# start gene tig00000001.g148
tig00000001	AUGUSTUS	gene	501334	503394	.	-	.	ID=tig00000001.g148
tig00000001	AUGUSTUS	transcript	501334	503394	0.31	-	.	ID=tig00000001.g148.t1;Parent=tig00000001.g148
tig00000001	AUGUSTUS	stop_codon	501334	501336	.	-	0	Parent=tig00000001.g148.t1
tig00000001	AUGUSTUS	intron	501507	501556	0.87	-	.	Parent=tig00000001.g148.t1
tig00000001	AUGUSTUS	intron	502007	502593	0.85	-	.	Parent=tig00000001.g148.t1
tig00000001	AUGUSTUS	intron	502681	502737	0.92	-	.	Parent=tig00000001.g148.t1
tig00000001	AUGUSTUS	intron	503222	503284	0.56	-	.	Parent=tig00000001.g148.t1
tig00000001	AUGUSTUS	intron	503294	503367	0.58	-	.	Parent=tig00000001.g148.t1
tig00000001	AUGUSTUS	CDS	501337	501506	0.74	-	2	ID=tig00000001.g148.t1.cds;Parent=tig00000001.g148.t1
tig00000001	AUGUSTUS	CDS	501557	502006	0.93	-	2	ID=tig00000001.g148.t1.cds;Parent=tig00000001.g148.t1
tig00000001	AUGUSTUS	CDS	502594	502680	0.8	-	2	ID=tig00000001.g148.t1.cds;Parent=tig00000001.g148.t1
tig00000001	AUGUSTUS	CDS	502738	503221	0.81	-	0	ID=tig00000001.g148.t1.cds;Parent=tig00000001.g148.t1
tig00000001	AUGUSTUS	CDS	503285	503293	0.59	-	0	ID=tig00000001.g148.t1.cds;Parent=tig00000001.g148.t1
tig00000001	AUGUSTUS	CDS	503368	503394	0.94	-	0	ID=tig00000001.g148.t1.cds;Parent=tig00000001.g148.t1
tig00000001	AUGUSTUS	start_codon	503392	503394	.	-	0	Parent=tig00000001.g148.t1
# coding sequence = [atggcgtccaacaagctcggcaagatggccggttacatcaactaccggatgcgcgtgaccctgcaggactcgcgacagc
# tcgtcggccagatgctcgcctacgaccgccacatgaacctcgtcctggccgacaccgaggaattccgccgcatcaagcgcaagcagaacaagccggct
# gcccccggcggctcatcgtcgggccagaccgtcgtgcaggaggagaagagaacccttggcttggtgattgttcgtggagcacacatcatttccctgac
# cgtcgagtcacctcctcctgccgatcctagcgctcgactgggcaagaccactacgggcggcattgcttcgactcttcaggctggccctggtgttgctc
# gacctgctggacgtggtgctgcggccccgatttctctcgccggtccggctgctggtgttggtggaggtgctccgcctccaggattcccatccttccct
# ggagctcccggtgctcctggtgctccaggctttggaggacgaggtggcccccctcctggattccctggccagttccctcctcccgcgggtttccccgg
# tgctccaggtttccccggcgcgcctggattccctcctgcgcaggccctccttggggagcccgttgacgaaaatccggctcaccaagtcgctctggtgc
# tgctcaatcatctcacgcagcacgctcctctccatgacgaccttgcccgtctcgagcagatccttgacatcaacgtcctccagatcaagagcccgtcc
# ctccaaaggaacttgctccatggcctcgtacagcctgtctcttcggtcgcccgtgacaaacagcgtgcgaccatcctcacggccaaggcccagcgtgc
[truncated: 40,938,349 more chars]
