# Supplementary material for: Designing a synthetic microbial community devoted to biological control: The case study of Fusarium wilt of banana
Source: Front Microbiol. 2022 Aug 5;13:967885. doi: 10.3389/fmicb.2022.967885 (PMC9389584; doi:10.3389/fmicb.2022.967885)
Supplement: Supplementary file 1 [file Data_Sheet_1.ZIP › CDS.fasta]

>tig00000001.g1
atgtgggcctactacatctctcaaaaagtcatgttcttcagctgcgtctttgttgctcttgctgcctctgcggctgttgc
tgtctccgcagaatctaaacctcttgaatattttatttatgccccagcccagagtgactctgacatgctggcccgtcaga
aagttgctgcggaagcccaccttgcgcatgctaattcgttgaatgcgaccggaaacttagactatggcggccctgttctc
actgcaagctcgacggcagctaacccaacgttcgcgggttctgtgttcgtcctgaaggtagaaaacttagaggcagctaa
aaaagtggtagaggacgacgcgtactataccggcaacgtgtgggatcccaagaagattgtggttctgccatatattcctt
acttttaa
>tig00000001.g2
atgcgcaacattggtaccggcatcagcaactggcggctcaccgccaccatggtggtcttgttcatgagcatgctcaccgc
gaatctcgacacgaccatcctcgcgaccgccattcccaagatcacggatgagttcaactccttagacgacatgggctggt
acggctcgtcggctttcctgaccttcgccgccttccagacaacgtggggcaaggtcttcaagtacttcaacatgaaatgg
tcctacgcactcaccattgtcatcttcgagctcggcagtatcgtctgcgccgtcgcccagaacagcacgactctcatcgt
tggccgcgccatcgccggcatgggcgccgccggcctgaccaccggcaccttcgtcatcatcggctacaccgtcatagagg
agctccgccctgccttcatgggtgtcctgggtgctacctacacgctggcctcgtttgtcggccccattgtcggcggcgcc
tttactgaacgcctcacctggcgctggtatcacgccaagcccctgcaggccacatggaaggagacgatcctacagttaga
cctggtcggcagcgccttggtcctggcatctgtcgcctgcttttcgctggcgttgcaatggggcggcctctccaagtcgt
ggtccaacagcgatgtcattggcacgttggtcgggtttttcgtcctcgccgtcgtatgcggcataaatgaggtttggatg
ggtgagagggcgtccattgtccctcgactcctcaaagtacgccgcatcctggtcaatcagttcgtcgtcttccttaattc
gtcggggcagttcatcctcgtatactaccttcccatctactttcagtcgctgctgaatgatactcctctccagtcagccg
tgcacaaccttcccttcctcgtcggaggcctcttctccatggcctcgggagcccttctcaccgcgacaaaccagtggctc
ccattcctggcgcccggcgccgccctctgcgccgtgggtggtggtttgatctacacgatggacatcaacactccgaccgc
gaaatgggctggataccagcttctcgccggctcaatgacgggctttgtgtctcagattccaatcatggccaatacagcca
ttgtcgacatggcagacatgggctctacctccgccatgaccctcctcttccagctccttggtggctctttctccgtcggc
gctgcgcaatccatattcagcaacctccttctgaagcacattgctgagacggccccaaccatttcgccgacgcttgtcct
cgctaccggtgcgtcaggcttgcgacaggcttttacagctgaagagcttcctttcatcctggacggatatactaaggctc
tgaagggagcctttgccttggctactgccatgatgtccgcgggctgcgtcgcaatcgcgtttttcaaatgggagaagctt
cgtcctgatgcgcctgccgcgggtgagaaggcactgcacgaggacactcagtcggctgccgtcagttcaagcgcgggaga
aagctccgaaggtggtaatgcgactgttgaaaacagcgagaagccggtgcagggtgattctgtccttgaaactgtcaatt
ga
>tig00000001.g3
atggcagtagccaaggcaaaggctcccttcagagccttagtatatcccgaggacaagcgtcggcgaaatggttggggccg
tctcagcaatgtgcttcagaaggaggttgctgaatatggattgcgcagcgccgacggagaaagagccaccaaggagctgg
aagaggagggtcatggcggagatcaaaccaccacccacggcgcagagggcggcgccgggcgccaggaatgggagccactg
gtttgtcgcggtgagaagggctcccgaggccatggagaagaggcctccgacgaggaagggaaggtagtatacgaggatga
actgccccgacgaattaaggaagacgacgaactgattgaccaggatgcggcgtactttgaggagtcgagggacaatggac
gccctctcacccatccaaacctcatttatgccgcatacgacggcgaggacgaaaaacccgaccaacgtgccaatgacatc
gctgttggaccacgacttggagaggccgccccattgcaacgccagcgaaaagcaggcgacagatgccaggaccaaggcgc
tgccgaccaggtctaa
>tig00000001.g4
atgtggcctgcaggggcttggcgtgatctggattgcggtaaaggggatgaggagagccaacgcgactcctccaatgggga
ggttgatccagaaacaccagcgccaggtgaggcgttcagtaaaggcgccgccgacaatggggccgacaaacgaggccagc
gtgtaggtagcacccaggacacccatgaaggcagggcggagctcctctatgacggtgtagccgatgatgacgaaggtgcc
ggtggtcaggccggcggcgcccatgccggcgatggcgcggccaacgatgagagtcgtgctgttctgggcgacggcgcaga
cgatactgccgagctcgaagatgacaatggtgagtgcgtaggaccatttcatgttgaagtacttgaagaccttgccccac
gttgtctggaaggcggcgaaggtcaggaaagccgacgagccgtaccagcccatgtcgtctaa
>tig00000001.g5
atgtattctctcgtcaaatttgaccctttttattctctcatcatcttgacaatgggtggcgcatacttgtttgtgaccat
ctatatggctaaatacagaggtcgagctcggcgcgaaatggtcaatcgggaccgagaaatggatgcaatcaaaaccgacg
ccatcatgtcctacgaaaaccttatcttcactctcggagtggcggtggtcagtcttctgtctgcgtataatatctccagc
ggggccgaggatgtggccttgtccgtctcgttgattgcgtatcttgctcaactccaggcaccactaggattttttgggag
cttctacactcaaattcaaaataacttgattggtgcggagcgcatgttggtttcgttcgaggaaaaaccatcggtgattg
acaagccaacagcatacgatttacaccattgcaaaggtcacatcaaatttgaaaaggtttcattcgcatacgatccccgg
caacaggcgctctacgatatcagcctagatattctacctggcacttctattgccattgttggagagagtgggagcggcaa
gtccactttgctgcggttgctgtttcgcttctataatgtcgattctggtaagatcttgattgatggaattaacacagagg
atatcacaattcgaagtctgcgggaccatttcggtgtggtaccgcaagagactatgctcttcaacgatcctctaatgtat
aatttactttacgccaatcccaccgcgtctgaagaagacgtatacaacgcttgcaaggccgctagtgtccatgaaaaggt
tatggctctaccagatggatatgagacccaagttggggaacgcggactgcgtctctcaggggagagaaacaaagggtaa
>tig00000001.g6
atggcatcttcgcctacagaggatacggcgcctttactacgaacacgcctgctcgctgacggtactcagcatgacggtaa
tagtaccagatattctccgctgagcacagagctagctcgcgtgctacctgttccactgttgtgttcggtggcattgcata
tgacggtggcgccgactatatgggtctatgcctacctattctgtgaacacccagagcagtgcagagacgaggaaaagcgt
caatacgcaagctcagtagcgactgcgaccgctgtagccaatgctgcaggcctactaactctgggctatctcgcgcgcct
ggtccactgggatgcacgagcaggattaatggcttggctcctatgtcgagggctaggcgttctagtatatctacgtagtt
tcccctgcgctctaggtggccagatccttcaaggtctggcgtcagataacctactacacttcaatctcaactcgatttac
gcccgtgcatcttctgctgaagctgtatccgtattaatgggtttatctttagctttttatatggcaggtatggccatcgg
ccccgctatcgccggattctttccatcctttgagtggacgttcatcgtggcaacaactctttttggtgccattattccgt
acatctggacagttatgtcaagcggcaatccgaaaaatacgcacaacgtcggaaaatatcagtcaccagccaatccagag
tctgccccagaggtaccttccagcaaatacaagtacttggcagccgtccttgccccagcaggactctttacgaacgtcct
agaagtcttcttcagggactctcattattcttctacaatatggttcagggctatctcttcaatctga
>tig00000001.g7
atggctaagcgcctcgcggagaaagttgtcatctacaccaatggcgcaaccgaactcatggaccaaatcgtcgccgcgct
tggcagcgaccccgtcatcacgtttgataaccgccgcgtggtccggctcgaaaaagtcgacgaggaccgttctgaaacga
ttgtgtattttgacgatggaagtagcgtctcgcaaggttttctcgtccacaagccaaagaccgaggtcaacggcccgttt
gcgaaacagctctcgttggagatgactgagacgggtgccatcaagaccaacctgccattctacgagacttccgttaatgg
tgtgtttgctgtcggcgattgcgcaagctcaatgccagccgtcgttaacgcgttggccatgggtgcgtttgcggctggtg
ggctcgcggcccagctgggagctgagccgactggtcaatccaagtag
>tig00000001.g8
atggccaacgcgttaacgacggctggcattgagcttgcgcaatcgccgacagcaaacacaccattaacggaagccccgcg
aggcgggaagacgaaaaaagagcgggatagcaatggatacacttacgagaaaaccttgcgagacgctacttccatcgtca
aaatacacaatcgtttcagaacggtcctcgtcgactttttcgagccggaccacgcggcggttatcaaacgtgatgacggg
gtcgctgccaagcgcggcgacgatttggtccatgagttcggttgcgccattggtgtagatgacaactttctccgcgaggc
gcttagccatacgcgccagattcaaggcggggacacattggcaacatcgccaatggccaggacaccagccgacgacgcgc
cccgatcttcgtatccatcgcaaaacaagcagtggtacctggttggttcattcgctgacgatcttcttgccagcccaaac
agtgccgttgatatccttggcctcgaagcggccgtcgtccctgcggcgaaccgactcgatcgtggtcttctcgaacttga
tggtatcatagcgagcgaggacgtcggagcgcgccttggcccggaagtcggcggggtcgcggtgatcccaagtaggaacg
ttgtgcatatgtttggtcggggcattgcggtagacacccgagtcgaagacgacggcggtatagagctgacgcgcgaggcc
ggtcgcggcagcaaggccgcctgggccgccgcctatgatgaggacgtcgagcaaagccattgttgtgccggagtcgcacg
aggcagaatcggtcgagttggtgcaggccgtggcctgagccaggagaggaaggaatgggatgatatagaggggagacgca
tgactgaatgtggtgactaa
>tig00000001.g9
atggattctaacattactttcacctacaacatctcgttcaccgcgcctgccaacaagccgaccgatgaaactaagcttac
atcggcggatctatggctgggcgttgctcatgtggcgcgaacgcctcaggagttcgccccctacgtcgccaagtgcgacg
tgctgtgggagaccaagaacaagcagaggctggggcgagccgtcactctgggcgatggcggagtccatacggtcgcggcc
acaacgctggacacaggcgcaaagacgaccttcctcgtctcgtaccagccgaatgcggtcgtttcaccagactcgacgga
tgtcagctttacggtgatttacgagctgaagctggctggtgtgcaaccaggaagtgacaaggctaaggagattgagaggg
actatccggaactcgcgagaaaggccccggcattagtcaccacattcagtcatgcgtctcccctctatatcatcccattc
cttcctctcctggctcaggccacggcctgcaccaactcgaccgattctgcctcgtgcgactccggcacaacaatggcttt
gctcgacgtcctcatcataggcggcggcccaggcggccttgctgccgcgaccggcctcgcgcgtcagctctataccgccg
tcgtcttcgactcgggtgtctaccgcaatgccccgaccaaacatatgcacaacgttcctacttgggatcaccgcgacccc
gccgacttccgggccaaggcgcgctccgacgtcctcgctcgctatgataccatcaagttcgagaagaccacgatcgagtc
ggttcgccgcagggacgacggccgcttcgaggccaaggatatcaacggcactgtttgggctggcaagaagatcgtcctag
cgtctggcatgcgggatatcttccccgacatcccaggatacgccgaagcttggggccggggagtgtaccactgcttgttt
tgcgatggatacgaagatcggggcgcgtcgtcggctggtgtcctggccattggcgatgttgccaatgtgtccccgccttg
a
>tig00000001.g10
atgcattttcaactgaaaacgttgagcgatatcctccgcaactctgcagatttgtacggcgataatgttgccgttgacca
tgatgaaggggtcattacctactcagagctccaaagtctctcatttggattcgcgcgtcagcttcaggaaattggcgtga
ctcgaggagatcgcgtacccttactcacaactcatggcactcgaaatattgtcgccctgttgggcatcctgattgcaggt
gcatgctatgtgcccatggataggggcacatggtccgaggagaggatccagtctgtcctaaacatcgtgaagggcagtgt
gttagtcaacactacgccggacaggtttgagcatggaggctatcgcaccgttcatttgcggagcctcaatggtctcaaac
atgctgacgaaggtttcgaacaaccaactcttgactcatccagtctcgcatgcatcattttcaccagcggttctacagga
agaccgaagggtgtgatgataccccatggagcgattgccaactacgccatgacttcccctttaacatggacgtacgccat
gaggaccgggtcttgcacattttatcagttgcttttgatgtcgtgctcaataatagcctgcacaccatcgattctggcaa
cattaccaccgccgaccttgaaagagtgtcagtaccctgatgttcacacaatactactcggtggtgagacaataccacag
gagcttatagatgcttggtgcttcagcgggaggaggatattaaatgcatacggccctacggagaccacatgcgcctccct
gatgcacgtcattgagtcctcgggcgacaagcgacaagagagcaatgccatcattggaaaggccatgcccaacgcccccg
tatatctccttgattcagaaatgagagagctccgagagagcggccaggagggcgagattgtaatcagtggaccaggagtt
acacacggctactttgaagatgaggaaaagacgaacaaggcgttcataaatagaaacgggcggaggatgtacagaaccgg
cgactacggcatgtggacgaaagacagccgcggggatcttgtcatcgagttccgtgggcggaaagacagggttgtgaaaa
accgcggcttcctcgtgaacctcgacgcggatatcgagacgcctatgtcatctatgggatttgggatacagagcatccat
gttgcgcagtttcgaaagaaggttattgccctggtctgccccgaaactgttgatacagacagcctacgtcggctgatgct
caagacgctctcctccttcatggtacctgaccgaatcatggccgtccagacccttccgatgacggcaaacggcaaggtag
accctcgaggcgtgctccagatgttagaagacggagacgatatgaagttggaagagacaaccactgaatcagatgcgccg
ggaagcgaggtctggttcgcggtgaaggactgcgccaggcggacgctgggtctaggaaacgtcgccttggagccctcttc
gaacatattctctcacggtgcctcgtccctggacgttctcatgtttgtgtcactgtgccagaagaggggctacagcgtta
ctgtccaggaggtgtacagcgcgcatagtctcgatgacatatgtaggagcataagcgccgctgccgccacttctcagcca
aacgatcgcgcatcaggagccgatgaggatgaagagttggagaacggcattatcgatggtcctgttcctgtgtgcgctcc
catgacgcctctgcaactcgagctggcggggccaaccttggcggtgaatggcaagaatacgaacaggatttgcatccgct
atgacatccagcatgcagacaccatagaggaggcttggcacaaggtctggagatctgaacccatctttaggaccaagttc
ctcctagaaggagagtcgggtggcacacagcacatcgaagtggcgccgttgactcttcccacgcgggtcaccttcacaga
ctattcggcgtataagcaggcctcagacagtgcttcgctctgcgtcggacttgggacacgactcgatgttcttcgatttg
tgcctgagggagagaacgcgcaccgcgcagaagcaacaatcgtgtggacagcgcaccattctcttatcgacggatatgca
atggccgccatcctcgccaaggtggaggctgccgccgccgaggcgtctgtaaaccacgaagcggaatctttcatggttgt
ggctcggagattggttgagatgcaggagaagcgtgactcggtggccaaggagttctggtccacgtatctgcgcgacgccc
ctttcatcgaaaatctgggtctcccgcgacctcgagttgactgtgccgatgtggccggcgagattcgtttctcgagcgca
gtatcctttgatgacctccgcaagtttgcttccgagaaccaggtgacctttgcaaccgtcctctacactgcctgggccat
gacgatttccaaatataccaatcaagacacagtgaccgtcggtgccgtcgtctctggcagggaatcgccattggtttccc
aagcgtccatcggccctacgataaacactcttcccctggtggttaaagtccagtctgatatcacaatcagggaggtgctg
cgcgaaacgctccgtggtctcgccgaaatcaccgggctcggcgtcgagtcgttcgaaaacacggcgttccccctgaacct
cttggtagaggagggcgggctgttccgtctggtatatgacccggcggtctatggcaaggcttacgcccgagacattgaga
tgtacttccaacgagttctggaggtcatggtgaagtctcggggtcgggcatcgagcatccctcccacgatatcagaggca
gaggagactctcataatgcgcgagtggaaccctcccacctcgccttcggtcatttctcaaaccctgcaggggactttcgc
caagtctttgaggaagcatgctgatttacgtgccgtcgaatgcgtgggcgagtcgctcacataccgcgagttggactcgt
tggccagcaaggttgctctcaagattcacggctcactgaactggatcgtgggtattctgggaatccttaagtccgggagc
ccgtactgtcctctggacccccaatacccactcgcgagaagagccgcggtatgcaccgctgcaggagccgtcggattgtt
gctccccagcgacaaatacgtgtcggaaaacccgctccccgacctccagacgctcattgtgtcggagacaatccaggacg
cagcccctgccgagagcgtgtgctttgaggccgacccagccactgacgctctcatcgtcttcacatccggcaccacgggc
gcccccaagggtgtgcccatcagccatcgcggcctgctgtcgctgcagtccaacccggaggctaccatgttcagccgccc
cggcaaacgcatcgcccagatgatgtctcctgccttcgactactgttccaacgagatcttctctgcgctgcttcacggcg
ccacgctggtgctccgagaccccaccgacccttacgcgcacttgaagtctgtagacacggcaacgctcactccttcgctg
atggcggctcttgatccccacgattactccgctctccggacgatatatgcgacgggagaacctgttacacctgggctagt
ccaacactgggctccgggacgagaattctacaatgcctacggtccggcagaggacatcaccattggccgcgccatacgca
ccgcccgaatgtacatcctcgacaagaacagtcgccaccagcctgtcggggcccttggagagctgtacctcgccggtgta
caggtcactcggggctacctcaacgcggaggagctgaccaagcttcgctatctcccggacccgtggtttcctggtgagat
gatgtaccggactggtgatttctgtcgctggactcgagacggaaacgtcttctacgtcgggcgactcgatcgccaggtca
agatccgtggcttccgcatcgagctgcccagcgtcgaacagaccatttatgcggtggacccgctggtcgtcctcgtcaac
gttcttgccatggacgacactcttattgctgtggtgaagcccgcatgcatcgacacagtcaagatgaagaaggagctgtt
gggcaaactgcctccgtcctgggttcctcagagatttgtggctacggacaactttcccttgacgcagaataagaagatcg
acatggttgcgctcaaggacatgctcgacagtgccgagacaagtgaggcctccgccccggaagaggccatggaaggcagt
gtggcagaaggcgtcgggcgagagtggaagaatctgctcaagatcagagatgagaggcccctcggcgcgtcggaccgctt
tacggagctcggaggacactcgatcctgcaaatgctgctgtctgcccgactttcagcccggttccagattcgcctgaccc
tccgagacgttctacaggccgatacgctccaagatctcgtcgagttggtcaagacgcgacaggcgtctggaaccgaccga
gtcgtggccaaggcgcgaaagctggctgccgatgccctgtcccccgtggaggagtaccaatggtccgaatataaggtggc
atcttctgcttccacttccgcgagcatgttcaatattaacctggtgctgaacctccaaggggacttctcccgagaggctc
tcgtatctgcgctcaacaaggtcctagcagagcacgagatttacaggtccaactatgttgagtcctgcggccgcgctcgc
aggaccctgcgaagcaccccgccgcgggttcgggagcaagccgtactcgatctggagcaggagatcaactacaacttcaa
ggtttgcgaagacgagttgattcgcattcatctctggggcgacaagtttgtcctcgtcgtcagccacatgattgcggacc
tcaacagcttggagaatttcttcaacgacgtatcggtagcgtacaacacggcgaaagcaccgtcgatgagcatggtccag
gactacatttccttgccgaggtgggagcagccgcccagccccgaagatagccagttctgggtcgattacatgaagggagc
ccagcatcaagttcccctgggtaagccctctaccgcctctcgatacgtagggcaatccgagactgtccaggttcccccag
ccttggctaagagtctcgggcgcatggcacaaagccagtctgttacccggcaccatcttgctctcgccgcggttgccctg
gccctccgccgcatcacgcagaaagatgacctggtgctcggagcgccctgctcgtgccgagtctccgtgcctgagcagca
atccatgggcttgcttctagaccgccttcccgtgcgcattggaaagatccggggcaagacaactactgctgcgctcctga
gccaggtacgcaaggccagccaagcagcccttgcgcacgtggtcccgttccctgagctgctccgtatattgggcatcggt
cgagacaccgagcgccaccccgtcttcgaggtcatggttaccttccatttgggcaatgggcctagcgagagcatcaagat
ccccaactgcactgcatcgggcgagacgatgtatgcctctggctccaagttcctcatcatgttcgaatggacggagcact
cggaggaggactggtcactccgcatcgagtacaacacaacccggatttctccccggtgctcgcccaggtcaaggaaaact
tgtgggccgctctcgatggtcttgccgtgggggctgacgttgaagagctgcctctctcggaccatgcgtagagccgcagt
gctctggaaggatccctttgaatccagcacactaccagctctcctccctaactattcgcagcctccccaaccctctgcct
gctccctgaacacggtaaatggggcctacggattgattcttctgcgcgaagaagtctgttcatctaaatggggagttgac
tag
>tig00000001.g11
atggaaggtaaccatgacctcgaagacggggtggcgctcggtgtctcgaccgatgcccaatatacggagcagctcaggga
acgggaccacgtgcgcaagggctgcttggctggccttgcgcacggagactcggcacgagcagggcgctccgagcaccagg
tcatctttctgcgtgatgcggcggagggccagggcaaccgcggcgagagcaagatggtgccgggtaacagactggctttg
tgccatgcgcccgagactcttagccaaggctgggggaacctggacagtctcggattgccctacgtatcgagaggcggtag
agggcttacccaggggaacttgatgctgggctcccttcatgtaatcgacccagaactggctatcttcggggctgggcggc
tgctcccacctcggcaaggaaatgtagtcctggaccatgctcatcgacggtgctttcgccgtgttgtacgctaccgatac
gtcgttgaagaaattctccaagctgttgaggtccgcaatcatgtggctgacgacgaggacaaacttgtcgccccagagat
gaatgcgaatcaactcgtcttcgcaaaccttgaagttgtagttgatctcctgctccagatcgagtacggcttgctcccga
acccgcggcggggtgcttcgcagggtcctgcgagcgcggccgcaggactcaacatagttggacctggcatcggcagccag
ctttcgcgccttggccacgactcggtcggttccagacgcctgtcgcgtcttgaccaactcgacgagatcttggagcgtat
cggcctacagcagcatttgcaggatcgagtgtcctccgagctccgtaaagcggtccgacgcgccgaggggcctctcatct
ctgatcttgagcagattcttccactctcgcccgacgccttctgccacactgccttccatggcctcttccggggcggaggc
ctcacttgtctcggcactgtcgagcatgtccttgagcgcaaccatgtcgatcttcttattctgcgtcaagggaaagttgt
ccgtagccacaaatctctgaggaacccaggacggaggcagtttgcccaacagctccttcttcatcttgactgtgtcgatg
catgcgggcttcaccacagcaataagagtgtcgtccatggcaagaacgttgacgaggacgaccagcgggtccaccgcata
aatggtctgttcgacgctgggcagctcgatgcggaagccacggatcttgacctggcgatcgagtcgcccgacgtagaaga
cgtttccgtctcgagtccagcgacagaaatcaccagtccggtacatcatctcaccaggaaaccacgggtccgggagatag
cgaagcttggtcagctcctccgcgttgaggtagccccgagtgacctgtacaccggcgaggtacagctctccaagggcccc
gacaggctggtggcgactgttcttgtcgaggatgtacattcgggcggtgcgtatggcgcggccaatggtgatgtcctgtc
cgggaaccagtttcgtaaaggatacacagatggaaccctagcacatggaaaattagttcgaccttggagctcactcgact
ttgcgttgtgccatgtgcccatgtcagctggatatacacatacctctgccggaccgggctttatttgtaaagggccttac
cgtccggagagcggagtaatcgtggggatcaagagccgccatcagcgaaggagtgagcgttgccgtgtctacagacttca
agtgcgcgtaagggtcggtggggtctcggagcaccagcgtggcgccgtgaagcagcgcagagaagatctcgttggaacag
tagtcgaaggcaggagacatcatctgggcgatgcgtttgccggggcggctgaacatggtagcctccgggttggactgcag
cgacagcaggccgcgatggctgatgggcacacccttgggggcgcccgtggtgccggatgtgaagacgatgagagcgtcag
tggctgggtcggcctcaaagcacacgctctcggcaggggctgcgtcctggattgtctccgacacaatgagcgtctggagg
tcggggagcgggttttccgacacgtatttgtcgctggggagcaacaatccgacggctcctgcagcggtgcataccgcggc
tcttctcgcgagtgggtattgggggtccagaggacagtacgggctcccggacttaaggattcccagaatacccacgatcc
agttcaactggactttaaccaccaggggaagagtgtttatcgtagggccgatggacgcttgggaaaccaatggcgattcc
ctgccagagacgacggcaccgacggtcactgtgtcttgattggtatatttggaaatcgtcatggcccaggcagtgtagag
gacggttgcaaaggtcacctggttctcggaagcaaacttgcggaggtcatcaaaggatactgcgctcgagaaacgaatct
cgccggccacatcggcacagtcaactcgaggtcgcgggagacccagattttcgatgaaaggggcgtcgcgcagatacgtg
gaccagaactccttggccaccgagtcacgcttctcctgcatctcaaccaatctccgagccacaaccatgaaagattccgc
ttcgtggtttacagacgcctcggcggcggcagcctccaccttggcgaggatggcggccattgcatatccgtcgataagag
aatggtgcgctgtccacacgattgttgcttctgcgcggtgcgcgttctctccctcaggcacaaatcgaagaacatcgagt
cgtgtcccaagtccgacgcagagcgaagcactgtctga
>tig00000001.g12
atgggcaggcttcaagccagaaatgtgagcgcgccgctctttggaaaaagggccaccagccatggatgggacttgatgtt
aattggcatgtcgcacagagtacttactagccccgacaacctacgagatttctttcacgactcggacaagcatcgaaagg
cacctaataacaacagcggttggcttatcggcgaggtgttgggctcttgtctcggtctggtgagcggcagccgctgggtc
aacatgcgaattccttgggagcatccattctctctcccacaggccaagtctcgcgagcatcttgtttggcaagctgtccg
cagcccaaaaagaaacccttaccaagctcgctccactacgagaggaactatggaggaaggcatccatggaggacagaaca
ggactctcctagcaaagtacttccgaactcgaggcgcgcgcttgctcgaggagttcaagaccagatggagagattttatc
gagaacgcatacgaggaatctatcgccaaaggcaagaatgggcacattgagcaactgttgaaggaggcgagggaagggaa
gaatctgaccgtggaagaagttagtcaccaacccctctcgctctggtcttgtaagagatatgttactgatagtggatact
tcaagtgcatgcaaactgtggacgagagcctttacgccaatcttgatgtcacaacgagcgctgtcacctggagccacgta
cttttggcccagcacccagctatccaggacgaggttcgggcggaagttcgggaacatatgcagttgcccacggaggaatg
ggagaagtacatcaacagatccgacacactcctggcctacagcgtccttgaggcatctcgacttcggccaattcttggta
actcaccctcgaagcttccatttattgttctctatcgcacggatgtcatcgtcgacactcacgccattaatgttgcccat
ccattctgggtcaacgggaccgagtacaatcctcaccgctttgaaggcatgcaacctcgtcagacgtggcagtatcgcta
tcacttctttagattcgggtttggccctcgaaaatgcttgggccagcatattgcggatagaatggtacgggcactactcg
ccgaaatgctcagccgatatcgcctctccatcaaggagtccgtggacaaggacaaggactttcagctccaagaccaaagc
tgggtgcttttgccggaagttatgatgacttgtgaccgtgtatga
>tig00000001.g13
atggccgacgagcaactcccagactctaactacctcctgccctacgacgacggtgaagttaagcgtcttcaccttcaaca
tgacctcctcgaaacatacatgggcagcttgattctggccccaatcaaccgggagcagaaaggcctgaagattctcgaca
gcgcaacctttgatggttactggctcgaagaggcagccaagctggtcaacgcgccggtcctagtcggcaccgacatctcc
ccagccatgttcccgccagcatcggccaacggaccgagctaccatgtgcagtcggtgtccgagccatggccagaggcctg
gaagggcacgttcgaccttgtgcaccagaggctggtgctggcgggcacaaccccagaaatcgggcagaacgccgtcaagg
ctctcattgagctcgcaaagcccggcaccggctggacgctggtagcacgcatgctcccaggattgggctggaaccagaga
gtgggcctccaggttcgaggctggatggaggcggagggcctccaggacgtctcagagaaaatcatggagattccagtcgg
ggcgggcaatacggaccgccgtttgggtgacttggccaagcagaatttactcacggtagtggagcacttcacgcaggctt
caaaggatctacctgccgactcagatatcaaggccgaggattttgaagccgtgctacgagacctcaaagtagaggtcgat
acggtcggcagccttttgagattcaattctgtttggggtcgcagggcttag
>tig00000001.g14
atggcaagcgatcacacggcggaaccactcctgtcccagaccgggatggtctggtactttgcatatggctccaacatgag
gtcatctgtcatgacgaaccgatcaatcacaccccaaagagctgtggcagcccgagtcccaacacacgtccttacttttg
acatctttggcttcccatactccgaaccgtcgtttgccagcatagcagagcgctccaacgtggccgtcaaaaccgttttg
agcaagaatggcaccgtcgagttgccgcctgtgcacggcgtagcctacctgataacccaggaggaatatatcaagctggt
ggtcagtgaaggaggaggggttgcgtaccgagagatcgagatcgaagccgaatttctcaccgagaagggccagccttctg
ggcagagagctaccgtctcaacactggaagccaaatacccattccggcccaacgctgcgccgagtgcgcgttacctcaat
gctaccaaacagggcctgctcataaccggggcggcggaacacaagctcccacacgactaccaggaatacctccaccagtt
agagtgcctcgagccccccaatcacgtttgctacgactacgagcattcttcttcttgtctttctggaaaccagtcctaca
gcagttggtaa
>tig00000001.g15
atgggtctcggcgtcctccccttggcggaaagtaccatgcccaacgacgcagccaagtcccgagcctcgagaaacctcgc
atggttcctcaagaagcacgctgggcacatggcccgcatggaggctaaacagccacagatcgatctcatgacggcagaaa
actggatcatgcgcgatgccctgacagtcctctacaaggattacatctctgccggcctatcgaccaaatctctatcctat
gcagacggccttggtggtgacccggcgcttctccaggcgacggccgagtttttcaaccgacacttcaaaccggtaatcgc
ggtaaagcccgaacacatcgtgacgggagcaggatgcagcgccatactggataacatgttgtacgacgtatgcgaccggg
gcgacggcgtccttgtggaagctcccttctggggcgggtttgaaacgagctttgtcttgagatcagaagctgtgccagtc
catgtccagcccaccgaccgatcgagccgagccgagaccttcatcgcagcatatgaggaagccttgacctcgtcgaagtg
tcccatcaaggcgctgctcttctgcaacccgcacaaccctcgtggcgatttatatcctcgtgagcatatcgaggcgctgc
ttcaattctgcgagactcacgacatacatttcatatcggacgagatctacggtctgtcgacgttccacgacggcggacgc
gaaaatggaccaggcttcgtttcggttcttgagtgcgacttgaagaaactcaatgtagatccggcacgggtacacatcat
ctacagcattagcaaagacatgggaagcagtgggttaaggctcggatttctcgtcacgcaggcgcaccctgatcttcgcc
tatctctggccatatccaatcactccaaggtctcaactttgacttctacggtggctaccgccctgctctccaacaaggaa
gggcttgatgaaatactcgcagagagcaggatcaagctagctgcgtcagcgggcgccataatggacttcctttcacacca
cggcttcaaatacatccgccctctcgcgggtatcttcatatgggcacgtctgggtactgttggttgcacctgggaggaag
aacgggagctgagccgtaagcttcagatggaaggggcatctctcggtgcgggtggcagctattgtgccatcgagcccggg
tggtttaggatcacttttgccctacccacgccggtgatgaacagagctatgagggtgattgaagacgcccttggacttac
aaaccactgggagccggaagtgcaaacgcgggcggaggcctag
>tig00000001.g16
atgggacacttcgacgaggtcaaggcttcctcatatgctgcgatgaaggtctcggctcggctcgatcggtcggtgggctg
gacatggactggcacagcttctgatctcaagacaaagctcgtttcaaacccgcctatcctcacacacaccggattctgca
tcaaagggagcttccacaaggacgccgtcgccccggtcgcatacgtcgtacaacatgttatccagtatggcgctgcatcc
tgctcccgtcacgatgtgttcgggctttaccgcgattaccggtttgaagtgtcggttgaaaaactcggccgtcgcctgga
gaagcgccgggtcaccaccaaggccgtctgcataggatag
>tig00000001.g17
atgcgaggtttctcgaggctcgctgcgagatggcccccgacgctccgtcttttcgccgccggaggtagactgctgaggcg
catcatttacggacttggctgcgtcgttgggcatggtactttccgccaaggggaggacgccgagacccatgatcaggccg
ccggaggctatcagctagttgctgacggcgtcaaacaggttgaggatgaaaatgatgctaggaacttctctggcatcaag
ggcactgctgaacttaaatgtttgggacccggccagccagacatctcgaggtactgtaatttcacgaacacactgtcgaa
gacatctcaaaccgcccgagaacaccgcattgcaatggagcgtccggaaaacgtcccgaatgatggcttggtcctcttcg
tcgtcaaggcgacggcgacctcaacccacaacacggtcaagcccctgatgctcatcgaggagcttcagattcctcacaaa
acctatgttgtcaacagcatctccgagccctggttcggacgccttaacccgcacaagatggtgccggccatcgaagacac
cccggccggcagcgatagacggctccaggtttgggagtctacctccaccctgacttacctcgcggatgcctacgacaaag
acggcctctttagcggtcgaaccgtcgccgagcgggcagaggtaggcaactggctcactctacacacggcggcattgggc
cctacggcaaaatactggctctactttgagaagctacatcccgagagggtccccaagaccactgcaaagctccgctccaa
catcgagaagcagtatgacatccttgagggcagactcgcccaggaagggcagcagtatttggcgctccccgaccgcccaa
ccattgccgatatcgccaccttgccattcgccgacgaggcatgtgcggtcttgtttgggctcgatctttctaactggcca
cacaccctggagtggagtcgacgcatggcagccaggccggcggtcgtgagggccagggagcgcgttgccaagttgggtca
cgagtaa
>tig00000001.g18
atggctcaacttctccgtttactcgtgacccaacttggcaacgcgctccctggccctcacgaccgccggcctggctgcca
tgcgtcgactccactccagggtgtgtggccagttagaaagatcgagcccaaacaagaccgcacatgcctcgtcggcgaat
ggcaaggtggcgatatcggcaatggttgggcggtcggggagcgccaaatactgctgcccttcctgggcgagtctgccctc
aaggatgtcatactgcttctcgatgttggagcggagcctgcagagtcgccgcacaatatcagaaaaaccagcttcgccaa
agagtgggagggatga
>tig00000001.g19
atgtactcaggctgcatccattcatacatgacggatattttacagctttcgggagcgcaactcaatctcggccaccgcgt
ccgggaagatggccaagccgccgtactgcggcacgggcttctctttaccctcggggaggcgaatgtcgaaattgcgaatg
agatgcgccgcgaccaccttgacctgggcactggcgaagaagcgaccgggacaggcccagattccgtgaccgaagttgat
gttgtcagtgcctgtcgacgtatgctggaacttcatctcattgcctggctgcgcgcgcatcttggcgaaccggaatgcgt
caaacttctccggctccggatacagcgtgggcgacaggttgattggctgggcacgcaccatgaccaagaagcccggcggg
atgatgtggccggtggtcagcttcaatcctttcggggccgtgacgacgcggggaatgttgactgtgggggtttgcctcaa
gcgttgcgactcgcggacgaagctgtccagcttgaccagctgcatgatggtcgtcttgttgatgacaccgtcctcgccaa
cgacctcctgcagttccgcgcggagctcctcgatgtattctggatgcgaagccaggtcgaaaaccacgcttatgcgagta
ctgcgatcggaaccagtccagaagctcgcctccaacctcgtcatcaccagctggcttttcgctgtcttgtttcttttcct
ctcttggagaagaccattgagctttcgggtgatgagagccttgcagccctcgagggacctaacctgggacagaaacgggg
caatgaaggggcgaagaaagtgtgggatgaagcgcagcaccatccaggccttggacacgtcgccagtgaagccgaccgtc
gcgttaatccactcctcgtctcggctcaggggcaggccaacaaaggaacggcctga
>tig00000001.g20
atgccggccgctcccgtcgccggccttgaagtccggcgagatgaggtcgacgacgtgctatccagcaccgaggtcgacca
gtgtctcgccaccgagctcgccccatggatagtccagcgtaagccccttggccatggcgacggcgccggcgccgagggtg
ttgtggaactgctcgctcttgccctgctttgccatgtagtcgaacaggctcatgtcggttttgtactcgatctgagcagc
gttccgcgtctccccgagacggatcgcctgagggatcgagcggctgacgtcgaagaatatgttggggtacaggtcagccc
agaggtgccactttgtccagtggtctcggcggagaagggtcgagcagcggttgttggagaaggttgtcttgtgcgtgggg
ctgcggcttgtgaggggtttcctccccagaaaggtaacataccgaagaagccgtctgccagaagcatcacggatggaacc
agccgcagctgcagtgcgtccatgagatctaccgctgtccgcgccaattggtccaggtcacgatctgggaacttcctcag
acgcaatagtctccgtggcttcacggatatgctgattgagcgcttcgagcgtcgcctttatcttggcgatgccggtggaa
gatgctgccattgcggttacggggatgtggactactggaaggacattaatcgtctgcaagatcaagcaattctggtcagc
actcgtctgctctggtctgctctggtctcctttgctcttactgcccagaggcagatcagattccccgccgcccaagacaa
gacacggccacacattatgctcgcgtcacttcccctcgaccaggggctgacacccgtggcgttaatctctacagcatctg
ttgcattggctcagccggaaactcagctctccatcaagaaacatcactacaaccaattcctgggagagtactcttacatg
ggcacacgagcagacgagttcgacaatgccatgcggaataccctggtacgcaacacccctacagtcctgcgcgccttcac
ggccgaaatcgattacgcgacccgggtcaccattggcgataagctccccacctggacgaaaatcaagccgcggggcatca
tggcacgcatggcgaccatcctctcaggccgttcctttgttggcctgcccctgagccgagacgaggagtggattaacgcg
acggtcggcttcactggcgacgtgtccaaggcctggatggtgctgcgcttcatcccacactttcttcgccccttcattgc
cccgtttctgtcccaggttagagaggaaaagaaacaagacagcgaaaagccagctggtgatgacgaggttggaggcgagc
ttctggactggttccgatcgcagtactcgcataagcctacggtcaaggagctggctcgcgaccagctgctcgcaacattt
gcctctatctacaaccttacgaatgcgctgacctacgtggttttcgacctggcttcgcatccagaatacatcgaggagct
ccgcgcggaactgcaggaggtcgttggcgaggacggtgtcatcaacaagacgaccatcatgcagctggtcaagctggaca
gcttcgtccgcgagtcgcaacgcttgaggcctacgtcacttgtcaacattccccgcgtcgtcacggccccgaaaggattg
aagctgaccaccggccacatcatcccgccgggcttcttggtcatggtgcgtgcccagccaatcaacctgtcgcccacgct
gtatccggagccggagaagtttgacgcattccggttcgccaagatgcgcgcgcagccaggcaatgagatgaagttccagc
atacgtcgacaggcactgacaacatcaacttcggtcacggaatctgggcctgtcccggtcgcttcttcgccagtgcccag
gtcaaggtggtcgcggcgcatctcattcgcaatttcgacattcgcctccccgagggtaaagagaagcccgtgccgcagta
cggcggcttggccatcttcccggacgcggtggccgagattgagttgcgctcccgaaagctgtaa
>tig00000001.g21
atggcagcatcttccaccggcatcgccaagataaaggcgacgctcgaagcgctcaatcagcatatccgtgaagccacgga
gactattgcgtctgaggaactggcaccggtgctcgatggcgcgttacacagcgtcgacacgttcccagatcgtgacctgg
accaattggcgcggacagcggtagatctcatggacgcactgcagctgcggctggttccatccgtgatgcttctggcagac
ggcttcttcggctacctgaacagcaaggccatggcggccgtagtcgaggcaaaggtaccggacgtcctcgagagccatgg
accgctcacagcagagaagctgggccctctcgtccaggtgcagcccacgcgcctggcgcagctccttgacacgttggtaa
acaacggaatcttctcatacgatgcgtcatccggtaccttctccaacaaccgctgctcgacccttctccgccgagaccac
tggacaaagtggcacctctgggctgacctgtaccccaacatattcttcgacgtcagccgctcgatccctcaggcgatccg
tctcggggagacgcggaacgctgctcagatcgagtacaaaaccgacatgagcctgttcgactacatggcaaagcagggca
agagcgagcagttccacaacaccctcggcgccggcgccgtcgccatggccaaggggcttacgctggactatccatggggc
gagctcggtggcgagacactggtcgacctcggtgctggatctggggacttcctggcgtcggtcctgcgacagaaccccgc
gctccacggtacactagttgacctacagcacgtcgtcgacctcatctcgccggacttcaaggccggcgacgggagcggcc
ggcatgccgacgtggcgtcacgcatgtccttgagagcgggcgactttttcggcgacattccggcagcgtccgtgtataca
atcaagtggtgcctacataactggatggacgaggatgtggtgcgcatcctgagcaacgcccgctctcatctggttgcgtc
gcccgtcgcccgcttcgtcatcttcgagtcaatcaaacgaccgctccgaagcggacgacttccccgatatggtgacctgg
tcatgatgattactgtcaacggcaaggagaggtcggagcaggactggaccagattggcgggcttggcaggctggacagtt
caccgcatcatcgacatacggaattcttgggtttcagcaattgagcttcggccggcttaa
>tig00000001.g22
atgcagaatcgcttgagagcattagaagaaaagcttcagaagtcgtcagtggtagccgagaaccgcaacgagtcgccgtc
accgctgcaacaaagaatagctgagattgaaagcggccattccccaagcccaaacacaaccgatgacttcgccgaagacg
tccagtcgggtctggccatagtatcggcgaaagccaacaataagcccgatggttttgcatctcccatgcaacacgatcag
acgacgatcctgaagcccgtccttcatgaggccacagaacagggacattcagtcatagtagagatgctccttgagaaagg
cgcctgcatctcagcgcgagacagttcgggagcaacaagtttacatctagcagcacaacgaggcaacgttgctatctcca
agatcttactccgatggcacgcgaatcctaatctcctagattactgcggcaattcccccatgcattatgcaatcgaggag
agtcactgtttagtattggacgccttgctggagggtggagctgacacaaacatacagaatctggatgggcggacagtatt
gcatctagttgcgagtaacggcaataagagcgctgtagccaaactggttcaacaaaacgagagcttgatcgccgttaagg
attttttggctcaacggcactaa
>tig00000001.g23
atggccttgttaatctctcccagcacgacctgtgtaaacagtttcctctgcgattctgcatcaatttcaaatgttccaaa
cctgaacctgggcgcgtccatctcacacggcgtcaaagggcccttgttgggtggcccggaaacgtcggaccctgcttgca
accacgagtcacagacctgtctctgctctagcaagggaatgcagttcagcggcgtcctgtctcgagcgctcgaggttgaa
cccaagcctgagcgcaagctcggctgggcttccggcgggcctgagttgctgggctcccggctcacatgtctcgttgtgca
ggcctctgagccgtgtcgtgatgtttctagcccggtattcatcgaagaagcatccgtttatggtatccaagagcgtcggg
ttgcgtgggctgttggggacgacgctgttttcgtagcgagctcgtttgtggcggttggcaccctggactttgcccgtcat
ggagatgctgtagacgcactcgaagttgttggcaagacatctctggcacgaaggcttgtcactactacatttgacctggc
aggtgttagtcggcatgaacgcaactcggttgtaggttgcgtccagggattggctgctaattactag
>tig00000001.g24
atgacgggcaaagtccagggtgccaaccgccacaaacgagctcgctacgaaaacagcgtcgtccccaacagcccacgcaa
cccgacgctcttggataccataaacctgtcatcgggcgatgaggcaacgattgtggcagatcccgccgcagcccaggttg
cctatgtgctgccatcccaaaccgccacgcaagatgccgaggacatctgccactcggccatgctacagctcgtttcgcct
gcgtccgagccggctctgcgatggcctgtacaagattccctccccatcaacatcctcttcgatatcgaagatagcttttg
tcgaccttctgccgacgaacagccacacagccagcaacgccctgagtgccacgagggccagggccaacttacggatgctt
cttcgatgaataccgggctagaaacatcacgacacggctcagaggcctgcacaacgagacatgtgagccgggagcccagc
aactcaggcccgccggaagcccagccgagcttgcgctcaggcttgggttcaacctcgagcgctcgagacaggacgccgct
gaactgcattcccttgctagagcagctgtggcagcgcgaaggatgtgcgcatctacagccagactctgtcatagctacta
acaagaaagccgtctccgcactgtccaagctggttccaggtcttgatagctgcgacaaaggtgaagccgaccttatgctc
tacaccctcgtcatgcaggctatcgtcaactcttacagacaggtctgtgactcgtggttgcaagcagggtccgacgtttc
cgggccacccaacaagggccctttgacgccgtgtgagatggacgcgcccaggttcaggtttggaacatttgaaattgatg
cagaatcgcagaggaaactgtttacacaggtcgtgctgggagagattaacaaggccatgttgctctggaccaagttatgg
gccgttgtgtcgacccagcaactcaatggccgagggggcatgggactctgcgaaaacatccttctcgaagcagggatcac
acttcaaagaaaaataacagagataagcacctctgtcgcagtttatagcactgaaccacaataa
>tig00000001.g25
atgtctacgtcaacggcgcaaagcgaaataccaagtgaagatcttcaaaccgcattgcagattctcgctgaaactgacct
tgagcggctgggccgcggacgcgtcggcggccagttctggagcgcattcgtttcctgtccaccttccgagccgggacatg
aacctcaggatggggcatatctcgaatcgatgaggaaaactctgcaacagatcgatctgatatatctgatgattgagatg
tacccgacgcgcttcgctctcgcaaggaactccgccgacgtattagaggtatttaggagcggccgaatagcctgcatgat
tggacttgaaggcttgcatcagattggcaacagctttagttgcttgaggctgtatcgctccctcggggtccgctatatca
cccttacccacaactgcaacaacctctatgctgattcggctacggcacctgtccttcacggcggactttcggaacggggt
aggagggcggtgcaagagatgaaccgaacaggactcgttctcgaccagctcaagcaaaacggtggtgtcatcatgatctg
cttcttgcgagagttggttgccccacccaatggcggagacccaagcttgagcgacgtcgtggatcatattatatacgccg
gagagaggatcggctacgaacacgtcggcataggctccgactttgatgggatgctcaaaggaccagatggcctggacgag
gtttcccagtaccctcagcttgtctccgcgctcgtaacgagaggtgtctccacacaagatattaagagagtaattggatt
gaacattcttcgggtgctagaccaggtcgatgctgtgtccagtacgataagacttaacaacagtcaacttccggaatgtg
atagcttcccgagttcctggacagctgaggaacgcaacatgatgtatcaagaaggacttcggaggcaagaaactgccggg
aagaagtag
>tig00000001.g26
atggcagcacgaaacgaatgcgctccagaactggccgccgacgcgtccgcggcccagccgctcaaggtcagtctgaccga
tggggacagagttcagattgaaatcttcatgcctaacattgttgccgaaccagccgcggatattgcatggccaatcgttg
tgtccgtctggttttgggcaacgtgtcagccaccctgcatccagcaaggccgtaagacctggttttag
>tig00000001.g27
atggcgccgcggtggagcgcctggcgaggcccgaacatgtcggactttttgcacaacttgaacgtaaccaacgacaacag
atgtccggacgaatccgagttcagctttgaggatgccctggccatgttcaccaactcgcagttcttcgactccggctcgg
gtcagaacattgattatcaggcccttcctgtccacccggagattgagcctgcagccccttcggcggcagccagcaccgct
gacgagctcgcctcacttctgggtgacttcaccaacctagacttcataacgagcgcaagcgcaacacggccgccagcgcc
cgtttccgtatcaaaaaagcagcgctggacggccctcgagaaggcagttactgagatgtctgagaaggcaacccagctgg
agaaccgcatcaccctcctcgaaacggagaacaactggctcaagaacctagtcatagagaaaagcaacggcaacgaggag
ttcgccgccaagttcaaggagttcaatttgaagcataaggcgagcaagacaaccaccgagtcatctgtgtcatcgggcgc
cgccacgaagaaataa
>tig00000001.g28
atgatgggaggcagactggtcattgcctttcggttcacggacatgatgcgatccatcgtgggtgccgtgctcagagagca
ccgctcgagactctcgatgacgcttgtgagagcggccgcgtggtggtatcgcttcaagccgttggagtcgcgccaggatt
gcgaggcagccaccgtcgacttggcgccgagctctgtcagcggcgggggtcggcgcagcccccaggatatcagcagacac
ggcaccgtgtgtcgggaaaagcttagccggcgaggatcccgatcccgacccggcataatcgcccacgtcgccgagctgaa
agaccccgccttctttgatgaggggaacagcgggcaccagcgccggaagaaccgcgcctgtcgacggggcatcgctgcgg
ctccaggaaccagacgcaggtctggctcccagcgtaagctccgtgtatggatcagaagacggcggcatctgtggccgggc
ctcccaatggtgactcccgccgagccgctgtctcttgaacgagctgcggccgaccatggacacctggtactggcatttga
gacccaagctgacgcagcgagagcacccgtccttgtcgccagaacaccgaacctgtcagcgaggaggcttgaaagttag
>tig00000001.g29
atggtcggccgcagctcgttcaagagacagcggctcggcgggagtcaccattgggaggcccggccacagatgccgccgtc
ttctgatccatacacggagcttacgctgggagccagacctgcgtctggttcctggagccgcagcgatgccccgtcgacag
gcgcggttcttccggcgctggtgcccgctgttcccctcatcaaagaaggcggggtctttcagctcggcgacgtgggcgat
tatgccgggtcgggatcgggatcctcgccggctaagcttttcccgacacacggtgccgtgtctgctgatatcctgggggc
tgcgccgaccccttggacatggacattgtcgacaccccatgctccgtccgcatctttgacccccaacacgcccaagacag
caccgccgagggtggcaggctcacttcgcctggcagcaccaagcgacacacccgccgctgacagagctcggcgccaagtc
gacggtggctgcctcgcaatcctggcgcgactccaacggcttgaagcgataccaccacgcggccgctctcacaagcgtca
tcgagagtctcgagcggtgctctctgagcacggcacccacgatggatcgcatcatgtccgtgaaccgaaaggcaatgacc
agtctgcctcccatcatggcgatggatgggttcaagatgtgtcacagctgccccatgcttgttaccactatcctagacct
catcttgagcatccagtcacagggttcgccatcgaggtccgccctgtctccgccggacgtcgtgacggcagatgcctcga
cgacctcgagttcgattacctcaagcttgatgcgccagggacggcccgttttctcctttggctgcctggagctggagcca
gatga
>tig00000001.g30
atggtccccctccccgagcgcccgaagatgctgggcatagtcatggcgacttcctatctgggtttggttctgggtcgggt
catcggcggtgttgtggttggctataccacctggaagtggattttctggatcaattgtcccctggctgttgcctccgccc
tctgtttatttcctattctggggcgccggactcagcaacaacgcgatgccgccactaacctagctgcgatcgcccgccgc
ttcgactgggtcggaaacttcttactgccggctactttctacgaggcggacgcttggtggccaggggacgaaaggaggtc
agccaccaaccctaacaggaacgtcagcaccggaatgagctctgcgctacacaagctcgacaaaaccctcaaggctgtgg
cgagagcggtgcccccagtttggaggaccaccccaatcccgattcttcacagggagtcaggcatcccgccggcccaggtc
gccctggcacagatccgcctccgcaatgccgcgcagacacgcaagcctcggccgacgatgcccgctaagctaaagactag
agaaaaactcccggcccgcatcacacttactaggctactacgaacagcggcgcttgtaggaaagaccatcagacttacgc
tcttcgccaagccatcgccctacatcgaacccggccctgacttcagggcccaaaaactcttggagatggtggatggactc
cccccaacattgctatacaagtag
>tig00000001.g31
atgactatgcccagcatcttcgggcgctcggggagggggaccatgtccctgatgatcagctcggccacgagaggcacgcc
tccaccacccacccctggtcagccgtccaacaatgatgacggccagcggatgccaccgagtatccagacccctatcgtct
ctgaaggcacatcctggttcattggtcgcgctcgggtcccagcaccacgaagacgggacggcgcgggtggcggagatccc
agattcggcggcgccggcgataccactgccgacaccaaagaacacgatgcaggcgagcatcaaaggtttccggccaaagg
cctccgcaagccaaccggtgagtggtactgcgttgcgacgatggtagacttgtgtgtggcgggcagcatagcgaataagc
agccgatattgtgggaggatgcagttgataagtga
>tig00000001.g32
atgtacctctctgtatgcatggaaatgcctgtttgggttcctccaatcgccaacacctcctcacttcttctttcttgctc
ctccctctgcctcttttcgtctcacttcccctctacgacatcacttatcaactgcatcctcccacaatatcggctgctta
ttcgctatgctgcccgccacacacaagtctaccatcgtcgcaacgcagtaccactcaccggttggcttgcggaggccttt
ggccggaaacctttgatgctcgcctgcatcgtgttctttggtgtcggcagtggtatcgccggcgccgccgaatctgggat
ctccgccacccgcgccgtcccgtcttcgtggtgctgggacccgagcgcgaccaatgaaccaggatgtgccttcagagact
ggccgtcacgaggggagacgatccgcagaaaactggccatcaaggtgtcagccacgactcaccgatag
>tig00000001.g33
atgcccaagatcagggctgctgtcgccgaccgcactcaagttgaccatcctaatattgacctatcaacagcagaaaactg
gcttctaagagccgagttgattgatatttgcaaagaggctatttttcaactcatgacaaccaagtatttctcctatccca
atggcttctctggtgaccctacaatgatgcaggcgctggctagcttcatcaacaatcagtttcaactatatcaaccagtc
gatatgtcacaaatcgccaccgcgcctggcgcagctagttgtttggacgcgttgctcgatacaatctgcgacgttggtga
tggagtactagtccccacgccatattggaacggattcaacttccaattccgggtgagggcatcagtcactccagtgccag
tgaactgtagcagctttggcacagcactctcatccgaactcctgcagggtcttaaaaaggccattgacgaatctaaatac
ccaattcgcgctcgttatggcgaatccgaacaatccttttggccagtgttacccacgcgaggtgctggaggagtgtctaa
gattctgcgaacaacacaacattcactacatctctga
>tig00000001.g34
atggattccctactccaagaattaaatagcaatctacgcagtgtgcagggccttctgcaagggaaattgtatgatgagct
tcagaaacgacttcacaaccatgaggaaggggtacttccggacaaagagctaggccatctagccactgagtcgattgatc
tccttcattctatagagcaaatgttggaaccgggccatctcgtcctcgctaatcattttctaggatatgttcatgctaag
tgtttgtgtgcggcagtcgatctgcggattgcagacatccttctagatcaagggccacggactgtcgaggaattggcgtc
tgctggcgaggcacaggcagaccgtctgggccaggtcatgagggttctctcgaacaatgccatctttacctataaccaaa
gcacggcaacatatgagaacaatcatacagccactctcctgctgcatgatcactggacgcagtggcataactgggttgac
ctctatggcaaccaattctatgacatggcacgtgggatccccaagtctttacagaagggtgtcgctcgttgcccggctca
ggtcaactatgataccgacgacgggatgttctcttatttcctcaagcaaaattggacggctcagctacaccgcacgctgg
gcggcggcgcaacagcccaagcaccaggtattctagctgactacccatgggctgaagtggcagacgagacaataatcgat
atcggcggaggaggcgccgcacttattgctctattattgcgtgcacactcgaccatgcgcggtggaatcttcgatctcct
gcatgttatcgaccatgttactcccttctttcactcgcctgacggccagttcgcggacctggccgaccgcgtcccgcgtg
aaaatcttattgctggtgatttcttcaaagctattcctcctgctacagtgtatacaatgaaatggacactgcatgactgg
aaagagcccgaagcagttacaatattgcgccttatccggcagtcaatcattccggggcccaagagccggcttgtcgtgct
ggagtctcttttggcaaatggccgatcggcacgcctctctcggtacgcggacatgaacatgatgataacggcgaatggac
tgaaacgaacagagggtgactggcgaaatcttgctgagcagtcagggtggagcattgtgcgtatcatccctttacgcaat
gcatggccttgtgcaattgagatgcggccagatgtacctcgggccaatggatggagtatatga
>tig00000001.g35
atgttcggccaccgatcggtagccgacggaatattgaacaacaggctactaaaagatgcacgcaacacaggatctgaatg
cgacaatttctccacatcgatcatgtcgctgtccaataatcttaatcgctcgcccaagcctcaagaccatgtttggtact
ttgcttatggctctaatctatcctcggagatattccgtgctcatcgaggtatccagccgcttgaggccatccctgtccgc
ctccctggctggtccctcaccttcgatatttacggcgttccataccaagagccagctttcttatcaatttctgttgccgt
tgcttcaactggcaagaacagcaatggtgttgctctgcctgatgtccatggcaccgcatacctagttgacaggaaggcat
actattccatcattgcctccgaaggtggtggcacagcgtatgaagagatcgccgtacgagctgaacggatctcttcaggg
gatacgcagagacaatccctcggtgtcccagtcagcggtacaaggatattgtggttcaaggagcagaagaagcgcacctc
ccagcgtcgtatcggtcatttctggacactatacccacgtatcggcctccgaaatccgcgtggcggctcgtcggagcgaa
gatcttccttgccatttgggttcctgtaa
>tig00000001.g36
atgagtggtcctggatctatgcaaaaactgcttcaggctgcgcatgtaaccccggagatcttcgagcttcgtcctgatta
tcgcgctctgttgatggtcgttgatggtatacccccgggtcctagtgacgatagcagcgaggctcttttgcgcgaggccg
agacttctgccaaaggttttctgtcgaaatatacagttactgaaattccacatatcgctacgtggcgagaagcatataag
gcctttggggcgaaaccccagaaaacacgcaatagcctggaagcgttgacccgccgcgcagaaggcggcctacctcgtgt
gaaccggttgacagatatctacaatgcgatttccgtgaagcatcagcgggcaggagcagttccagactttttctggaggg
aggctcaaatcgaatgcgctgcaccaggtgagccaatatggtgtgacgatactggcatcacctgtcgtcgttggaattgg
cgccagggcccgaggactgcattgaccgacaagaccacgcgcgtactgtttattttggatgcattggagccactttcgga
ccacgctttgatccaggctgccgatgagcttgcttctgcattgaagcgcctgtccccagaagtacacactgcacagagaa
tcatccgcgcttcctcatcagctcagcttagtgagtcttga
>tig00000001.g37
atggcggacgctgtgaagcacgagaccgctgtggtcgtacccagcgagaaggaggccttcgaagactctgccgccgactt
caacaacgggcagagtgttgccattctcaatcaggattacgagggaaaacctactgacgaggaatttgctactctgcgcc
gtgtccctggcaagattccaactgttgcatacctcctctgtgttgttgagttctgcgagagagcttcctactatggatgc
gctcagatttggaccaactacatcaaccgacctctgcctaagggtggcaatggttatggctcccctgcgcctggaagtca
ggctactcaaggtgccttgggcttgggcgagcaaatagccaatgctactactcagtctttcagcttgttagcctattgcc
ttcccctcattgtcggatatcttgccgacacgagattcggtcgcttcccaatgattttctggggtgtcattatttgcggt
gttggacacgtccttattgtcgcaggtggtgccaagacactgatcgacaatggaactgccaagattcccttctttatcgg
cgtgtacatcctcgctattggagctgcaagatacgtaggctggtggttggctttcttgctccctctcctcctctatcttc
ccctgccccttcttcttatctggctcaaaccccgtctcgttttgcaccagcctggcggctctgatctaccaaatgtgttc
cgagtcattggtcacggtctggcgaatggtggcatattcagaattggtcgcaagggctggtgggacaacgccaagccgtc
tgttagagctgcaaagggattgtccgccgaaactcgctacagtgatcagttcgtcactgacgtacagcgaaccatgcagg
caacgggaatgttctgctttttccctgttcagttctggaatgacaatggtatcggaagctcagcaaactttctgggcact
atgctcacaggcaatggtgtccctaacgatgtcattggcaacttcaactcccttagcattattttgctgggaccgatcct
taactacggattataccccttgttgcgcaagtctaagattcactacggccctgttgctcgtatcacgaccggtttcttcc
ttaacctcccttgcggttggtatggctcttccgacccgaagtgtgtggataatggattggtctcgcccatctctttgtgg
tgggaggctatcccgtacgctctcggtggattttccgaactgttcattaatgttccggcctacggtatcgcctattctcg
tgctccagctaacatgagaggcttggtctcagccatcaacctcttcaacactggttttgcatacatcatcaacttggcta
ccacagctgcgatcgtggatccttacctggtctgggatttcggtggtccggccatcttgggcggagttgttaccgttggc
ttttggtttgtcttccgccatattgacaaggaagaattcgtgctctcaacgacaaagactagcgaggccgaggagactga
gaccgacgggcgtactgtgtaa
>tig00000001.g38
atgtcttccctcgaggatctcatccaccgacgccggccgagcccttggcttgtctttctccaagcaccgtgtctttttat
tgcgcgatggatatacttgtacgcttcaaagcgcagtctcccatctcgcccaatcaccaatgcgctctcagtcgtctgta
tttcagacacccataacaagcaaccgcccatccccgagagcgatattctcatccacgctggtgacttgacacaatcagga
tctttcgctgagctgcagactacagtatcctggctacgcagcttgcctcacctacacaaaatagttatcgccggaaatca
cgacacctaccttgaccctaactggggtgatagatctaaaacttcccacgacgagcgcgaggaagtggattggggagata
ttatctatctccgagatgaacgacacactctcaaatgcgccaacggtcgacatatcacggtctacgggagcccatggacc
ccaaaacagggcaactgggcttttcagtatccacgagcggtgaatatatggaatggtaaagtgccccgagaaattgatat
tctggtcacgcatggccctcccagaggccatcttgatcttttgaaatacgggtgtgtgtacttgttggaaatattgtggc
agctgcagcctaaattacatgtctttggacatatacatgaaggatatggaagtgagtggctgccattcaatggcttgcag
aaggcgtttgaaaagagcgttattgatgggggaggagcaagcaatctattttgggtggcttgggagtttttgaaggtcat
atttatgccgcggtgggaggcgcagactatgctggtgaatgcggctatgcttgggggattgagggatgatttggagcggc
agccggccaagatattgatctga
>tig00000001.g39
atgggcaaacaacgaccctcccgctccagagcttccaaccttgtttgttatcacaccccctctttgccacgtgaggggaa
tcgccctggactgatctgccgcgaccttgttctacgttctcctcatgatgttatcgacggtgtcggcactcttcttctct
tgggaaatcttgttaatattggctcgaaagcctacaaccagggatctttgtttcagctccccacatttgatgatggctcc
gagtttggcaatatgagtccaccctttcgcgtggcggcgaatctaccaaaaagcctgacggaacggcagcaacagcgatt
agcaaacgtagcagccttgaaagaacaacagttggagagcaatattcctctgttacttattccatggaagaaaggggagg
ttgttcccggaatgcaccagcggattgccctgacgatttcacaagagaagacttcgaagctgctgcatgcatgctcatat
attggtgtcactgtaacacatctcttccatgctgccattcctatcatgatgagagatcttcaaaccaagggccccaaaca
acagagggccagatatgtcagctatatcttgcggaatgagcgtggaaactgcactgagccatacaattctgcaaaacatc
ctgctgcattatatcactcaggatcgggaacgagcctgttggtggatattaacattccggctactggtgataacaacacc
ttagagcagcaccgggcggaatctaaagaattcttccgagttctccaagaaatgaagaaattctaccatgatatccgaga
tgatgcagaacattttcaacttgcaccatactattgggcagctggcacacgggagttgccaccggcggtgaagggtcctt
tagcagtgccacccccagtgctcagccatctgtatcaatttctagcctgggcatcgttgacaagatcatacctccagagg
ctggtgctatctccgttttcgatccatgggtaa
>tig00000001.g40
atggcaaacgtcgatgaaaaggttgatgatgccatcctagagcacaatagctccaatggtggtaatgacgttgtgctcgc
gaggcaagcagctcaggttgagcatagcctgggtttcatacaagctcttcgcaactatccaaaggctgtcatgtggtcga
aacgatacggcgagtttgaccctaggtctaatacatatcagatctccgcgtcgtggcagaacggcctcagtaatgctgtt
agcattggtaccattgttggtgcttttgctaacggatactttacgcacaaattcggttatcgaaaagtcctcttggcgtc
tctcctgctcgttgtcggttttgtgttcatccccttcttcgctcccaatcttggtgttttgttggttggagagctacttt
gtggtatcccttggggagtttttgcaaccatggcccctgcatacgcttcagaagtctgcccaatggctctccgtggatac
ttgaccgtctacgttaacctctgctgggctgttggtcagctaatttccgctgggatccaggctgggttcgagaagaatgc
gacagaatggtcttatagaatcccctttgcgattcaatggacctggcccatccccttgttcttcattctctggtttgccc
cggaatcaccgtggttctatgtccgtcaaggtttattcagcgatgcagagaggagtatcattcgcctcggtgctgataga
ggtatggctaagcaggtcttggctatgatggtccataccaatgagttggaacagtcaattgacaagggaacttcgtattt
ggattgcttctgcggcatcgatcgttatcgaactgagattgcttgcatggcctttgctgctcagccattttgtggatcag
ccatggggggactccgacctatttctttgtccaagctgggttgccgacatcaatttcgttccagatgtcggtcggcgggc
tggggctcgcatctacgtaccatgtacctctggggcttgggtatactgaccgcgattttgctaattgtcggattcatcag
tgctggggctgctgactcggtcgggggcaactacgcccaagcgagtatggtcctgctatggcagttcgtttattacctga
ccgtcggccccatatgttacgctattatcggcgaagtatcctcaactcgtctccgaaataaaagcgtctgccttagccga
atcacttattatatcgctcagattatctgcaatgtggtcaatccttatatgctgaatccgactgccggaaactggcgcgg
gaaaaccgggtttttctgggccttctgggccttcatctttttcgtgtggacctggttcaggctccctgaaacaaaagaca
aaacgttcgaagaactagatattctcttcgcgcgaggcatcaaggccagggaatttgcgagttacaaagtcgacgcttat
atagaaggagaagaaaaggtggcaaagaatgcatag
>tig00000001.g41
atgcgtgcacgaggggcaaattccaatcacttagcatccagaagcgatgcttggacccagcaaccagccatatttgaggc
ttcgcaggccgttgggtcattggactctggcacccaccatctctacgaattcagctctatctcggggttgaatgagcagg
ccatggacgtgctctcgataaattggatgtctcctgagaagtctacctcatttgggtggaacgggctcattgctgcgccg
ccttgcactgagaatgatagcagcgatcaatatatgccctttttcttcgctgcctcggatcctttgcccgatcctaatca
ggagtgcgtgccaagtaacggacaagcacgcagctttggacgaaatgaaaccagcatcaacagcgccagtcacttgactt
ttgctcccagtaaactcgagtcggagggaaccaaatctgtgactgggagctactacgtagatggggatggctctcgagcg
ccgtttcgcggccaagctaccggacaatggaggagccaacggatgatatttgccaacgacgcatctacacctggaagcaa
tgtaactgattacaccgacggtggaacatgtggtgtatggagtggtgctttgtcatatttcgctattttccaccctatat
tccctttcattcggaagaggacattctcggaagagtcaaatgagcactggatgcttctccttactgttgccgtaattggg
tccaaatacgccaccactcatgaggagagactacttagcccggagtttatcgctattctggacagcatatctagcagccg
aatgtactcttaccaacaaatggaaaccggaaacccttcaccatcaccattatgggggtcgggaaatagcgcatttaaac
tgccaacattgcaggcggctatcctctccttgatctgttcgctacatagaggtagactagacgtgacaaggcaggcgcta
ctcgaacgacactaccttgttggagcatgcaccgacttaaatctgctggatagggattttcaggacagtcttcgcaatca
tgattataacaaagtcgtccaggactggcctatgaaccagtctcgtatcagaactggtttgatgatatggttacttgacg
ctatgatctcgtacgagttcaacaccgctccgttgatgcaacttgtggatgcaaatgtccccctgccctgcgaggatggc
atttgggaatatccatcggaagagaaagttgttgcagagcagaaatcatctggtataatacctgcgagagtgcttggact
ttgtataagattgtgctgcaatccaggctcgagaagcccaaccaagcgctttgacagaaacctggccgccatcaaatcca
acactatcgaagtggcgcaatag
>tig00000001.g42
atgctattctcccaggaaaatcgcctggtgtttacttacgatgccgaaacgctttggatcgagccgtggggcgaaaattc
gcttagaattcgtgcaacaatgctgccttccatgtcggggcagaactgggcgctccagtctccttgttcgtcagtctcca
gcattgagattacagaaaatatgggcaccattatcaatggcaagatcaaggctgttgtgaccaagtcggggaaggtcatg
tgcagtgccattgagattgcggctctatcagcagccctttttgacttgaagggtcacgaccttgaacttgctcaccgcaa
ctcccaagcaacggtgccattcgcgctctcatccctcggatacggcatcctctggaacaacccctctgtaggacgtgctg
ttctcggtcgtaacattatgacattcgaggcatattccaccacgacgctggattattgggtggtgaccggcgacagccca
gcagagatcgtggaagcctacgcgaatgcgaccggcaaggttcctatgatgccggaatatgggcttggattttggcaatg
taagctgcgatatcagactcaagaagagcttcttacaattgcccgagaatacaagcgaagggacctgcctttggatctca
ttgtgattgacttctttcactggccaatgcagggcgagtggaaatttgatcccacatactggcctgatcctgacgaaatg
attcgggaacttgacgagatgaaagttgagctgatggtttcaatctggccgaccgttgacaaacgctctgagaattacaa
ggaaatggttgaatgtggctatctcatccgtgtggaccgtggtgtccgcatcggcctggatttcgagggcgaaacggtcc
actttgatgcgaccaacccgagggcaagagagtacatttgggataaagtgaagaagaattatttcaacaaagggatcaag
gtgttctggctggatgaggcagagcccgaatatgcagcgtatgactttgacaacttccgataccatctcggctctaacct
tagcgttggtaacatctaccctgttgcatactcgcgagccttttatgacggtctcaagaaagaaggacatgaacagattg
taaacctggttcgctgtgcgtgggccggcagtcagaaatatggcgccctagtttggagcggcgatatcgcctcatcatgg
tctagcttcagcaatcagctctcagcaggactccacatgggtatcgcaggaatcccatggtggaccacagatattggtgg
gttccacggaggtgatcccaatgacccagccttccgagaattgtttgttcgctggtttcagtggggagccttctgccccg
tcttcagacttcatggcgatcgcgaaccgcgccagcctcaagttggtacaactggcggcgctacatgtcgaagcggcgca
aataacgaggtgtggtcgtatggtccggatgtgtacagtatctgcaaaaagtacatggctctccgtgaaagtatgaggcc
gtacactaggaagctcatggaggcggcccatgaaaagggcagtcctgttatgagaactctattttacgagttcccggagg
atatcaaatgctgggaagttggaaagcagtatatgtacggtgataaatacctatgctgtccagttttgaagccaggggta
gcagatatggaggtatacttgccaagggggcgaagtggaaggatgcttatggcgcgacattgccagggggccaaacactc
cgagtccagtgcccattag
>tig00000001.g43
atgtcaacatcagcaacggataacttcatcagcgccgctcgatcgcgacgccttgcttgtaaccggtgccacagacacaa
attgaggtgcgaacgaagcccaattatggtcaacgggagcatagctattcccctgggcacatgcaagcgttgccagaagg
ctcaggtagcctgccagactaccaatggcacatacattccaagcggcggcgattcgttaacaaatgctactgccgcttct
aagaagtcagctgagaacatatctccagcacgcccgcccgccatccccaacacttctactggcgcggcaactccaaatat
cccgaatcatgaagactccatgctagatagtccgctcttcagcggcgatgacgcaaatgccctcctcgatcttggcaact
tcgattttgacactagcgactttggccagaccaatgagcattcagcagtatcggctgccctatcgacatcgccgtccctt
tcaagtcatacttgggaaaattacaacgatgatccaaaacacagctccaggatgctatctgaatcatttgtagattcggc
atactttggttctactccgcggcttaatgggtcgagcgtcagttcgcacaccaccgtgaactctgacgactcaaagatgg
tgttgcagcaagacccaataaaccccgagacagttttaggctcaaccccctctctcaggcatcctaagaactctacacac
ccatcgacaacgttgtcgcctaataactatcgcaacagtgtcaataatggttgggtgatagaccgtatgtcttctgctac
aggctcatatgttgtcaagcttcctgttataatctctgtcctcacctgttacgtcgggttgctctccgtatatcacgcca
tcttcactcatatccacgatgccttgagtgcccttgagcctactctacacgactcaaatatccaaaagcagcaacagtat
cagcaacagcagcgcaataagggatggctcgtgcctcattctacagcgccaggagtactggctgttccggagccagagcg
cccggtgctacggcatgaagatgctttgaaaatacgggttcaaatggaagttatgacgcatatgttagaacgagtagatg
acgcatgggcggcctctctagtagatgagactcagggaaatggtgagatcagacacctcagcgacggtaaaggcgtgttt
gggagagcatcgacaacatcgcttttacataacatgttaatccatgaaggttatgaagttacagatgatgactcaatcat
gggactggcttttcctaaccgagttttcaacgataatatgaagggatggcaatag
>tig00000001.g44
atgtctcagctacaaggacctgattacccgcaacctcttgcaccgccagccgctgatacggtctgcttacttcacccttt
gaaggctcagaatcttgatatcaaacgtattgaagctaaatatgaggaagagcgagccaaacgccttcgatccgatggca
tagcacagtttcaatccgccaagggctcattttctcgatttaaagatgacatcggcagggttccgataaccagggagagt
gtcactcgcgaaacaaagacattgattgttggaggtggatttggaggtgttataacggcagttaagctgaaggagcaggg
catacatgattttgtcatgttggacaaggcgtcaggatttggtggaacatggtactggaaccaatatccaggagtatact
gtgacgtggagtcatacgtctatcttcctttcttagaggagactggctatctgcccacgactcgtttcgcatctgggcca
gaaatcctcgaacacattggccgagttgtagagaaatgggacctggcatcgaacgcgtatcttcaaacacaaataacttc
tatgctgtgggacggcaaaatttctcgatggcacatccatacaaaccgatctgatcatttcattgcacagttcgttgtca
tggcaactggtacgcttcacgaaccccagcttcctggaattcccggcattgatgaatttgaacgccctctttttcacctt
ggtagatgggactatagcgtcactggcggagatagcaaaggagatatgacaaaattggctaataagacggtcggaatcat
tggcactggagcatcaggcgtatctgtcatccccatgttggccgaaagttctgggaaacttttagtttttcagcgaactc
cggcaaccgttgcttttcgcgaaaactggaaaactgaccatgatttactctctaacctaaagccaggctggcagagagat
caaatggacactctcgccagtgtgcttgaaggaagcatgtcagacgtcgaggtcacggcgctagagggtctggatgttct
agccatccgagggctgttccaggaagccaaaaaagctggagtagaagtgaagccagaagaaatacctgagttgatgaaac
tggcaaacatacgattgatggaacgtcttcgcaaacttgtggatgagacggtagaagacaagtcgacagcagagaagttg
aaaccgtggtattcgtttatgtgtaaacgaccggttttcaataacgattacttggccacattcaatcggccgaatgtcaa
attgatcgacacggatggaaaaggtgtatcttatctcacaaaacgaggtgtcatggctaatggacaagagcatgaggtag
atgttctcgtacttgcgacaggctttgagttctatctggcgtcagactacgagcatcgaactggaatcaagattgtaggg
agctcaggtaaaacactcgatgatgagtggagagaggacggacctaagactctcttcggcattcaccttcgaggcttccc
caatctttttaatgttggagctgtacaatctggtgtaggagtgacttggacgcacaccacgtacgtagcaggagagcata
tcgctgaggtcatcgcaagtgtgctgaagaagggacgctttgaagtgattgaaccaacagaggatgctgcagcggactgg
ggaaatcagataaaggaaggcggtgagatgaagattaactttcatcgaacttgtactcccagctattacaacgctgaggg
aaagcctgagcagtattctgcaagatggggaacgtatcccaagggaatgacggaatggacgaggattcttaaagactggc
gagaagagggaaacatgaaggggattgagaagcaataa
>tig00000001.g45
atgcatcccgcagtgggcccggacttgggttacgccgtcctgacttttgaagggcctggacaaggtctgactctccgccg
tcacgacatcaaaatgcgcccagactgggaggtagtggtcagctcagtgcttaattacatcgagaagctgtctgagtccc
accccgaattcgatctagatgtctcgcgcattgcaattgccggggcatccctaggcggctatttcgcactgcgtgccgct
gccgacccgcgaatcaaggcctgtgttgccatcgaccctgtctacagcatgtgggacttcgtgacggcgcacgtctcacc
agcttttatcggtgcgtgggagcgggggtggctgagcaaccgctttgtcgacttcttcatccacatgggcatgtggtcgg
cattccagatgcgctgggaagtgagcatttctgggaccttcttcggaattacttcgccagccagcatcatgcaagagatg
aagcggtatagcctgacactccctggtgataaaagctatcttgaccgcgtcaaatgcccagtgctggtttccggtgcttc
tgagtctctgtacattgaagctaaccgccacacaatgcgcgtgataagcggactgaagcaccaagcagaggtggacaagg
aggtgtggatggccaacactcctgggcagggatcattgcaagcaaagatgggagcaatgcagctcgtcaaccagaagaca
ttcaaattcttagatcgacattttggaatacagaggcagcaaattctttga
>tig00000001.g46
atgcatcgtttcttcaaaggagagttcttccacttcgagacggtccgcattctaggcatgacccctcatgggggtgctga
tgttgcggaagtgctcgaggctgtgggcaaaatcaaggacggcgacccaagcagctgggaaaaggcatgggcaacccaag
cccggagagcggaggctctggccgaggaagcgtgcgagaatggtgatcgaattgcagcccgccgggcgtatcttagggcg
tccaactatactcgagcagctgcttacatgcgacctggagacgggccaaaccgtcccgatccacgccacgtcaatgtctg
cgaaaaggtcaacggactcttccgcaaagctacggccctcttcgactgtggcgtggaatatctgactatcccctttgacg
agaaaatctccttccccggcatcctctacctacccctccgaatcgacgtacatctggcaaaatcccagtactga
>tig00000001.g47
atgtcatctcccactagtatcacggctaccgaaggccccggcggaccaccacttggagctagccagctctccaagcttcg
ttgggcagtgaagaatccaccttccgacccgaaggtgtcattcacaggcaagacagttctcgtcactggcgcaaacgccg
gtcttggtttcgaagccgccatcaaatattctgctctcggggccgacaaactcatacttggtgtgcgatcggttgagaag
ggagaggtagcaaagaaacagatcttggaacggacgggccgcaagagcgacacaatcgatatagtcacggttgatctcat
cgactatgcctctgttcaagctttcgttctggcattggaggcaaagactgaccatctcgatgtcgcattactctgtgctg
gtctaggcaacccctcgtacgttaaggctgcgactggctgggagatggcaatccaagtcaacgttctttctactgccctc
atggcgattttgctactcccccttctccgaaagacggcggcctccggtagacagcctcgtctgacctttgttgaaagtgt
gggacacgagtctgttaagaaggaatggttcagtgcaacaggaagcctgttgaaggcttctaatcaggaagagggatggg
acgctgccaaaagctactcgatggtcaagctgctcggcatggctgatatggacctagtcgcacgagccactgctaacaac
tcttcaggcattatcgttaatgctgtctgtcccggattatgtaaaactgatctgggtcgaaattttaatttggcaaccaa
ggtgtttatggttcccttccaggctgtattcgcccgcactgctgagcagggagcacgatcgcttgtgagtgctacggctc
ttggtcctgagagtcatggtaaattttggaatcacgatattttataccccatgggtgatcttgctcgagacgaggatttc
atgaaaacgaccgaggcagagatacttgaagttatcgaaaaattgcagcccaatgtgcagcagattctcaacggtacacg
gtaa
>tig00000001.g48
atggcaactcctattgaagcaaacattctcgatgtcacggggcgatggcgtctcaatcggtctttgtcagactctctaga
gtctacttttgctctgaagcaaggaattccctggatagttcgtaaaattatcaactgggcggatctggagctccaataca
taaagcttccagtagaaagcgacagaacagcgacaaaattcagctttaagcagaccgttcgacctggcgggtttgatact
aaaaatgaatacattgttgacgggaaaaagcgcactgatacggtgcccatttttggcgaaattactatgcactgcgacta
cgttggcctccatgctcttacttcggggcaacttcttggtagggacattgaaagcgtagatgaagaacatgcagctatag
tagaagttgttgagagcgagaatatgggctgggtgacgactactgtatggggattcgagacaattgatggggagcgacga
ctgtgtaagtacaacacgacggtgaagggtgatcttgtcgagaaagctacaatggttcacgattacattggggtacctgc
agagtga
>tig00000001.g49
atggactttcgtaaaatgctggaagatgcagccataaagtatcccaaccgcccattccgcatcaatgcctttgggacaga
ctatgttgtctatccatcaaagcaatttgatgaaatcaagcgtctaccagagtcgcaggtgtcctcacttgaatatctca
gagaagctttccatgcgacatggtccggtattccccgccacagcgaggagatgatgaaagcggtttcagttgatttggca
cgtgcgatcccatctctggtccatcagcgacaacaggactgtgcttcgtcctgtgaagctgcgatcggaagctgtgtcga
gtggaaagaaatctcactctacgccatatcacagaaaattgtcgtatccacgaattcgagcgcttttgttggtagagatt
tgggcaccagctcagcatggatatcccacgtcgaccgattacctatggctgtggccatcccgtctattattgttagcctt
ttgccgggttttattcgcccctttgttaaaccgcttctttttgcgcctgctatctatacgcgatatatgttggggcgact
tctaggtcccgttatcaaagaagacattgcagaatacgaagcaagcaaggtggaaaaaagggctgtggcagacccaaaag
aaaaggggaaggttgcgttgacgagctggctattgcgccgatatacctccagcccgaaaaatgccctcgccaaacttatg
gaagattatattaacatttccttcgagtctactacttccacagctggcacgcttttcttcctgcttactgagctggctga
tgatccagctcttgtagatgccctgcgagacgagattaagacagtggcccctggtgggcttctgccatttactcacctta
atgagctcagaaagctggacagcgttatgcgcgaatctgctagagttaaccctttcagccacataattttatggcgaaag
gtgatgcaacctctcaaactcagcatagggcctgagttgcctgtcggtacaaatatttgtgtagatgcccatcatattaa
tttctcgccagacctctgggaacggccagaggagtttgatggacttcgacactatagagctcgtcagaaaccaggaaacg
aacaacgtttcaaatttgccaacttagggtcagatgctcccggatgggggatggttcgcaagcatgtccaggaagacttt
ttgccgataatacgttga
>tig00000001.g50
atggaaatatctcagcgaagtacggagcgccccggagagtcgactcagctttcctttatactccaatcagctgttctcat
cgatggaatgcaagaggaaatcgatttagcgcttgcatcccagttaccaaaatgtccaggaactcataaccaagcagaat
ggacaccgtttcccccttacatggccctcgcatacaccatttctcgagctactgccagggtttttgcaggcactgagctc
agccgcaacgacgaatgggtgcaaatcggcgtgaatacaaccataatggcccatcaagcagctcaagagattcgcaaaca
atatcctccctttattcgttggctcgcaaagtggcgacatccaggtgcgagggccgtgtatgctaaccgcctaagagcag
ccgagctgatggctccaattctgaaaaagcgcttgtcaaacgatctcaccgagtctggagagccagacggtgtccagtgg
tctattgccgctactcgtagtcgacagaagaaagttctggaggtagttgacgaacacctgtttttaggaatagcttccgt
gcactccagttccgccacgagcttgtcggtattgtacgatttgcttgaccgccctcaaataatgcaggaaattgtcgaag
agattcaaacaatacatgctacatgctctaatgggcggtggaacaagcaagccctcactcagctagaaaagctggacagt
ttcatggcggaaagccagaggatgtactcccttggtttggtcactgtcacacgatcggctgtcaaagcatacgtctttaa
ggatgggcttcgccttcccaagaacacgcaattttcctttcctaactacgagctgaatcatgatcccgatgtgtacccaa
atccggagcaatttgatccttggcgattcttgaagatgcggaaaacaatcgacgctaacaaatatcatttcgcctacact
tcggatcagatcctcaattttggcagcgggactcacgcctgcccaggtcgttactatgctagctacgagatcaagctcat
tttggtccacattttgactcgctacgacgtaaagtggcctgagggccagtctcggccatcaaatatgccacacgatttcg
cgaatagtccaagccccatggtccctctcctctttaaggagaagagtatctag
>tig00000001.g51
atgacctatcaccagtctttcaagcctaccggagacacatccgccaaatcggtatctgccatcacttttgggcctggtgt
gaattctgatgaggcccaggccttcgccaacaaaaacaatgtcacgcttgttggcccatcttccccaacggtcgccattg
ctggaggctggagctttttcggcggccattccgtcctaacgccaacatttggccttggtgctgacagaattctggaagtt
gagattgtaacaccagatggagaacaccgcatatgcaacaggaagcgtaatgctgatttattctgggctttacgaggtgc
tggtggtggcgtttttggggtgattctcagcactactatcaaggtcgaggcagccatgcccattactttcgcattaataa
cttttccgccaacattaagcaggcaggatgaattcttatctcttctcatcaacgaaacgcgcagcttgtcctcggagggt
tggggcggtcctatgactcccagtagccttgtgctggtgaatccgcgcttggacgaggctgctgctaataaatctatgtc
acggttttccagcttttccaatgaaaacaatggaacggtgtctatattgaagttcaacacattttatgagttctacagtg
catttatctcaacaactccttctgacgccggcacgggtcctttgttgacgttccgcgtgttaccaaaacgactacacgag
accaaaaaaggccaaaaagaccttcatgaatttctaatgaatcaaatcaaacagggccactcgcctaccatcttcatgac
ccccagcccagttcaaatatcccaccgacagcacttctatgcatccagcgtggcgtaa
>tig00000001.g52
atggctccactcaattcaacaggtggtgagcagtgggagttcgatggcgtttcggatgacggattaatggcattttgctt
cggattttatcgcgatccaaactacgccattttaggttcaggaaacctacgtctttctgcagagttctcacgtgtcaacc
aagaaagattcatgcgggtcgactatccaaccagctctaccgtggagagttgcccttggggaactcgcggagtgtggaag
agcgacgactacagctacacatttgagataacgaaggatatgaaagtcgcccgtatcggcgtgaacacagatgacctgaa
gggatccctgataatgaactccctaattcctgcccgctaccctgatgggtccacctatcccaacagcgaggcaaatactg
aggttgtcccttactttcgatgggtagagccgattcctgcagcggatgtctgggtagatttggagattgaaggaaagcct
tacaaatggagtggcttgggagggcatgagcgtctctggactgctttcagttggttcacttgtctccacggcatgactgc
cactcgtataaaggccgggccatatgcagccagccacgtcagtttcacatctgcttttgataagagcatttatcgcccct
caacaatcctttcgatgaacggcgaagtgatattttcaactacaaatgagggagtatccactactgacgattatgccatc
ctggagaaaactgatggtatccccaagtcaaaggatcaatggagctttattattacgaacgagggtgttggattcgagta
tatgctcggtgaaggtgtgggaggcaccggatactcaggaagagccgtaggtgggcctattggtgcaaagcagtacttcg
gcccggcatttgctgaggctctagagttccccaaaattcttatctctttaagcctaactacgttgatcccgtaccagaag
ataaggacgaactttaggtag
>tig00000001.g53
atgtgctggaaggggtctctgaaagctgctagcggcctgccgttgccggagctagggcccggacacattcttgtcaagac
agcggctgtagcgttgaacccttgtgatttcaagactcctgcagcttgccctactcctggttgctatgatgggtgcgatt
ttgctggaaccattgttgcgctgggctcagatgtccaagaaaaaggcccgtggaaaataggcgatagggtttttggtgcc
gtcaatggcagcaaccctgccgacctggattctggctcatattctgaatacatcaaagctgtcagcgttttcacatatcg
catccccgactggatgtcgtttgaggaggcagctggacttagtccgtgctgtatagcaacaatgggtgttgccatatttc
aatctctggagcttcctggcacatttgagcagccggccgagaaacccctcgacgtgcttatctatggaggaagcacttct
gtgggcggcctaggcatccagatggccaaacttcttggccatcgagtaattaccacttgctctccaaaaaatttcgactt
ggtaaaatcgtatggtgcggatgaggtattagactacaaatcgcccacctgcgctgcagatatcaagaagcttacgcgga
actgcctgaaatacgccatcgacccgtttggagaagtgagaacaatgtcgctctgttttgatgctctgggccgtgctggt
ggtcgctacacgtcattggagcgcttccaggaagatatttgcaacaaaaagagtgtgaaacgtgagttagttatgggtgc
cagcattattggctttggaatcgacattggtgggccatatgcaaagccagagagcccagaaatgagggcttggggagttc
agtggtaccaaagcgtccaacgactgattgatgcaaagaagattgttccgcatccagttcgtgttatttcggggactttt
gatgcaattttggaggggttggaaatgctgaagcgcagagagatttcagcccagaaacttgttgtcaataccatctcttt
ggccgcagcggcaggttcaacacttgcgttctatcttcgaccttcattttccatcagcacaatgccagccgagccaattg
ccataattggtagtggatgtcgcttcccaggcggcgctacaactccatctaaattatgggatcttctaagatgtccccca
gatctcaagcaggaaatccccaaagagcgattcagcgtcgaccgttattatcatcccgataatgcccatcatggaacaag
taatgttcgacactcttacttccttcaagacgatttcaaggcatttgacgcgggcttctttggtattaaaggtgttgagg
ccttggccatggatccccagcagcgcctgctcttggaaactgtgtatgagagtttggaatcagccggtctgccaatggaa
aatctgcagggctcagatacaggcgttttcgtcggtaacatgagtgttgactacactgaaattctgtctcaggatattga
ttcaacgcccacatactttgcgtctggaacggcgcgaagcattctatctaacagaatttcgtactttttcgattggcatg
ggccgtctgttacaattgacacggcctgttcatctagtttgattgccttgcaccaggcagttcaaagcctacgagccgga
gaggtccctctcgccattgcagcgggtgccaacttgctactaggacctaatcaatatgtggcggagagcaagttgaagat
gctttcgcccaatggtctgtcccagatgtgggacgaaaaggcagacggatacgcacgtggagacggtttcgcctcagtgg
tgctgaagaaactcagtgacgcaatccgcgatggagacaaaattgagtgtatcgtccgcgagacagggactaaccaagat
gggcggacaaaaggtatcactatgccaagtccaatcgctcaagctgcactcatccaggatacctatagacgcgcgggtct
tgatctaagccgacaatctgaccgaccacagtatttcgaagcccatggaactggtacaccagccggtgacccagttgagt
cgcgagcaatcaacgctgctttctttggaccgaagtcgggatttaagcgttcgcctgaggaccctaagctgattgttggt
tcaatcaagactgttattggacatacagagggaactgctggtcttgcatcactactcaaggtttcactcgcgttgcagaa
cggcaaagttcctcctaaccttcacttcgagaagctgagcgcaacagtaaagccgaattttacaaatttagatataccta
cgtcgctacaggactggcctcggattcctgagggcggagtgaagcgcgcaagcgtcaacagcttcggttttggtggcgcg
aatgcgcatgcaattcttgaggaatatatcccacagtctggtactgattcaaatatttccaaatgtacaacttcattcac
accgtttctattttctgcggccacttcgtctgccttgtcagccaacatttcagcgtatgccgacttcctcgatatcaacc
caagcatcagcctcagggacgtcagctacacactatttcatcatcgctccagtctccaggagagggctattttctctgcg
tcttctccggatgatctcgtagttaaacttcgtgcctatatcacggatggcaagaagccaaacacaggcgtttccaagac
ttcagcagctcagccacggactctgggtatcttcacgggccagggtgctcagtggcctcgtatgggtgctgaacttattg
aatcatccgctgccattagcaggattgtaagcgagcttgaggaaagccttgcaacactgcccgttgaggatcgcccctct
tggtcgctgcgggagaagatgctagagtctcctgaaacgtcccagataaagaaagccgagctttctcagccactatgcac
ggcgctacagattatcttggtcgaagcaatgcgccatgcaggcatcacttttgatgctgtcgtgggccattcatctggtg
agattggagcagcatatgctgcgggggtaatcacggcatctgaagccattcgcattgcctactacagagggttccataca
cataaatgccaaggctccaatggccaacctgggtccatgatggctgtcggaacatctctcgaagatgctcgtgaattttg
cgagttggacgattttgtgggccgtctacgcgtggctgccagcaactcctcctctagcgtcactatctcaggtgactcag
atgccattgaagaggcaggcttgatctttgaagatgagaacaagttccatcgcgccctgcaagttgacaaagcataccac
tctcaccatatggacccttgtttggctccttacatcgagtccttgagatcctgcaagatatccccacagctttcaaatgc
cactggatgtgtatgggtctccagtgtctatggcgaagatattagtaacgttgaagatgatcttacagccgtctactggg
ctaataacatgggccgaactgttcttttctccgaggcttgcgagagcgcgctgcgtgaggttggcccctttgaccaagtg
gttgaactaggcccccatcctgcactcaaaggaccagcgagccaaacaatcgaagaaacaactcgcgaaaagatgccgta
ctttggcgctttgacccgtaagcgtaacgcagttgaagccctggcagaatgtctaggaagtctttgggctgcaaatagca
acaaagtgattgactttgcggcttatgaaacattcatggccggttcacatggaactctggtagaccttccaatgtaccaa
tgggaccaccatatgacttactacaatgactcgcgtattataagagccatgagaacagcatcaatcaagtcaaatgagat
tctcggcaccagaattatcgataacagcattactgaagtgcggtggcggaatcgccttagcagcaacgaggtagcttggc
ttaagcaccacagaattcaggatcagtctgtctttcccgctgcgggttacattgccgctggattggaaggtgtcagagag
ctcttctacgactcgcctatttctatcataaagttcaaggatttcgtcgtgggacaagcactgattatcccggagaatgg
gggcgttgagacggtcacatctcttaccaacattgtgcggatggccgatacaatcactgcccgattcacgttttttgccg
aggaaagcagaaacgactcagttatcatgaatgagaaagcttcatgtagcttgattatttcattaggagagccgaatcct
gatgccctacctccacgacctgagccggacttccagatgttagaggtgcacgaagatagattctatgatgctgtcggaag
tctaggatttggatatactggaccattcaaagccttaacaaagttaaaccgcaagatggacgttgcaaccggctatattt
tgcatccggacgcaacattcggatttgaccgtcttttgatccaccctgcggctctggacgctgcgatccaatccatcatt
ttggcatattgcttcccaggagacacacgtttgaggaccactcatttgccgacaacaattgatagcatccaattcaacgt
ccctctttgtgaatccaagattgcaaccgagagcctattccgtgcatcagtacctcctggcggagtggagttgagtgata
tcaacggtgacgtcgacatatttactgaggacgcttttctccgaatttacctggggccgcttctcccccatggtcaaagt
cttgtcttagagggtggagaagctttatcggaacgtgccctatttgaggatctagaacgtgtggcatactattatctaca
acacctcaataacgaaattccgcttcgtgaacgctcgaacttgttgcctcatcaagaacgactattcggctatgttgatt
atatcttgggtcgcgtcaacaacggagcgttgatgcacatcaggcccgagtggagagacgataagcatgagactattttg
aacataatatctagccgtgaggatgacattgatctgaagatcatgcacgctgttggagaaaaccttccgaaagcgattcg
tggtcaaatgaatatcctggagccgatgatggagggcaataagctcaataagttttatgttgatgcgctaggtatgcctc
gctatgtggaagctctttctcgcattgctgcacagataagcaatcgttatccacatatgcatatgcttgaaatcggtgct
ggcacaggaggtgctacgaagattcttctcaagcatttggccagtgccttcgactcctatacttacaccgatatctctag
cggattcttcccaactgcccaggaagtgttcagcaattatttgtctaaaatggcattcaagatattagatattgagaaag
atattgagagtcagggttacgaagagcagaagtttgatcttgtgattgcaaatttagtagcccacgctacgaaagatttg
gaaacaacaatgaagaacattcggcgactcgtcaagcctggaggttatctacttctgctggagattacagataatgacca
gcttcgcttcggtttcatatttggtggccttccaggttggtggttggggcacgaggaggaacgtcgctttagcccatgtg
tcgatatcccctcttgggatactctactgaggaaaacaggattctcaggcatcgacgatgcaacgcctcatgtttcgacc
tgtccattgtcagtcctgctgacacaggcagtcgatgatcgggtgtctcttctgcgcgagccacttaatgcagccccttc
tgctttcgatttggccgatttgacaatcattgtgtcggaaaatggaatatctgcagatgttggtcttagagtcaaggata
ttgtatctccatactttaaagagactcgtttactcacaaatatcaacgatctcactgaacaaactcttcctgtgatgggt
agcgtcctttcgctcgttgacttcgatgagcccatattcaaggacatgacagccaagcgcttgcaagcgttccagcaaat
cttcaaacagtctaagaatattttgtggatgtcggcaggagcccaagctgacagtccttatgcgtccatggttctcggta
tcggacgaaatgtggttctagagatgtctcatcttcgcttccagtttattgatttcgacgctccttcttcagctgagcca
aaccttgtcgctgaatctctccttcggtttgaattggtggatgtttgggagcaaactgctaagcctggctctatactgtg
ggttactgaacctgagatcagctatcggaatggaattttcaatattccacgtctcaagttgagcgacagccgaaatgcac
ggtacaacgcctctcgcagaatagttaccaaaaaagtagatcccaagtctataccgctgagcttaagcacggatggcagt
ggatcttatactctttcacccgcgtccttgcgatctgcggctgaaactcgcccagaaactgtgcttatcaatgtcaaaaa
gtccatcctaagatctgtcaggttgccgtcttcggacttcctgtttgtcgtcttcggtaccacggatgatggccagactc
ttgttgcactatcagatgcgcaaagttctgtcgtcatcgtggaccgagcatggacaatgccagtggtaactaccagcaac
gacgtcattgagcagactatgttgtcattatatgaagctttgctggcacagagtttgctacaaggactacaaagtggtaa
ttcgctagttattcttgacgcttctcactcactggccagggctttgaagaatgttggaagccgccatggcatcagcgtaa
cgtctttatcatcctcaaacggcggtggcaacattggatcggtaggcgttcacccgagggaatcaatccgatcattacag
tccaagcttccagtccaagtccacagatttgccaatttccatggggaccgagatttagcagagtctatttgcgcctcact
tccaacccactgtgaacaacatggctggcaaactcttacccgctcacatcctttcgtcacggaacgaacgttcttgggat
tggatgatgaggtacggtccgttctccgagctgcttggatacatgtgaagaccgaacaacagcgggcagttgatactagc
aaggttgtttatgcagaccccatctctgtctcgtcagaaatcgctctcgtcgatcggctgtgccttattgggtgggaggc
gcatacaaagttgccggcgcagatacagccacttgagaagaccctgacattctcaggcgacaagacgtactggctagttg
gtcttaccggtggcctggggcaatcgctctgccgttggatggttgaccatggtgcacgctacattgtaatgactagtcga
aacccaaaagttgattacagatggttgtcgagcgttcaatctaatggtgctgtggtcaaagtgttcccgaatgatatcac
cagccgagaatcagtgcacactgcttataggaccattacggcaacaatgccaccaatcggcggtattgcgcagggtgcca
tggtattacatgatgccatgttcgccgagatgaccacagacaagatgctaaaggtgttgaggccaaaggtggatggtagt
atacatctggaagaaatatttgcggatactcccttggacttctttgtctacttctcttctgttgcagccgtgacgggcaa
caagggtcaaagcatgtacgctgctgccaatatgttcatgacgactctcgcagcacagcgccgaaagcgtggcgtcgcag
gatccgcgatcaatattggagccatcatgggtaacggatatattactcgcgaacttaaccagcagcagcaaacatttttg
caagaggtggggaatatctggctcagtgagcaagatttccttgctattttcgctgaaggtgtgttggctagccatcccaa
ctcgactgaaacactcgctaccacgacgggcctccgcgtgctccgctcccatgacgaactagttagttgggctaaagacg
cgaggtttcagcatcttgtacagaccagtggagccaatatggcctctagtatgggcaagacaagcgctgtagctctaaag
aagcagctcgaagaagcaaagactgcagaggaggtatcatcaattcttgatgatgctttttctaataagctaagaacaat
cctacagattcctgctgaccgcgaaattatgaacactggactcgacgatctgggcatggattctttggttgctgttgaag
tgagatcatggttcttgaaggaactcagcgccgacgttactgtcctccaggtcctcagtggtggtacaacacgatccctt
ctgcagcctgtcaaagagaaggtgcttgaggcaatgcaattgtcagcaagtgtccaagcggctacggaacaacccaagac
atctttacctgttcacaaagaggctctaaagcccgaggtcatcattgagacggttgataatgagtctgtcagtcttggca
aagaagatactaggactgcgtcatcatcaagttcggtgttggattcctcggacacgcctttgggtactgacctgaacagc
tcaataacgccattagaactcgacactgactctgaaaatatttcgctctttgctccagatacggtgacacggtctctgcc
tctttcttttggccaatctcgattttggttcctgaagcacttcttgcctgaccagagtgcgttcaatatcaccacgtttg
tccgcatgcaaggacgcctagatattaaccgcctagcggctgctgttgagaccgtttccaatcaccatgaggccttacga
acggcttttgtgagctctcatgatcagccagtgcaggttgtgctcaagcggtcgcctctcaaactagaacgcagacaaat
taatgatataactgaagttacacctgcatacgagtcgatcaagcgacatgcatatgacctcgaggccggacaaacaatga
gacttcaagttttgactctctctccagaagtcaacttcctcatccttggttaccaccatatcaacatggatggaatcagc
tttgaggttctattcaacgatattcagaaagcttttgaaggcaccaagttcactcccggtgttctccaatatcctgattt
tgctcttagagagcaagatgaatacaagagaggattttggaaatccgagttggatttttggagaagcgaatttaagactc
taccagagtcgctacctctactaccactgtcacaaaagacgtcgcgtccggcggtaacacagtatggaactaggcgaatt
gaacgtcgaatccccgaggaactttcagctattatcaaaacagtcactcgcaaattcaaggtcggtctttttgcattcta
cttggccgtactgaaagttacagttgctcgatatgccgatatcaatgatatctgcattggcatggctgacgccaatcgaa
gagaaagggacgttttggagagcattgggttgtatctcaacttggtaccgctccgagtaaactgcgatccatcagagcca
ttcagcctcgctctgcaggatatgcatcagaagtcgcagttggcctttgcgaatgcaagggtccccttcgatgtcctgct
gaatgagctgggagttcctcgttctgcgtcacagccaccacttttccaggtgttcatgaactaccgacaaggtgtccgtg
aaattcgagacttctgcggctgtgaatgcgaaggagagctattgagcggcggtgagcttgcctacgacatcagcttcgac
gtagttgagaatccgggtggtgagaccaatgttatgctctctgtacagagtgcattgtatgatgagtctagtgccgaaac
tctcctagattcatactttgccttgatggaagcatttgccaagaacccggcctcacgctcaaacaaaccagctctatatc
ccacgacatcaacagaccaggcgctagagctgggcaatggccccatattcacacacgtttggccacctactatctcgcac
agaattgatgacatgatcaaagaaaacccaacaaacatcgccatcacagatggaaccgggattaatttgacttatgccga
gatgggcgctctgattaacacaattgcggcacacctagaaaatatcaacgcatccaaaatcgttggcgtcttccagcaac
ctacaccagcactgatttgttccatccttgctatcatgaagtcgggacgaacctacgtccctctcgacacccgtttgcaa
tcgtctcgccttgcggtaattgcctcaggatccggcctgtcaagtgtcattatcgattctgcatctgagaacgatgtcgg
ctttctctcgagtgctacgaccctcatcaacatcgataacctgcctgtctctaatacgagttatgtcgtggcatcgctgc
ctgctgctcctgcggcgctcctttacactagtggatctactggtacgcctaaaggcatatgcttaagcaatgccgcgttg
cgcaacacaatcgagattacgacaaacaaatttggtatccaacgcgatggtgaggttgttcttcagcaaaccgcatatag
ctttgatatggcactgttccaaaccttccttgccttgtgcaatggtgcgaccctattggtagtgccttctcacactcgag
gagactttagtgctattgcacacttaatgctaaaggcgcgagtgaccatgacatctgccacaccggccgagtatatttct
ttggtccgatacggcgcttcagatctaaaacagagtgaaagttggagggtcgcctgtacaggcggcgaaaaggtcacgga
tttgctcacggaaagctttcgttcgttgaacagccaaaaattgactctcattgatggctacgggcccgccgagacaacct
tcctttgcagctccagtgtgattccctaccaagatcccttgtgtcacgcaaccggcttttcactgaaaccgtatccaaac
tacgcaatctacattgtcggaaaggacgggaagcccgttcccattggcgtcagcggagaagtgtgcattgggggagcagg
tgttggccttgggtatctaaataatgccaagttaacatcagagaaatttttggccaaccgttacgcgactgatgcattca
tttcacagggatggacaactatgcacttcaccggggaccgcggtcgattgaccaatgatggttgccttgttctggaaggt
cgtattagtggcgatacgcaggttaagattcgtggaattcgagttgagctggaggaggtcgaaaatgcaattatgcaaga
atctcacggcaaaattatccaggctgcagtttcaatgagaaaggacgatgcctctggtcacgactacatggttgctcatg
ttgtgacgagaggtggtagcgtagaaaatgagctggtctacttgcaacagctcaaaggcttgcttaccattccacagtat
atgaagccgtcggccataatttcagtactctcacttcctctcaacacatccaacaagcttgatcgacaggctcttcagtc
tttgccagtcgcctcattgtcaattgcaagcagcgagtctttaccgccaactcaagaaagagtcaagaagctttgggaaa
aggttattcctagccagcttctgagtcaaactgaactcaaaggcaacaccgatttctttcatgttggaggcacgtcactt
cttcttgtagaactgcaatcgcagttcaaacaaatagggttctctccatccatccaggagttgttcgggcaatctacact
cgagggcatggcctcacttgtcgaaggcaaatcaagcgcccatgagatcgaccagcatttagactgggagactgaagccg
cacttcttcccttggatacatatcaacattcaaagttaacgcctcctaccggccctacaagggtggttgtcctcactgga
gctacgggattcttgggtcgccatattttggagagactcctcaggagcaaagacattgaaaaggtctactgcgtagcagt
acgaaagagcgcatcggaacttccaagcatgttcaaagaccagcgtgtcgaggtattccaaggtgacctcggtgtcgcta
atcttggcctttctgtggtacacgcacaacaaatcttcagtactgcggacgccattattcacaacggtgccgatgtgtca
ttcatgaaaacatacgcctctctccggacaaccaatgttagtgccaccaagcaaatcgcacgatttgcccaaggtcgacg
catacctctacacttcatctcgtcagctagtgttacacagttgactccccttgatgaggttggaagcgtttccatggccc
cttatcctccaattgctggtgcagacggctatatcagcgccaaatgggtaagcgaacgccatcttgagctgatttctgag
gcatatggcctgcccatcacgattcaccgccctgccagtatttctggaaatgatagcagcgatctagatctcatgggcaa
cttgttcaaatttgttgaacgactagaagcagttcctgagagtaaagattggaagggttatttcgatctgatctcggtac
acagcgtggcagccgctattgtgaaagccgtgacacaaattcaacaatcagtggagacaggcatcacatatcaatatgag
tctggagagctcgtttatccactgtcaaccatgacagatgttactaagatgacggaagagttccctatcaaggtaatggc
gctggaagaatggattgagaaagcggaggcggtgggcctgaatccactgttggcctcatatttgaagcaagctgctgcca
agaacagtcgctgggcttttcccaagcttgttaaagaatag
>tig00000001.g54
atgttgcattctttatcggctaccattaacgggccaagcggccctttgaatgttgtctttggggaagggactcccgagca
gcgcctctcatgctgcgaagttatcgttgccgcttttgcgccgtcttttccggcctccgcctgcgtggaacatgaggagt
atctatcgcggcacccgttgtctctcaacaaaggcacccgcttttggtgtatatccatagcagacaacccaggaactatt
ctcgcattgtgcaagacgatacgtcggcggttcctcgtgcgggatagcgagtcaattcatgaagaggatggttattgcat
cggcaccgtcgctacccatcctcattacagacggctaggacttgcgaccttgctcatcaaacacgttgcagaatggctgg
atgggccagctgacgcggcggcgagcatgctgtataccagcgtcggtgacttttatgttggtcatggttggcagatgata
tcctcaatcatatcgaatataacaaacctctccggtgattttcattcaggaaatcgcgcagatctgcccagcacccgtct
cctaacaaatgaggagattccagcactgtgcatgcgcgacgtggcagacttgaatgaaagtttcaagaagctgtcagtca
gacctgatgaggtgcacctcgccgttctcccgtcgcccgaaatggtcacctggttgcacgaatggggcgatttcctcaac
aacaagcggggtggcgaggcgccttatgcgcacggcgcgatctgcgaagctgccgacacttggatatactggcatcacgg
cttccagcacctggcaatatcaagggtgagaacccctccgggcgtcggcctaggttcccccgaagtactggctagtttgc
tactggatgctttagaggaagcccatagatggaagttcccgaaggttgtcgtctgggaaccaagccctgaattgattagt
gcaatgaacctcatttcgaagaaggttagtgtcgaggtggaaaccaagccgaggccgaatagcattacgtcgctaagatg
gaagggctcagacgagacaaagaagaccactattcatttaaatgaggagccgccttcactgctatag
>tig00000001.g55
atgcctcctcctcctcggccagtagctgccgtctttggcggaacacgaatcggcaacagagagctgtttatgccccatac
ccatctcgagacattcttaacgacgctaactcgacaccacattaccaaaattgacacagcacaggcgtacggaaattctg
aagttacacttggcagaatccaggcaggcagcagatttgtctttgacacaaaatggagccctttttcatggactgaatcc
agtgcaccgtgggccaccaatgagcgcattatatgctccgctgaggaaagcatctacaagttagcagttgaccaagttga
catattctaccttcataggccagacccaatgacgcctatttccgaaacccttgctgcagtaaatactattcataagcggg
gccttttccgccgatttggcctttcaggcttccctgccactgagattgaagccatatacaatcactgcgccgaccacagc
tatcctcttcccgtcgtttaccagggtagctacaatccgttgaataggcataaagaaactgccctacttttgactttgcg
cagactggacatctccttctatgcgtacggtacttcagctggaggatttctcggcaagagcgtggcgcaagcaaaggaaa
tggccaacaatgacgcttttgtctcagcaacctgtcggccgtatttgcgcaatgccaactttttggagatactagctcaa
tggaacactgttgcagaaatcgaaggagtgagtccagccgagctgacgtatcgttgggtggcgtaccattcagcattacg
cccagaccacggcgatgccttcatcattggtgctagtagccccgaacaacttgacgaaacactcagtggcattgaaaaag
gcccgctcagcgacaatgcatgtgcttctattcatgaaatatgggaaaaggtaaaaggaggataa
>tig00000001.g56
atggcacccgttctcgcaatcgcctctgtgcttgcagcactacccgctctcaccatgggagcagctatcgctcctcgcgg
tagcgacattgtgggaggaacaaccgctgccctcggcgagttcccctatattgtcagtctgtctcagggtggttcgcact
tctgcggtggtgttttgatcgactcccgcactgttgtgacagcaggtcactgcactgaaggccaaagggcctcttctgtt
aaagtccgcgccggaactattacctgggcttctggtggcacccaggttggtgtctcatcgctgaccctgcaccctagcta
caccgtggatagccaaggtgtgcctgataacgatattggtgtttggcacttgtcaaccccaattgctacgagctctacga
ttggctatgctactctgcctgcccaaggctctgatcccagcgccggcacaactcttaccgtcgcaggctggggaactaca
agcgaaaactccaactctctcccatctaccctgagaaaggtatcagtccctgttgttgcccgcagcacttgcaacagcga
gtacagcggagaaatcagcaacaacatgttctgtgctgcagttgcggcaggaggcaaggactcatgctctggagatagcg
gtggccccatcgttgaccctagcggaactctggtcggtgtcgtttcctggggccagggatgtgctgaaaagggattccct
ggagtttacaccagactgggcaattacgtcagcttcatcaacagcaaccgtggttaa
>tig00000001.g57
atgcctgatctacagccccttgtcctatacgcctttgcgccttttgcggcctctgcaaatccatggaaggtcgcattcat
cctggaagaactcggccttccgtatcaattcgagaagattcaggcagcagatacaaaacaacatgccttcctctcaatga
accccaacggcaaatccggtgcaatcatcgactatcttatcgatgtttacgatgaccacaatattctgcactacaactct
agcccagaaaagcatttgactcgctgctgggagcattttcagatgagcggccaaggaccatactttgggcagatggtttg
gtataccaccttccaccatgaaattttgccgtctgttatagagcgctatggcagtgagatcaaacgttttctgggggtca
ttgacgcgcatctcgacagccaagagactgactatttggtcggtgaccgagtgacctacgcagacatcatgttcttacct
tactgcaaaggtctggccactgttatttacccagacctagacacgtctcaatggaagaactatactgcttgggttgatcg
catttcatcaaggccagccattgcgcgtgccctacaaataatggacggcgcagtactacagcataaggagtatcttgcat
tagtcgctgaagggaaatag
>tig00000001.g58
atggccccagttccttacgagactcttcttgagcgtaacaagcaagaaatacgcagagactcacaacccccgcctacaat
cgccgaacaggtggctctcggtcgcgtcttcgagactactctcgttattacttgcgtcgatttccgcctcaacccagatc
aattcctgcagactaagcccgaagatcagattcttatatcgcgcaatcctgcaggccgtgttgctcctgctttgcaagaa
gtgatgctctttgatgtttttcttggtctcaagagtgtcatagtgattcatcacacagattgtggtggaagtcaatttaa
ggatgcagatattcgtgaagcccataaatgccgcctgccagatcattcagagattgataatatggtatttggagcatttg
acaatgtcgagcaaagcgtccgagatgaccttcatatactgaagacatctccttatgtgcctaagaggattgctgatcag
tgttttggctttgtgtatgacattaagactggcctgctgacccctgtggattacaataaccatgcgtga
>tig00000001.g59
atggctttgagaaactctgtgattggccttatggctcttcaacttggagtcagttcagctgctccatcaaacgcttttga
tccatctctttttaacaaagaagatgttattcaaaaagacagcgttgttattggctgtggtgctgctggtgcatatggcg
ctattaaactacaagactctggaaaggatgtgctcgttatcgagcagcgcggtcgttgtggaggccatgtggcatcatac
atcgacccagctaccagcgtcaacatcaatgctgcggtagttattcttgtcgatctgcctgagactcaagcctttttaag
agagtgggcttctgggtggaatcttcctgaccctgttccgaaagaacttgttcaaagttttggagattggttacttgcga
acgatcttgaaggactggcatatcctatatcacttctcagccagcgtggagaaatcacagcaatgccggcaatttatggg
ttgatgcaattcaatgtggattgggctactcaagctctggttggctttgttgctgcggagaacatgcaagatatttacga
taacgctttcaacatcatcaacagcatgcccaacggaattttcttgaataccactattgtttctacccaacgccaagatg
gtggaacatctctgattatcaacactcctcggggacaaaagctcgtgcaagccaaaaataccctcatgactggccttccg
acaattagcaacctcaagggatgggaccttgatgataatgagatcttgattttcagccaatttacgaacggtggctatgc
tggtggcgttgtgaagagttctacgctgaatgttacgcctagctggggtaatgtcgctcctaatggaccattctttgttc
cctcgttccccgctgttaatgtatttggcgcgaaagaccctcaggttcataacgacctcttcatgtggtatttcaatact
ccacagccaatggaaaccgatgcaattgttagtgcagtgaatacaacgctgaacaaattgggtagcgctggtgtgcttga
caccagagatatctcgttccccttctcttacaaccataagaactatttctgcaacgttccagcagatgcaattgcctcgg
gcttctataagcagctttacgctctacagggcaagcggtctactgtctggagcggagcaacatggtttgctaatagccat
tctggcatctaccaatttactgataaagtggtcaagacatacatgtaa
>tig00000001.g60
atggccactgaactacatgcagaccaacctaaccaggcccgtacggtctttgtgaccggagcaaatggatatataggcgc
ctcagtgtgtcgagcatttgtcggagcgggctggagaacgtttggccttgttcggaagctcgaggcagtggatgacctgg
tggcggctgaagtaatacctgttgtgggtgattttgcagacctcagcttcctcgactcggtctatgaaaaggcaattgtt
tttgattgtattatcagttgtaccgagagcctctcaggatattcagatcatttcctcaacgttatgtcgctggtcaaggt
cttggctgagaggagcaagcggaatggggttcgctccttagttctttggtcctctggttgcaaggattacgggacaacag
atgttcatggatcacctacattatttccgcatactgagacatcccccaccaatcctccccagtttcttcgccaaaggact
gagaactgccttcgtatatttgattacagcgatatcttcgatgctgctcttctccggcccacaagtgtatttggtagaag
cggcagttattatggagccatgttgtcttgggttgcggttgaagcagcggccaaggccaacacgctgaaaatcccagtca
accctgacagcatcatgcatgcaactcatgtcgacgattgtggcgcggcttacttagcgattgctgctcacgcaaatcga
aaagaggttgcggggaagacatttaatatatcgggatatcggtatgagaccgcaagagaggtggggaagctctggcaaag
gagtatgggtttaaaggcggggtag
>tig00000001.g61
atgggacaaacagtatctgtgccggtagacagaaggaggaagctagagataattgatgctggattctcaagaaccgggac
attgtcctacgcctatgctctagagaagcttcttgacggaccggtacatcatacagctacccagcttttcaatcgagaag
attcgtactgcaagaaatggaatctggtatatcgatatcggcgcgaaggcaatcgcacacagttactcaaagcgctagaa
gacgttttttcaggttttgtcggcgcaactgatgttaccgcaattgatttcattccagaactaatggaattatacccgga
tgcgaaattcgtacttgtcacgcgccctccagcggcctggtggaagagctttgagatagtggccgataacgcaggaagca
gagtgatgggaaacatcaccatgccactacccggtgtccgatggtttgttgacacagcgcgaggattcttcgaagcagct
gaagatcgaaccggtcataaatgcaacccactctggattgagcaacataacgattacgtgcgtaacatagttccaaagga
ccgcctgctcgaggtggagcttggatcaggatgggagccactctgcaaattcctggataaacccattccgaaagagccgt
ttccccacgtcaatgaggctgcagcacgagataagtttgcactaaaatcctccagaaagccgcaatggcttgggccggaa
tattcacgagcatcgggctcatttcctatctatcctggcaactttggggttgacggctttagccgctga
>tig00000001.g62
atggtctactacgcgttgattaaatacacgccttcggaacctcattatcgttatattgtggccgctccggacgctgatac
catcgatgaatggtggcgagtggtgtccgaaaaggtcggcgttcaatggcaacgtcttgcacctgactattattcgttta
atcaaggttttgtctgggacagcgcgccggaattcaacgataggctcatgtacacactgctcaatgatcgtgatggcagg
ttcatgggggcattttcgcagcagccacggacagaccatattagcggccagacattcttcatacggtctaaatccagccc
atacatctattgggcggtaaaagataatcgcatctacgccagcaggtttagtcgaacccgcttccgaatcaagatcgatg
gtgagaccaaacccaaggtcatgattggcaaagacagcatttccatcacactcacaaccaattcagcccagtatgtgagt
atcagcagcaatggagagctgagcgtggagggaggagggcatacaggagggatttccttcagccatttcaaaaagggttt
tctagccgacagttaccagataggtgatgatgtcaatgctgctgttagaaaagttggaaatgatgatggcgaggaatggg
agcttgtgcaatag
>tig00000001.g63
atggaaaccagagtattgagcgattattcggatgaacgccagcggcatttccactcagattacaccgttggatgggtttg
tgcgctaccaagggaacagagcgcagcatccttcatgttggatgatatccacgatcctagggagcttaccaatccagttc
acgaccataatgcatacattcgtggcagtattggcggtcataatattgtcattgcctgtttaccaatgggtttgacgggc
aacagtagctcggcgtcagtggcaacccgaatgatagcaacatttgagaatataaaatttggcctgatggtaggtattgg
aggaggcatgcctcaaaaagatgttcgacttggagatgtggtagtcagcagccctaaaggcaagtcctctggagtcgtcc
aatgggatttcggcaaggcagaatcagggggcacgttccggcgaacaggttccctagacaagcctccaaagggattatta
acggccttgggaaatgtgcgatcagactccatcaaatgttatgatgagctccatgcttatttgagacatctcgaagcgcg
aagcgatgttccaaaagcttcgttaaccgtgacacgcttacagatgtactatatcaatcaagctatcctcacgttgaaaa
gattctcgctacgggtggttaaagatgctctggtacgaaacgaaatttatgacgatctctccaaagatttagacacagaa
gttctttgtgtcgagatggaagcggcagggttaatgaatgatttcccgtgtcttgtcatcagaggtatctgcgattatgc
agactcgcataaaaatgatgcttggcaagactatgctgcatgtgtggcggcagcatttgcaaaagtacttctaaataaat
tgcctgcaaccgacgtcgaccaaatgaagacgattcaagatcttctcccacgcggttttctgcaaaaaacaaaggaattt
ttaaaaccgttgtggtactcagatcacagtgcggcaagcgcaagcgcctccgccgcaattgatgcgggaaaaattcagtc
acgagacgaaatccatgaccaaagtggtggatcagcagccaagttactgccgtctcatggaccttcttctgcagagaaag
acatgattataaacactcaaccctgcctcgaggagagcttgtctcaagagcatgatattatcaacagatcgatgtcttcg
ggtaccgacaatatcggagctgtatcgttgaagcctggcgagatgaatcccggggtgaatctccatctagacggatcgca
aatagtatcagttctttcaaataaggaaaacaacaaagtggataacacattagaggagaagaatgcggttttcaagcagg
ataacaacaagtttaacgcattatcgggctcggcgatatgggaggcaaatttgaaacgacttttattggatactgtggaa
ttggtcggataa
>tig00000001.g64
atggcgaaactttatgccatctccgatttgcatcttgcatatcccctcaattcctcagcatgggatcttctgcagcccaa
accgcctgggagcggtctcattcttgcaggtgatattggcgaatcagctacccacctgagcaatgcctttgagcgcgcca
aagagtgctttacgcatgtattctgggtcccaggaaaccatgagctctacagtatctcgccttctgtggccaagcaccct
gctgaccatttgagaggtgaggcgaaatacaatgccctggtggaactcgcacgccagtacggtgtcctcacaccagagga
tgattggatgctatggccgggaccgaatggtgttgacgtggtgatcgcgctcgtgtttacgctatacgattattcgtttc
gaccggcagaggtctctcgggagcaggcgttagactgggccatggaggagaacatctgggctacggacgaggcgctgctc
cacccagatccatatagctcgcgggacgattggtgcgcaaaactgtgcgagaagtgggaactaaaatttgtcgactatgc
ctcgagatacccaaacttgaagtcccccggttttctctgtggtgtggtaccaaaaggactcaggattggacaaagggcgg
gcgatttggagcaaattatggaggggcgcaagtag
>tig00000001.g65
atgacacgactcctcgacgcaagttttctccttttgcctgtaatcgcatcaaccctgttcggaactgcttctgctcaaaa
cgcgacatgcgcaactaaggggaaaccagcgggcaaggttcttcaagggtattgggagaactgggatggatcaagtaatg
gagttcaccctccattcggatggacgcctatccagaacccccagattttacaaaacggctacaacgtgattaatgccgct
tttccggtcatcctctcagatggtacagtattgtggcaagacggcatggatgctactgttaaggttgcgacgcccgccga
aatgtgtcaagccaaagcagcgggcgccactattctcatgtctatcggaggtgctactgctggcatcgaccttagctcta
gcaccgtcgccgataagttcgtctcgactatcgtcccaatcttgaagcagtacaattttgacggtattgatatcgacatt
gagacgggtttggttggaagcggcagtattagtactctatccacgtcacaggcaaacttgatccgcatcattgatggcgt
tcttgcacagatgccttctaatttcggattgaccatggcgccagagacagcatacgtgacaggtggaagtattgtatatg
gatccatctggggttcatatctcccaatcatcaagaaatacgtcgacaacggccgattatggtggctaaacatgcaatat
tataacggcgacatgtatggttgctctggcgactcatactcggctggcactgtccagggattcatcgcacaaaccgactg
cttgaataagggtattgtcatccaaggcaccacaatcaaggttccctacaatatgcaagttcccgggttacctgcgcaat
ccggggctggtggtggctatatgactcctagcttggttggccaggcttgggatcactataacggcgctcttaaaggtcta
atgacatggtcaatcaactgggatggatcgaagaattggtcattcgccgataacctcctcaccaggatctaa
>tig00000001.g66
atggcatcaaacccccaagaagctgctgtaggtgttccaaaaggaaaactcatcaaacttgacgggggaatcgatgccta
tctttcaacagcatctgataagaatgtgaataaaggcattggtattctcttcgccccagaggcaatgggcatatatccca
acagccagctcctggcggacagcttcgccgccaaaggatacaccacacttatcccagatgtattcaatggagatgcagta
ccattgaacaaatttgccactattgatttgatgagttggcttaccaaaggttctaatggtaataacccgcatactaccga
atacgtcgaccccattatcgtcgctggaatcaaagcattgagacagctagggatacaccgaattgggggtgtcggttact
gcttcggtgctaagtacgtattgcggcattccaaaagtggcattgatgccgcattcattgctcacccaagcttcgtcgaa
gaagacgagttggcttcttttccgggcctttgtccatcgctgcagctgaaacagattcgatcttcactaccacgatga
>tig00000001.g67
atgatctacgtagtcacaggtggaaacaggggtctcggccttggccttattaagtcacttcttatccgtgccaaaacgac
cgtcattgcaaccgttcgcaacaaagatagcgtttcaactctaatcgaagagacctccgtgattgaaaaggggttgggta
gcaccattctcatcacatatttggatttctccacagccatctcccctgaaaaggttagagaagccttcaagttcgatata
gatcatatcgatgttctcattaataatgctggaggggcactccctatggtgccagctgccgagacaacggcagaagacct
acgtgctgcctttgaagttaacacaatcgcgcccctggttgttttccaggcactatggccactgttaaaaaaatcgccgt
cgccgaagcttgttatgattacgtcttcagtgggtagcattgcggagatggagcctgttcctggtggcgcctatggtccg
agtaaggccgcccaaaattggctcaccagagctttgcacctggaaaataaaaatagcggcctcattacaattgcgctgca
tccaggctgggtacaaacgcgtgcaggccaatttgttgccgatcaatgggggttcacctctgggcctccagatacgatcc
agtccagtgtagaggggatgcttaaggttattgatgagatgtcggaagaaatgtcggggaaattcgtcactcaaaaaggc
caaattttgcaatggtag
>tig00000001.g68
atggtttggcaacacggtgaccaccacgatattccgcgtcagtggcgtgtccacaagccgggcgcatggctaccagctga
tcatcgtgtccatcgcgagtatcttcgtcgtgtgacagagcatgtcgataaacaccccgacgaaaagctgactccagcgc
tgcaagagttcaaagagttgatagaggggaactcaagagtatatatgtactttaaccaaatgtttgaggaaataccaaac
aaaaggccatactggcgcgacccaaccggtactaagcagatccgcgactaccgccatatgcttcaggtcctcaatcacat
tgtctcgagggctccagaatggacagatgcagctgaaagtgctggcgtggtgggtgtgcccttctgtgcaatccttgatt
atcccatggaggttttaggagaacacaagcaaggctggttcggcgaaacaggccgtaacgatgttatgcaggttgccaat
gccccatacaagtcatctctgaagtttgaagaaatgtttatatgtgatccatccgccaaatatcacggctacaagtcctg
ggatgacttcttcactcgtaaggttcatgataaggcaaggccagttgcctgtccagacgacgataatgtcattgccaatg
cgtgtgaatccaaggtgttcaacattcagcggggtgctcaattgcgggatcggtttttcgccaaaggccagccctactcg
gtacttgatatgctagctcacgatccactggctcagcattttgccggtgcgacagtttaccaggcgtttctatcggctct
gtcttaccaccgttggcattccccagtttcaggaactattcgacgcgcttttgtccaggatggcacgtactttagcgagc
ctctctttgaaggtgtgggcgatcccacggttcatgaaattgatactggtggcatttcggttggtcaaggctacctctcc
gcgctagcaactcgaggcatcatcttcattgaggcagataatcctgcaatcggtttgatggcgtttattgctattggcat
ggatgaagttagctccgtcgacatcactgtaaaagaagggcaacatgtcgaaaagggtgaacaaacgggcatgtttcatt
ttggtggatcaacacattgtctgctatttcgtaagggagttcagctgtcggattttcccgaagtcgggagacaggaaaat
atccccgttcgcggtaaactcgctgttgtcacgccctga
>tig00000001.g69
atgtatccaggcggcaagttgactggtggatatcttgccaacctccaagttggggacaagatccatttacaaggtcctaa
aggagcaatgcgctactcttacgggctttgtaagaaaattggaatgctggccggcggcacgggcataacacccatgttcc
aactcattcgagcaatttgtgagaacaatcgcgatacgacagaaataagcttggtatatgccagccaaacagaggatgac
attctactcaaagaagagctggataatttttcgcagctatatccgaatctgttcaaagtcttctatgttgttgagcggcc
atcgccaacttgggaatctggggttggctacataacgaaagatgtagcggcacaaaggctaccactcccagggactgacg
tcaaaatcatggtttgcgggccagccggtatggtcagttcggcaaagaaattcctcaaggagttgggatatgagactccg
ggtgcaagcccgaagatgagtgatcaggtgttcattttctaa
>tig00000001.g70
atgaccatggagacggagtatacagtggatgaagttgctcagcatatggaacctaacgacgtatggatggttatccacga
tgaagtatacgatgtgactaaatatcttttggatcatccgggaggaattgaagtcctcatagaagcagccggcaccgatg
caagtgattcatttgacaatgctggtcactcagatgatgctttcgacctgatggttcctttccgtatcggaagagtacaa
aacagtgcgaacaagaagtcaaagatacctacggctatgaaacctcctaccgagaaatttaattcttccagagattaccc
caacccaaacaggataacattgaccatttacaccgtcaaaaatgcctcagatgaataccttaatgcacgttctctcgacc
ctggctatgccgataacttcttcaccatctaccgccaccggctacctgaaggggctgctgggaagctcatgcatcctgat
gggttgtacagcactggcaataaaaaagtccttcagcattattatgaatga
>tig00000001.g71
atggctcggcagattgaaccgagccaagttgcagccatcttgctctcttggctcgaccttgagctaatttcatgcactac
actgcagggtctctgggcggggtatggccacatttgcgctgtttccgctcgatcaactgatggcgcagcctcgcggtggc
agcgtttctccagggaccgaggaaatggccaaggcagtacaatccatctcgttctgaagatagttcatccgcccactgaa
actggagatgagggccacctccgaaagatatttagttacgaggttgagcagtatttctacgatgaagttgctcctcggct
tgccgacaacatagcagttgcccattgttttgcttcgacgaggagtatgcaacaaaaagccgttgaacatggtattgacc
atttgatggttactcttatgaacgatctaaggcttgagtttcctattgcaggcgaaaaagggcatacctcatggacctat
ctgcctcaaaatctgagcgaatttctcttgccgccgcttgaagaagcttccagacgtcaaattgatcctaaatcgggtgg
aacggccctatggttgaatggtggatatacatatttggccacccgacgacaagaatatcagtcgcttgagcaagacgaat
tctcggagtggtctgatatattttgtgcctctgtggatgggtcttcatccattgctgaagaagttgccaactttctgacg
ccatgtggcaggccttttgagacatacatccatggtgatgtgaagtcggaaaatctttattcaacagaatctggtgatga
tgtggtgttcttcgactttcaatatgcggggattggactaggcgtttgcgacctagccaagctgttcacatgctctgtcc
caatgagtatgctgacgaaccacaatccaaccccagacaaattgagaatgagtgaatgcgaaatggagctactcaagcac
tattggtctatcctgatggacaatcgcccaaagagcaaaatacccatgtatgattgggacgatttccttcgccactggga
gactgctcttgtagactggtgtcgattccaagcctcatggggattctggggaaatacggaatggctagaagccagggtga
gatccatcaccaaggatgatggctggagagaatggcttcggcggcaagcataa
>tig00000001.g72
atgtgtatgcataaccattttttccacaacgaatcaatagaccaccaagtcattgtccccgctcgaggcatcaaatatgt
agccaatttaagcactgtttccattgaagatgaggacgttggggctgccgttaaggctaccggtgacacggccactggta
gccaaggccttgatgcggttggtgacggcggtgggggtagcaagaccctcaagagactgaagatagagagcaaggccaac
aacgtggggagtagccatagaggtgccgctgattgtgttggtagccgtgttcgagccgatccacgaagacaggatgttga
caccgggagcgaaaacgtcaacgccagcaccatagttggtgaatga
>tig00000001.g73
atggccagcatccgtcgtcttgcgctctatcttggagctctgctcccggctgtcctcgctgctcctgcaggccaccacaa
ggcacccgaggctgttcccaacaagttcattgtcactctgaaggagggcgcttctattgatactgactctcacttgactt
gggtgaatgacctccaccgtcgttctcttaccaagcgcaacaccgcaggtgttgagaagacgtataatatccacacctgg
agtgcctatgctggcgagttcgatgaggatactattgagcagattaaggctagccccgatgttgcttctgttgagccaga
ctatattatgtacttgtctgacattgttgaagacaagcgtgctttgactacacagactggtgctccttggggtctcggta
ctgtgtcccaccgcacctctggctccactagctatatctatgacacctcagctggcagtggaacctttgcctacgtcgtt
gattccggtatcaacacttctcaccaacagtttggcggacgtgccagcctcggttacaacgccgccggaggacagcatgt
tgacactctcggccatggtactcacgtttccggaacaattggtggctctacttatggtgttgctaagcaggccagtctga
tctccgtcaaagtcttccagggaaacagtgccagcacctcggtaatccttgacggttataactgggcggtgaacgacatt
gtctctcgaaaccgcgctagcaagtctgctatcaacatgtcgcttggaggtcccgcttcctccgcctggactaccgctat
taacgcagcctttaaccagggtgttcttactattgtggctgctggtaacggcgactctttaggaaacccccagcccgttt
ccggcacctctcctgctaatgtacctaatgccatcactgttgctgcgcttgacatcaactggcgcactgcttcattcacc
aactatggtgctggcgttgacgttttcgctcccggtgtcaacatcctgtcttcgtggatcggctcgaacacggctaccaa
cacaatcagcggcacctctatggctactccccacgttgttggccttgctctctatcttcagtctcttgagggtcttgcta
cccccaccgccgtcaccaaccgcatcaaggccttggctaccagtggccgtgtcaccggtagccttaacggcagccccaac
gtcctcatcttcaatggaaacagtgcttaa
>tig00000001.g74
atgtctgacaaccgctggaatgtctctttccaatctgttgatggagtaaccctgaaaggctggtttttcccagctgcctc
agaaccgggtccatgtattatcatgactcatggggtcaccgccctcaaagagcacttccttgatggaatggctctcgagt
tccaaaaatctgggtttaatgtcctgctctacgacaatcgtggatttggagaaagtggcggtcgcagatatgactcagac
cccgtcaaagcacaagacgattatattgatgcttttgactacgccgcatctctttcggaggttgactctcaaagaattgt
cttttggggaataagtcttgctggaggtgttgccatatccgctgcggcgatcgaccgccgagtcaaggccgttattgcac
tcgtaccatatgtatcaggagagcttttactaggaactggccaaccgcttctcgacatggccgaacgagaccgtgccaaa
atccgtaatggggaagagtggcctctctctcgtgttgtcgcctccactattgaggaggcccaagccaggagtgcacctgt
actactgcgagatgaaaccagcttccgtttttttcaggatgccaccgccctaggtggaatttgggaaaacaaaattacta
caatgtctcttttcagattccttcggtttgaacctatcagatatatccaccggatcgcacccactcccctcctgatggtt
gtgggagaaaaggatgagggtttattttcaccccaattacaggcattcgggcttgcgcaagggcccaaagagcttcatat
attgaaaggcggtaatcatttcaatcattaccagggtgagctacgcaaggagagctttgcagcgcagattgatttcttaa
aacgacatgtatag
>tig00000001.g75
atgggtgatgtgcggcaaacaatcaagcaatcaattccggtagacgttaataaaccgtatgacccatcgactctcaagga
taaaacgattctcatcacgggaggcgctaatgggttgggcgcgcatatggtccgccattgggcttctcatggtgcaaatg
tcgtgattggggatgttgccgacagagctggtgaagagctcgtggccgctcttcgaatggcataccccagaggagttttt
gaattccgacactgcgacgtcacggattgggaatctcaagtcagccttttcgatgccgccgtcaaagccagcccgcatgg
cactatagatattgtggtgcccaatgcaggtattattcttcctggggaggcgactaaattcgaaaatccagacttggtga
atggcaaattgcttgagcccaacacggctactcttgatgtaaatgtcaaaggagtcatattcactgctcaccttgcgcta
tattatcttccacaaaacaaaagacaggatcgatgctttctgtttgttggctccgtggcctcacttatccctcttcctgg
ccagagtcattattgcatgagcaaacatgccgtgctgggcctctttcgttcaatgcgcggaactgcttttttgaagggaa
tccgcatcaacatgatcgcaccatactatattgcacagaccaaaatgttacaggcaaccaccgaggcactgttactctct
gggtctgcgggaccaggacaagttcccgatgttattgatgcggcaacgcgtttgattgcagatgaatcaatagttggtcg
cgcgcttgttgttggtcctcgactgaagcctcacgatttcgagggcattgataaagaaagtggtttgatggaggaaacgg
atggatatcagggtcaaggaatttgggaatgctacgcgcacgattacgaccaggtcgagacttttgtgaagaggtatttg
tggcttctgaatgccgctgctagggcgcgagggatgcttgcttggattcgggatattatagccatatggaaacgagaata
a
>tig00000001.g76
atgaaaactcaccatggattcaatcaacagcctccaaatgaatggaaacttgaacaaggactagatccggctcagcttgg
tttaaggaaccagagcaatttggtgatccatacggagtcgcaacccgttacggcgacaaattcagcggaacttcgtccag
atgccgacgacgatgatccagcatttgttgttggggaggagagaaaagctacaaacccggtgcttgaaggggttcgttgg
aagctttggcataaagctattggtggtgccctcagcaatgtacctgaggatagctggaagacagtgctggaggaaaaaca
cccgggcatgctccatctgctccaattcccttacaatggtgagccgcccaaaggtctgctcaccaaagaagccataactc
caaacgatcttcattttgttcgcaaccatggtggaataccagacattgacccagtggaatttgaccttcggcttgatggc
ttggtgaatgagcctagagtactcactctagacgatctaaaaaatgaagctctgttcccacgcacatccatgctcgtcac
tattcagtgtagtggtacgagacgcgttgagcagattggtgaatatgccggtgaaggtgacgagatgatcaacgccccat
gggcagaaggagcaattggtacagcaaaatggactggcgtcagcctcaagaagatcatcaaatattgtgggggcggagat
tgcatgaattatgtggtttctgtcccttggtcaaaggtcaaggcaaacgaagtcctccttgcatgggagatgaatgataa
gcccttgcctaagattcatgggttcccattgagggcagtggtcatgggctacattggtgcgagaagtgtcaaatggctct
accgcgtcaaagcaatcgagaatccaagtcgtgcccctgtacagagcagagaatacctgtacttccaacagcaatacgga
aaacataatcaactgcccacattggggatccagattcaggagatgccagttagtagcgccatcatgagcccttggcacaa
agaaattgtggtacacaatggtcatattgaagtcacaggctgggcctattctggtggcggtcgctggccagagcgcgtcg
aggtctcctcggatggcggttgggcctggtatgctgtcccgatcgaaaatctgtcgccaaagcacaaatatgcttggaga
acttggtctgcttctattccttgcgaccatgaagggtggacagaactcgttgtccgctgctgggataacagtcttaacac
ccaacccatgaacgtgcgccacagctggaattgggggctgcatgttactagcagctgccacagagtgaaaatttacagtg
tcaacgcaagccgacctgagacaaagaagaggctggaacaatttgaacaacatggagaaaactttctaccgattacacgg
ccaacggagtttaagtacatgagtgccgaggagtatgaaaaggcatggtctactatggaaccacgagatgtggacaattg
a
>tig00000001.g77
atggctacgcaagagacagcaaaaactttatatcttgatgccgatggcataaaatatgcgtaccggctcatcggaaatta
cacagcccgaagccactctgttcctttgctgatgctcaatcacgttcgggccaccattgatacctgggatcctgaagtca
tcaacaacttcacagcgtctggtcgacaacttataacatacgactatgctggtataggacacagtcaaggtaatatcgcg
ccatcaatcagaggcttcgcggttaacctacttgcctttcttaacgtcctactcccatctctccacgctcagcaagtgga
cgttctcggtttctctatgggtggttacgttgctcaacaatttgctttggatgcacctcacttggttaataaattggttc
tcagcggtactgggccaagccttgggccaggcgtcgagcgacctatgaatgaggtacaatccacagtcttcaaccctact
ccagggctgccgacaattgaagcattcttcccatcattcacaaccggtaccgagggacaagcttggttcaatcgaagtac
caactcgcgacagggtgttgctgggaaaaatggagaacctggaattgcatccttcacaactggagaagatctggttaagc
tcacgcaggcttacttgacttgggatgccgatccagtcccatattctctgttgcaaactatacagaaagatgcactcgtc
accaccggagataatgatcttattgttccaacacaaaattcctatgtgctagctcgacagctatcacgagccaactttgt
catgtttcccagcagtggtcatggtcatctgttccaatacgccggctattttaccaaggttgttggcgaattcttggacg
gtaaacttccaacagcgccattctcatcgggccaagctcctccattcggaacatatggaaacattaattga
>tig00000001.g78
atggatcaaacgtataggtcacttgcagactgcgtcctcagcaagtgggaggaaaagaaggcaaaggcggctactgctga
cggtacgaggaatctgacacctcgcctcatagtcgctgtagcaggccctcccggatctggaaagacaacaatagccaaca
aagttgtcgacattatcaactctttgccatcgaagagccccaaaactatcgttatatctgccgacgggtttcatcttccg
cttgccacgctgcaaaagctaccgaatgcttcggaagcccttgctcgccgtggagcgccttggacttttgatggccatgc
cgcagtaagcctggttcgaagactcaagaccagcgcgcgcaggcagccggttctcgcccctactttcgaccacgcaatca
aagatccggtgtcggatggactactcatagaggcggatgtggatgtttgcatcctggaaggtaattatcttctctgcgat
gagcatccatgggatgaaatcgcagacctcgttgatgacaagtggtttgtccatgtggagccagatctggcttgtaagcg
agttgcatctcgacatcttgctgccggaattgaaacaacaatggagggagcagttcatcgagcgacggcaaacgatctgg
tgaatggagagtttattttgtctaagagtaggggcagaatgcgaagtgagagaaagtcataa
>tig00000001.g79
atgtctcagattactctcttcactgattctcgagtgccttgcccacagcgcctgctcctcactatccacgaacttggact
ccagatcaaggatattcgagaggtggatatttccaagtttgagcataagcgcccagaaattttggaactcaatcctttcg
gcgctgtaccattcatcagagacgaaacatatgatccccctttaatgttggctgaatcccgtgctattgcaagatatttg
gcacaagcgtacggcagcaaggatgtgtccgcttcgctgcttcccgatccaaatgacattgttgcaattgccaaattcga
ggaggcagcgtcaattgaacttacatccttcgacgccgtcgcgaatcagctagtgtttgaagaactatttaagccgtctt
ggtttaacggtgagacggatgttgacaaatgcaaacttcttcgagaggggcttgtacgagttgttgacttgttggacaag
aggcttaaagatcaacaattcatggcgggagatactctcggccccatctga
>tig00000001.g80
atggtgtcggcatacacttcggtaaaggctctaccagttctggcagccggtgcttttgccgccgcaagctaccctcctat
tccagccgatttgacgacaccagtgcaacaacgaattgccgtcaacggacccaataccacaacatactattataagattg
tctcgaccaactcaagcgtggaccacttttttagtccccgtgtcgcgggagataaaactccattctctatcaacgctatt
atcgacttgggcgtcgtaggtcccgatggctataccatccaaaatgaccaaacaaagcgtgataccatcccaaccatcga
tccttcgttgaaccacacgactattcaacgtctggctcaaacggtggacgattatgaatttgtcattcatcctggagatc
tggcctatgctgatgattggattgagacgccaaagaacattttcgatggaacaaatgcgtaccaagcaattctagagcag
ttttatgcccagctagctcccatctctggccgtaagccctatatggccagccctggcaaccacgaagctgcttgtcagga
gatccctcatacaacaggactttgcaatgccggacagcgcaacttcagctctacttccgcaaacaacacggccaaaatca
atgcaaacaaggcacagcagctcgcaaaccctcccttctggttttctttcgaatacgggatggcgcatattgtcatgatc
gacacagaaacagattttgctaatgctccggacgggccagatggctctgccggcttgaacggtggaccatttggggctcc
caaccagcagctacaatttctcgaggcggatcttgcttctgtcgatcgtaatgtcacaccttggctcatcgttgcaggcc
atcgaccgtggtactcaactggaggctcaggctgcgcaccttgccagacagcgtttgaaggactcttctacaagtacgga
gtcgacttaggagtttttggtcatgtccacaactcccagagatttttcccagtcttcaacggcactgctgataaggccgg
tatgactaacccgaaggcgccgatgtatattgttgctggtggcgcaggtaacatcgaaggcctctccgcagttggcactc
agccatcgtacaccgcattcgcctacgctgatgatttcagctatgcaactattcgtttccttgacgaacaaaacttgcag
gttgatttctaccaatcatcgtctggaaatcttttggatagttcgaagctcttcaagtctcatgaccagcaatttgttgt
ccaataa
>tig00000001.g81
atgagcaatgagccaggtcaagagtttcacgccagcgcttcgcttcgtcggaagtcgcaagctgaaaagctggtcgagaa
agaaggatgcttcggccttagtctgactcccatctttatgggaatatcggccatatcatccgggtacaaggggtacatgg
tttcctttgccgttcgcgatgctacgtacctaattgattttgccataaaaaatgtgacagcaccagaaggcacaaataat
cgcgattttctcgcagactacattatcaagtcaatcagatggtacgagcacacaactttcgtcaaagtcgtaggcgccgg
ccttcctcatgcattgcagacgatgagcccaacgctctgctctcgtctttggctggaactggacatcgtccccattgtta
ttcagcaacctcatgagcacacagagaggataagtctctggcttagcaaacgagtggatgaacaagctgattcaatggca
cgaaaatgtatcatgaatttcggtccctcattggctcctcttttgcatgttgcatggcgtggtattgtggaggtcgatgc
ctcatttcaagctccgcttatctcggttgaggattataaaacgacatgcaattcttcgacctgggaagcagtgatgcatt
atgcaaagaatttacgaaagcgtaagaccaaaattgcgttcttcagcagcactcctcaaggtggtggcgtagcattgatg
aggcacgcgctcgtgagattctctcgcgtaataggagtagatctccgttggtacgtcccaaaacctcatccaggggtgtt
tcgcataaccaaggatatccataatacgcttcaaggggtgagccccgatggtaaatacatttctgcagatgagaagaatg
cgatagtggattggattaccgacaacggtaaacggtactggttctctgatggtggacctctttgccgaccagataaaggc
ggcgccgacataatcattattgatgatccccaaatgccttgtctcattccccttattaagaagctgacgccatctcggcc
agtattttacagatcgcacatccaaatccgaacggacttgatcaaagtcgctggctctcctcaggcagatatttgggact
tcctctggcaaaatatcaaggaagccgacttattcattagccacccaattccttcttttgtgccccataatgtgcccaaa
gagaaggtgttgtacatgcctgcaacgaccgattggctcgatggcttaaacaaaccgatggaaatctgggatactggata
ctatggccacttgtacaacgttaaatgccgctcagagcggatgacagagctgcaatggccaagaaggagatatattattc
aagtatcccgcttcgatcccgcgaagggcataccgacggttgttgacgcgtacgcctgctttcgagagcagcttgaaaag
cacggaggggtcggaatccctcaactggtcatttgtggcaacgcatctgttgatgaccccgatggtgtcgccatttatga
tcaagtcatgacgcagctagaaacacagtatccccacctcataggcgatgtgagcgtcatgcgtttggatccatgcgatc
agttactgaactgtctcatggcaaacgctcacgttgtccttcagctttccacgtatgagggtttcgaagtcaaggtctct
gaggcactccatgctggtcgccctgtcattgctacctttgctggcgggatacccctgcaagtgaaagacaaaatcgacgg
atttcttgtccagccaggcgattggaaggcagtcgctggccatttgatggaattatttacggatctcaagttgcacgagc
gaatgtcacaagctgcaaaaaccggtgtttcgtgcgaagttggaactgttggaaatgccctatcttggtattacctagct
acgaaatgggcacagaaagggccgaagcttgaattacttgggaatcaacaatgggttaatgatatggctcgaagcgaagc
tgcccctgtgcaagaaatgaatgtcagaccaacaccggctaaggccgccttctcatggaagtatcagtcagtccgcagcg
caggcgacttcgatccgcctgcgacctctgtcatgcgtccaaagttcggtgcacaggaggacagccttgcaaaaagtgtt
gcaactccatccaaggcttttcaatgcgactggccaataatcctaagcgctcagcaagatcaccaggagaaaggcatagc
agcgacaacaatgtcgccatcccctgatgctgatgcttctgtaccaacaatcttgcctatcacagcaccttcatgcactg
catgcacacctataatgaacgatcccagcccagatctaagcatagagctaagcagtatcttggatttggacatgccacta
tttttctctgcgcagtctccagtgggtaaagagcatcaaaccacgccagattgccttgatgttttcttcactggcaattc
taacgatgatcctgtcagcaatggtcaagatggtgacttgaacgcaaggcgtcgacctcaagctgatgtttgcgatggcc
cagcggaatgcaatgctctctcaaagggatag
>tig00000001.g82
atggaacaaagcggtgccaccacttttatcgccgccaatcaagattgcgtgcgagcgcttcaggatatcgaagaacgctg
tatcattgtttctgacgaatttcttgcgtcttgcaaagcaccagcattctcacttgagaccatctcaaagcccaaggatg
tcatctatcttgtttttacatctggaagcactggtattccaaaaggtgttgctttgcataatcacagtcttcttatggtc
attgaccatgagcctaatcgccttttctccgggcctggtcgccggcatgctcaagtctacgctcttggctttgatgtggt
actggttgaactattcggcgccctatcctacggcggcacactagttttaaaggacccgagcgatcctttgggacacctca
ggcgtgtagatgcaacctattctactccatcgctgctagtggccttatcgccagaagagtacccaaatctcgatacaatt
ggacttgctggggaacctgttccccagagcctcgcagatatgtggtcacacaagaggttgtttaacttttatggaccagg
cgagtgtggacctatctcaacttgggctgagcttctccctggcgagcaagttactattggtaatgccgtccccaacctgg
atatctaccttttagaccaccatcagtgtctagtcgccgttggagttccaggagaaatttatgtctctggagagcagatt
actcatggctactggaatctacaatccgaaactacaaacgtatttcttccaaatccattctcccctggcaaagtcatgta
tagaacgggcgatctaggttattggacacaagatatgaagttggcctatgtgggacgaattgacaatcaagtcaaagttc
ggggattccgaatcgaaatggaagaagtggagcgcgcccttatgcgtacggatgcttccatacgaagcgctgcaattgtc
gtcgaccgcgttcgtattgtcgcttttgtcacaccaagtaccgttaatatttatgcagctggacgaaagctcaaagaaat
cctaccggcgtacgcttgccctgcacaaataattgcgatggaatctttgccccaatcgtctaatctcaaaattgaccgta
aagcacttcgggtactggctactgaaagccaagaccaaggagatgcgccgtcaacaccgacggaaaggatgattgaagaa
atctggagaaatattctcaactttcaggacaatcatatggggaaaaagatttctcgagatgatgatttcttggccatcgg
tggaaactctctattagctattagggcagctcagctaatctctgagtctacgggtcattacactcctgtgccactcctca
tcagagagacagtattatcaaatcttgcaaggggaatcgatagacatgcagctcatgatgaacaagaagacggatttact
acattccaggcgttcctatccagtctatccgccccgctgaatataaccgccgcccaagttccatcacagctggaagaaga
actattcctctggcacactatgtctcgcacagagtcgcttttcaacacagcattccaattcgtcatcaaaggtgatgtca
acattaaattattaaacgactgcctgacttctgtaatccgagaaaacccaattcttcgagcccgctacgtcctcaaagaa
gggtctatataccgattagttagcgatgaggtcaccccgccacttgttttcacaggagaatctctcgataccaagagcct
acagactttgatagataaaccttttgatcttgcccgtgatcaactcatcaggtcaattatctgcaaggaagaagatgaac
atttcacagcaaagacgtcactcatactgattacgcatcacatcattacagataaggcatcacttgcaattttgttgcaa
tctattagccaaagatacatagcagcagtcaatggtgccatttgcaatgggcggaatggtaatggaagcactcataaagg
cacttacattgaatggtcgcagtggcttgctaaaaacagctcgcttgccgcgacaccgacgaaattagcgaagaagcaat
tctggtatgatcgtgttagaagcatagaggcagttccgctattaagcaaacgggaccttcgtagcctcggccacgagata
ccctgctatgaatccatcctcatcccaactacggatggtgccggattttcacagcgtatggccctggctgcagctgcgct
caccattttcgcagtgttcggcaatagcgaatttgtttttggcataccttatttgaatcgagacgagcctggaacggcga
acattatgggcctccttctcgaccgactgccagtgtgcataaagctcaatgtcagtaacatggcagactctgctatgctt
atcaatgatattgtttcggaggtcaatctttcagtcgagaatcaaataccatactctgagatcttacaattggcaaagga
tcggggatctctctttgatgtcgtggtgatttatcactggcagtcggatgcactggagcactcactcaagatacctggaa
ctcaagtatcgagcaaacatattcgagcgcgaggagccaagttcactttgcagctagaattcagcgagcaagacgaagga
ttgcactgcggcatcgagtacaatgccagtgctttctctccgcttcagatggcggcgatagtgtccttcattcctactgc
tatcaaaggccttacatctggttcagcacctgccgaaattctttcctcattcaaccaattgaaggaatgcaatccattga
cagctattccgacatatgaaaataggattaacgaggttcgccatgcggtctctgaagcattgggtataaatacagaagat
attgcacctgagacaacactctatgacctgggaggaacatctataaccgcacttcggcttcactatatattaagtgagaa
agggctacgtggagatttgtccaatatactcagtggaccttcgttaggagagattgcttggatgttccagtga
>tig00000001.g83
atggcgattactgttgaaagggttcgcaaagagcccagaactatatgtgatctcattgaagaatgggcacagaagcagcc
tgaacatattgccatttcttttggagaacgaagaattacatacgccgaactcgaccatgccacatcccatattgcatggc
tcctgtctcaaaagggaatcaattctggcgataaaattcctgttctggcccagagaagccccgaaatggtaatttgcttc
ctgggtgctctcaaagcaggtgctttgtacgtacccatagatgtggaatcctggagcaaagatcgcgtcatatcaacgct
ggatcgagtgtctgcccgtgttattttgaatactagcacaaacgaatatctcggatatgagcaaatttcgctgaaggaaa
tcgagcgtgcttttgcaccgaccaccgagcgacactgggacaatgaactcgatcgcccctggaaacaaatcgatccaata
ttggccacaattcaagacccagcaagctactctaatctgcgagccatcatgattggaggagaagcaccacccacttcact
tgttcgcaagtgggcagcatctttaccaacttctcccatatataacttctacgggcctacagaaactacttttgcctcac
tcgtggctcagcttcacccagataagccaatcactttagggcatccaatgtcaaacagccgtgtaatattacttgatggg
gaagtggagtctcactatggggagatttgcatcgcgggaccaggccttgcaagagggtactacaagaatgaatcgctcac
agcggaaaagtttgtttactggcaaggcgaaaggatctatcgcactggagattttgcgcgattgacggaccacgggctag
aatttgccggccgtaaagacagcattgttaagaaccgtggattccttgtgagtcttgatggacaagttattcccatgtta
tgcagtcacccaaaggtcatggccgctacggctttcatgtatcaaggccgtcttgtgggctttgttacgcccaaagacat
tgatggagtcgcgctgcggaagatcttgattgagaaatacgattccttcattatcccggatcttattcgctccgtggaat
tccttccgcttactaccaatgataaagtcgacaaccgcgccttacaagcattgttggatatcgaaatcccacgaatgatt
gacggcaattcactacatgtggcatttagtcatggctcaaaaatggacgtattgaaagctgcgctttcgtttgctatatc
tctaccgctttcaaacattaacgacaatcgctcctttacagagttgggtggaaattccctggcggcattgaaagtgttat
cttttctacgtacaaaaggatttcatatgcaacttgggccactttttgatcttccaaatctatcttctattcatgatgct
atgggagaacttgatgcgaatgaagaagagggtcatagtttagagcgcaggccgattccaagtacagcaccgatgacgtc
cctccagactaagatgattcgaacaggacttagggatcctgccacgagttacatgctactgcggatctctcccgcatga
>tig00000001.g84
atgcccagtggaaaagcagaggcgtctcttgcacaagaacttttcgttattcgcggcgagcatgcagcaactaatcactc
accaaatgttgaatggaaaatctcgaatcgcacactgttggtcttcattaccatcttacttttgactctcatggttgctt
tggacagtacctcgattggtgtggcattgccaccaaattttgtttctttttccaccatctttggccgtcgatctctcttc
atcatcggcatagtcttctttttcgttggggctgtggtggcaggtgtatcgaagaatgttactcagctactagttggccg
atgcatacaaggtgtcggaggcggaggcatttcggccattaccgaagttctcatcgctgacttggtaccgatgaggtatc
gaggtcagtattacggcctcatgaatgctatgtggagcgtgggatctgtctgtggccctatcattggaggcgcttttgca
ggcagtgcgtcatggcggtggatattctacatcaatttccccttcgtcggcgtcggacttatttgcgttgtagtgttcat
gaacctccacttcgtcccgacgtcactttctgacaagcttcgtcaaattgactacatcggctccctcatcttcatcgtca
gcacgacagcattcctcattcccttgacgtggggtggcgtggcatacagttggcactcatggagaacactagtccctctc
attatgggtatcacggggtgtggcgtatttgttgtttatgaatcgtactttgcccgagcccccatcattccgatcgatct
cttcaagaacctcactgctagcgtctcgtttgtcagcgctgggctctcgggcctgcttgtttggtgcattgtctactata
tgccattgtatttccaggctgtgaaagaatacagtcccgtcttgaccggggtgtgcatcttcccccaaacgttcactgtc
gcacccgcaggtgcgatagctggcatggccataacaaagactggcaaatatcgatgggcaatttggtcggggtgggctct
tgcgactctggggttgggcctgctttgtattctggaggtcggaaccagcgtcccaggttggatctttctgaacctggtct
ctggcatcggccttggattcctcttcccttctgtggcttcagcaatacaggcggctactgatccagagcatgtccccatg
gccttggctatgtttagcttcttcagatctcttggccaggctgttggggtagccattggggggtga
>tig00000001.g85
atgcttttcaatgattccctgatcactatcgagttgtcgatcaatgctatactcttggttgagcagactcaagagaagcc
caataccagcaagtgcgcagcacactgcccaaactatgcgcaggctatcaacaaaggcttgttgaaggtcacgcttgtcc
tggccatcggacatggacttgatgatatcgaccaagccggcggcgtcggcaccataagccgtggcgtttggcgcaagatt
tggatagttgaggaggtttgtgaccatccgattttggaatatcaccccccaatggctaccccaacagcctggccaagaga
tctgaagaagctaaacatagccaaggccatggggacatgctctggatcagtagccgcctgtattgctgaagccacagaag
ggaagaggaatccaaggccgatgccagagaccaggttcagaaagatccaacctgggacgctggttccgacctccagaata
caaagcaggcccaaccccagagtcgcaagagcccaccccgaccaaattgcccatcgatatttgccagtctttgttatggc
catgccagctatcgcacctgcgggtgcgacagtgaacgtttgggggaagatgcacaccccggtcaagacgggactgtatt
ctttcacagcctggaaatacaatggcatatag
>tig00000001.g86
atggtcacaaacctcctcaactatccaaatcttgcgccaaacgccacggcttatggtgccgacgccgccggcttggtcga
tatcatcaagtccatgtccgatggccaggacaagcgtgaccttcaacaagcctttgttgatagcctgcgcatagtttggg
cagtgtgctgcgcacttgctggtattgggcttctcttgagtctgctcaaccaagagtatagcattgatcgacaactcgat
agtgatcagggaatcattgaaaagcatcagtttcgtcctcatacggagagcacggaagcttga
>tig00000001.g87
atgccaactgctcgacaagaagctctgaccgccctcttcaggctcccccagagcgaaaagagctatcacatctccagcgt
cagtgtggaaaacttgcttgtcagctgtatatgctggcgctccgattttgtggggatcaatctcctgggtgagatccttg
atatgtgcgagaacaacatcggctggctttccatcgaattggtgatcctggcggccgcggattggggcaatgtgagatgc
aatgccggcatagatgatgacattctcctcacgagtgtagttatcaactggcactcccttgacgaccttgaaaccatggc
ctag
>tig00000001.g88
atgccttccttctggcggcgtcccttccgcagcaatgaagagcctcaagctgctgaagtggaagagcgtggatcatcaga
cagcgatccctctgagctcgtcgttggagatacctattatatcgcaggcaaggccgccaacaacaaagacacatcttatc
aagatgcctctggtgctcccgtggaagaatcatcgcccctgggatatgatgttggacccatgacgattttgttcctcaac
gtgagcaagatgattggcacaggcatcttttcaactccttcgacgattcttgccgggacaggcagcattggactaagttt
aatatggtgggctcttggcttcttgacatcgattacagcgtttgccgtgtatctcgaatttactgcctactttccttcgc
gatctggcgctgaggtggtgtatctcgaacaagcgttcccaaggccacgctggctgttctcaaccgcatttgcttttcag
tctgttattctatcatttagcagcgcaaactcatatgttttggctcaatatcttttcaaaatgacggattatacccccac
agattggcaaataaagggagtagccatagctggttatactgtcgccctcctcgtcgttatcttacacaatagatttgcat
atcacctggcaaacgcaatcggctttgtcaaaatcgctacactggtattcatttcgataaccggattcgtagttctcgga
ggacatactcgcgttgagaacccgacagccaatttccataattctttcgaagggaaagctaccgcatatggaataacgaa
tggcttgtacaaaatcattttttcttatgcaggattcgaaaatgctttcaatgttgtaaatgaggtcaagaaccctgtca
agcacattcgacgtcaaggctacattgctatctggtctgtcagcattctttacatactcaccgtcatcgcttattatgct
gctgtcccgaagcaagacatcatcaagggcaagctgaccgttgccaatctttttttcttaatcgggacctcgagaatcat
tcgcgaatgtggtcggcagggcgtactcccatggacaaagttctgggtctcaacgtatcctcttggtaccgccctcggcc
cgtatctcttcaaatacggcatcacgcttatcatgatcctggcccctcctgctggcgatgcttttaatttcggtatgtgc
caggattttgtgccgattcccatcattgtcgccgttttgtcactaaccaagctcacagtcagcgaccttcgcatttaccc
tggctctttcttcgacttcttgatgagtgtcggtctcctcatcgtgagacgcagacggaaagctctcaatctaccaaggc
ctgccttcaaagcctgggatgtcgttatttggtttagcatcctgaaaaatctctatctccttattatgccctggtatcct
ccagctggaggcgcaactggtggtgacgtaagtttttggtatgctacatatgtagttgcttcgattggcattctgttggc
ttgtgtcgcttattattggctttggattcacggtattccttatttccgaggctataagatccgagaagaggttattactc
ttgatgatgggtcaaaaagtcaccgattggtcaaggtgccaaattctgaagttgaagagtgggataagacacatgatcac
gctgggcggatcattgctgaggctgccgaagtgagtgacaagacagctgacaatgttttggtggtcggaaaggacagcgc
cgtatccagcacaaaatga
>tig00000001.g89
atggccaaaacgtttataagagatgaggaactttgcaggcggtatgcgcagtttgcatccgagctggaccggtggcactt
caagatcatctactggttcatgttcgtgcttaatcttgtgatcctgttcattgcatcttggacatacacaaaaagccagg
aagcgaatgagcagcttagtcacgagccacagaggcgatcaaggagtctagtcaagtacatgctgatgtgccttggctgt
gttctattttcagccgcattggttgttatggaagcctttgctctcttggctctgcaattctgcgatggggagaatctgat
ttccctatactggtctacttggaccatgatccaggttggatccctgatcgcaatgatgggcatcatccttgccatggcac
attcgttgcgaaacaggagacatccaccgtgggctcttgctttgggaacgccggttctcgtcatcgccggtttgttgcat
ctcatccacgattgcacaaagaagcgggtcaataagattaaaaacggttccatcatgaagagcagcgctccttctatgag
tgaagtgaatacaatccaagggaacccggaagacgatctggagaattcgatcttgggcgagttcattggattcacagtgg
aaggcggtccaattgtccgcttcaacgattctatgccactgaatctcaaccccgactacggattcgaagttttgggatac
tgcgatggcactcgaccagtagtggcatatcaaaagggctccatccagtctggcctttgtctggtcaaacaccttgatgc
cgatgcgccatcgacgcccgggctaagcagcagaatcgccatgggcttggaaaaggtcaagcacgttgtgctggtgcttt
ccggcaagggaggcgtgggcaaatcctcggtgacgacgcagctggccctgtctctgacgcttgccggccattcggtggga
atcctcgacgtcgacctgaccggcccatccatcccgcgcatgctgtcgatcgaggcctccaaggtcacgcagatcccagg
aggatgggctccggttcccgtccacgaggcagagccggaaaacggcctggggagtctacatgccatgagtctgggattcc
tgctgccccaaagaggcgacgcagtggtgtggaggggccccaagaagacggccatgattcggcagttcctcaaggacgtt
ctatgggacgagaccgactacctcctcatcgacacacctccgggaaccagcgacgagcatatatcactggctgaaacgct
acagagagacgcccgcccaggccaggtggccggcgcggtggttgtgacgacaccccaggcagtggccaccgcggacgtgc
gcaaagagctcaacttttgcgtcaagacgggcatccgcgtgctgggagtggtggagaacatgagcggcttcgtctgtcca
cactgctccgaatgtaccgacattttcgggtccgggtttattgccctcgtcgaagaaggccagcggccgcattacccggc
aggaacggtggtcaatggccgggacatttcgagcgatgagaagaagctcgacaacacacagaacaagggcgacgggacgc
tggttgacaagtacaaggactgttcattgttccacatattcgtaggcataaccgcccagctcaaggagaaggtgaccggg
gcagaaattacatga
>tig00000001.g90
atggccaatctttcggtccccaacaattacaccttttccccgtcatcggcaacgccccacttgacaatcaaccacgacaa
tgccgcggaattggactcgacctatgcctttgaagggcctgaaaagctcctggaggtgtggttcgcgccgagtgcctcag
cactccccaggggcgctcaacctgcgggcctcaaggccgtgtcctctgagacttgggagaccatgcttgacatggtaaac
tgcaagattctctcagtgctcgagtccgacgctgttgatgcctatcttctctctgaatcgagcatgtttgtcttccctca
caagctcatcttgaagacttgcggcacgaccactctcttgcttggactgcagcgcctgcttcacatcgccgccgagcatg
cgggcttcccctttggcaatgccacgtctgcaaaggaaatcaaggccgttgctactccttaccgagtcttttacagccgc
aagaactttctcttcccagacaagcagcacggcccccaccgcagctggaagcaagaagtcaagtacttggacgacatggt
tgatggcggcagtgcctacatggtcggaaagatgaatggcgaccactggtacctctatatcacgtctcctaaccgagagt
tcaccccgcccctgacccctgactcggagcaaaatgagatggccccagccagcttctcacttcccgccagctttggccat
ggaggacctgggagcgacgaaacgctcgagattttgatgacggatctcgatccagagaatgccaagcagttttacctggc
acacgcgagtgcggtcgcgtgcgacaaactctctgccgaaaccaccaaggctcgtcaagatgccgtcggcggatcctcga
ctccactcggtgaggttgatgtctttgccgatagcatcgagtccgacctccatgagccgtgcgagaagcccggtgaaatc
gagggtctgaccaccgaaggccacgccctcggcacggttgtgtccgagcagtgcggtctcgccgacgtctatcccacctc
tgtctacccggacgcccgcattgattcctacctcttcagcccgtgcggattctctgccaacggcatcatccctccgcccc
cagccacgcaggagggtggccaggaaagcggtaagaatgccggacactactttagcgttcacgtaacccctgagactggt
ttttcgtttgcttcattcgaaaccaacgttccaggaggccagagcggccggaccactgccgagattatcgagcacgttgt
tgaaatcttcaagcctggccgcttcagcgtcaccttgttcgaggccaagggccgtggcgacaacacctacggttcggcca
aagctgaagccaagggtcttgctgctcagcgattcatcgattctgtgcgcggatatcgccgtattgatcgcattgttcac
gactttgaggactacgacctcgtattccgcttctatgagcgtgagggctgggttggcgacaagaaggcccgtgtgggaga
ggaaatttga
>tig00000001.g91
atgaaactgaggggatcttgtccagatccaatccaacacccatatccttcttcatattccattgctggtcgtctgcagaa
aattgccagcggacttgcatcaaatttcctctcccacacgggccttcttgtcgccaacccagccctcacgctcatagaag
cggaatacgaggtcgtagtcctcaaagtcgtgaacaatgcgatcaatacggcgatatccgcgcacagaatcgatgaatcg
ctgagcagcaagacccttggcttcagctttggccgaaccgtaggtgttgtcgccacggcccttggcctcgaacaaggtga
cgctgaagcggccaggcttgaagatttcaacaacgtgctcgataatctcggcagtggtccggccgctctggcctcctgga
acgttgtgtccggcattcttaccgctttcctggccaccctcctgcgtggctgggggcggagggatgatgccgttggcaga
gaatccgcacgggctgaagaggtaggaatcaatgcgggcgtccgggtagacagaggtgggatagacgtcggcgagaccgc
actgctcggacacaaccgtgccgagggcgtggccttcggtggtcagaccctcgatttcaccgggcttctcgcacggctca
tggaggtcggactcgatgctatcggcaaagacatcaacctcaccgagtggagtcgaggatccgccgacggcatcttgacg
agccttggtggtttcggcagagagtttgtcgcacgcgaccgcactcgcgtgtgccaggtaaaactgcttggcattctctg
gatcgagatccgtcatcaaaatctcgagcgtttcgtcgctcccaggtcctccatggccaaagctggcgggaaacgtggca
ttgccaaaggggaagcccgcatgctcggcggcgatgtgaagcaggcgctgcagtccaagcaagagagtggtcgtgccgca
agtcttcaagatgagcttgtgagggaagacaaacatgctcgattcagagagaagataggcatcaacagcgtcggactcga
gcactga
>tig00000001.g92
atgcagaacgtcgccttgcgtatcaatctcaacctcgtcacgccctccttctctcgcatcacgtatctcaagacgtgggt
cctgcggtgccatggctgcttcaacatcaccaaggatatgaacaagcagttttgccccaagtgcggccagagcactctta
caaggacaagttgctcaacggaccaacacggcaacttcaagatccatctcaagcaaaacttccagtggaacaaccgcgga
aatgtcttcagcgtgccaaagccggtccacggcagtgccaacggaagactgccgaagaacgttggtggcaagaatggctg
gggcagagacctgatcttggctgaggaccagaaggagcacgtcaaggcactggatgaccagcggagacagaggaagaagg
atttgatggacgacgatttcttgcctggtttgttgacgggcaatagatcgggagcaggcaacaggatcaaggttggtgca
ggacgtgctgtgaactctaggcggaagcggtag
>tig00000001.g93
atggcaaccccgctggctcaacctacagagccatctgcgactccgactgtcgcaacggcgaagccgattcacagcctcgt
tcttgataccggtccgctgatcaagaacgatcctcctgccagtgtcctcatcgccaaggccgaaaagctctacacccttc
ccaacatcattagcgaaatccgcgacgttgcgacccgatctcgagttgaaacaacgctgttgccattcgtcaccctgcgg
tcccctaggcccgagagcttaaagttcattgcagactttgcgaaaaagactggtgattatggagtacttagcagaccaga
catggaggtgcttgcactgggatacgagctggaatgcgagaggaacggaggcgactggagactgaggaatacaccgagcc
agaaaggattgaatggcaagccgcaacaggataagccgacggaggaagcacaagaagaaccagctccagcggatggagct
caacagatcaccgaacccgaagagacgccagaagccgcagacgaacaagagaatgcccagtcagagccacatgccggggc
cagcctcaacaatgacatgcagaacctcagtctggaagcctctggcaacagtgaagagcaacccacaccgactggggcaa
cggaagctgtcgaagaaactcaagattcttccccggttgcacagcagcctgaagaggttccagaggagtctgacgatgag
ggctggatcactccgtccaacctcaagaagcagcaagccattgactctggcgcggctggcactaatgacaaagccctcct
aaaattctgcaggctgccatcctga
>tig00000001.g94
atggaggaccgcgctgtttctttcttatctacgcacaatggagcaccgaacccggagctttcgcgccatctcgttccagc
acgctctggcgagatccggtggccggaggcgttcgctcctcgaaccttggagcccagctatttgcgcccactccgtccgt
ggcgcttctgccccgacgacgcggccaccccggccctcctcctctggctcatgcagatgcagcctctgcaaccttattag
>tig00000001.g95
atgtctgatacatccatcacttcgccatcggactctgaaaagggccgctacgatgtgaaaaagactgccaaccccaacct
gtcagacgagtcacccggtgagactggcgaagagttccgcgaagacgccgaacgcgccatcgcagaggcaggcgagcaca
aattcaaccggttaggatggaagcgtctcaccgtcgtcctcatcgtcgaagccattgccctcggcagcttgtctttgccc
agtgcttttgctactcttggtatggtggctggaaccatctgctctgttggcctcggtcttcttgccatctataccagtga
tcttgtcggcatggtcaagatcaaattccccgaagttgcccactatgccgatgctgctaggttggttgctggcaagtttg
gatatgagctcgttggagccatgttcgcccttcagctggttctgctcatcggatcgcactgcttgacaggcgccattgcc
ctgctcaacatctccaacaatgccatctgctccgtgggctttgcagcaatctccgccatcatcctctggcttctggcact
tcccccagtttcaccgaactggccatcctag
>tig00000001.g96
atgatacggggtgcgtgtacgggcttcgtaaacagcgctcaggcgatttacgccaaaggtgcgcaggtgaagggtccccg
gacacttccattgcggtattggtttttctgtagccgcagcactggcgtaggttccagcgaccagcacaacaagaccaaca
atcatggaaatactgctcagaatcaggtggacaaggttcttcctctcaaagatgctgccttcacggaggagcatgaacca
gaagatggcggggaagtagtagcgtccgacgacggtgccgttgatggatcccgagatgaagatgacgggcaagccaatac
caaaagcaaccttggagatgagagggccggcagagagcagagcgggggacttgacatcaggtccaacaaaggcatagatg
actgcaccggtgatggtgtaaatagcaatctcgatgaggccaagagcccagatggactttttatagtccttgggagtgtg
catctcgtccatgaaggagaactggcagatggaaaagcttgccagaagccagaggatgatggcggagattgctgcaaagc
ccacggagcagatggcattgttggagatgttgagcagggcaatggcgcctgtcaagcagtgcgatccgatgagcagaacc
agctgaagggcgaacatggctccaacgagctcatatccaaacttgccagcaaccaacctagcagcatcggcatagtgggc
aacttcggggaatttgatcttgaccatgccgacaagatcactggtatagatggcaagaagaccgaggccaacagagcaga
tggttccagccaccataccaagagtagcaaaagcactgggcaaagacaagctgccgagggcaatggcttcgacgatgagg
acgacggtgagacgcttccatcctaa
>tig00000001.g97
atgattgctaccggtatcaaggctggcaacgccgacggcggcctgtcatcagttccctggtctgcatggcctaaggagga
cttgactttcgtcgatgctttcattgctattacaaacatcgtctttgcgtacagcttttccatctgccagttctccttca
tggacgagatgcacactcccaaggactataaaaagtccatctgggctcttggcctcatcgagattgctatttacaccatc
accggtgcagtcatctatgcctttgttggacctgatgtcaagtcccccgctctgctctctgccggccctctcatctccaa
ggttgcttttggtattggcttgcccgtcatcttcatctcgggatccatcaacggcaccgtcgtcggacgcttcattttct
cacgcgtcttcaagaactccatcatccgatacatcaacactcccaaggcatacgccatctgggcttctcttcttgctgtc
ctcaccattatcgcttgggtcattgccgaagctatccccttcttctccgaccttctctctatctcgtcatccctcttcat
ttccggcttcacctactacttccccgccatcttctggttcatgctcctccgtgaaggcagcatctttgagaggaagaacc
ttgtccacctgattctgagcagtatttccatgattgttggtcttgttgtgctggtcgctggaacctacgccagtgctgtt
gacatcaaaaaccaataccgcaatggaagtgtccggggacccttcacctgcgcacctttggcgtaa
>tig00000001.g98
atgggcgctagagtcatcaaagttgagcgtcccgaagtgggcgactttgctagggcgtacgactcgcgagtcaatggcat
ggcatcgcattttgtgtggaccaatcgttccaaggaaagtctcgcgctcgatctcaaacgtccacgagacttgagcatcc
tgaaaaagattctccttcgcgccgacgtcatggtacagaatctggcgccgggtgcggcggaaaggcttgggctctcacac
gatgaacttggaaaaacaaactcgggcatcatcgtatgcgacatctcaggctacggatcgcacgggccttaccgtgacaa
gaaagcatatgatttgctcgtccagagtgaatcgggaatgcttgacgtaacaggcggcaaaaccgaaccggccaagacag
gaatatctatagcagatatcgcggccggaatgtatgcctattcaaacatactggcagcacttctggaacgcgaaaagacc
ggaagaggccgccgtattgatatctccatgctagaaagtatggttgaatggatgggcttccccatgtattacgcctttga
tgggcagccggggccggctcgggcaggcgcatctcatgcgacgatatatccgtatggaccctttgagacgggagacggag
cttctgtaatgatgggcgtgcagaatgagcgagaatggactattttgtgtcgtgatgtattaggtgatgcagctttggca
gcggacgagcgttttgcaactaatatcctgagaagtactaaccgggtagaactgaagaagattatatgtgcctgcttctc
tgatctcacagcagatgaggttattgagaagctggacaaagcgggcattgcaaacgccagtgtcaatgatatgcaagggt
gtggaatcacccacagttgcgggcgagggagcgttgggttgaggtaa
>tig00000001.g99
atgcccaacaccaggcaaatcaaggcatgcagccgatgtcgtctcttgaaactccgctgcgacaagaccaagccgtcgtg
cgagaggtgtatccggtccaaggccagctgttcgcttcgatttgacaactcagcacaagcagaatcaacatcgaatcatt
ccactacagagagcaacgctaccaacaacccctcggcgcgctcgagttccgatcagtcaccatctccaagtgacagatct
gcgccttcatctgacaccgtcaccgtcgagagagaccagagctcaaaaacggttaggaggcgacagcgcgcgcatctctc
ctgcacacggtgccatcgcctcaaagtcagatgcgacaaacagctgccttgctcacgatgtcgtcgctccggattcggtc
ggcaatgcacatacactcatcgagtcgagaatgactcgtcagcttcagcgagcgatgctgcaacggacgctgtctttgtg
aaggcagaggaggatccccaatatgccgttacctcgtggcgcacgagacgccgaggcacgacccattggaaagcactcat
attacgcgtaagagactccaaagcgctcaaattcgccagcaccatccaggcttgtgccgccaacatcggccatgaatttt
ttcatgccgaggacatctcactacttcatgttgactgctcgatggacatcctccttcccaccaactttcccttcaacagc
ccgggtgcgatgaaatactcatcgttcgacaaggtccgcagcctcatctgtagctaccgtgacaactacatgtcctttgt
cgacgcctatttcgctatataccagcctgtgcatcctatcattgatgctgctcgcttcatggaggagatcaactgtttct
ggaacgatccttcagaaatcgatgtctcttggttatccagcttcctcatggtgctggcattaggctgctacgctgtgaat
cgagatgcggcatcaacaatcgagctttgcgtagcagccgaagcatgcttagccaagacgcccttcatggtccggccaag
catgtcagtgatgcggacgttttgtctcatggtccttgctaagcaactggcaaacggatcatgctggtcaattgattcaa
gttggacgctgctgggcatcgtcgttcgactcgccgtttgcattggcctccataagcctccaccttcggcccccgttgaa
ggtaatgcgatgacttattccgactggcaatccggccaaatcttatggataaccatagtttacttctgtatacagacagc
ggcgattacaggcatgccgtgtctgctttcttcagatgatatcctcgaaagaaatgccatcgaggacacccttctgtctc
atattgaggaactcggcccatggctatctctgagtgattcatttcctacgatatgcaaaatcatagctagagtgaactcc
aacaccgaaaagccttcatacgacgagatccttggatacaacgccgacatgagaagactcatggccatcactctagaaca
tcctggctgcagaggcccattgcgtgccaccctcgacatctttttccgccgcattctaatggtccttcatcgctgccacg
cgttgcgtcccaacgcacctacattgcaccccgtctcgtattgggcttctcttgagtgcagcctagcaatcctagtccat
caccgagatttctgcgagcacatgggacatcccgataaccgcgatcttttgggccgcatgtataagctcgacttcttcgc
agccgccctgacggctggcgttcatctgctcctaatagacgcaccgcttgcggatggcttttctatcccacctaggcaga
caatctttgaaactttggagacgtgcacagagatatggggcagggacattgagagatccatttgctttcgcgccggacac
agaacactgacgcaaattctctccatgctgtctgatgtggacaatacgaggaatcatgaattacctcattcatag
>tig00000001.g100
atgtcttcacccaagtttgatcgccctcctccagagataaccattgccaaattatccttcccggctcctcgcgtgcttct
cgttacgatttcacgtcccaaggctcttaatgccattgatattgcaggtagctgggaactcgcttcgctctttgactggt
tcgatcaggagccctcgttatgggtcgctatcgtgactggagaagggcgcaccttctcagcaggtgctgatctaaaagcg
tggaacgccgagattggatctggtgggtttagagaaatgccgccttcaggatttggtggcctctcgcgtcgcacaggcaa
aaagcccgtcatcgccgcagtcaacggcattgcatatgggggaggcttcgagatgacagtcaactgtgacctcgtcattg
cgagtgctactgcaaagttttgcttcccagaagtgaagcgtggtgtagctccgtttgcgggtgccatgccgcgtttggtc
cgtacgataggaaagcagcgcgccatggaactaatgttaacaggacgcgtgcttccagctcaagaggccaaggagtgggc
cctcgtgaatgtagtttgtccagaaggccgggatgtcgttgatgaagctctcgagtgggctaaagtgattgctgagaata
gccccgactctgtcattgtgacccgtcagggaattaattggggttgggagggcgtaggcgctgatgaagggactcgtatc
agtaacagtttatggcatcataagctgatggctggagataacatcaaagagggtttgaaggcctttgttgagaagagaaa
tcctaaatggactgatagcaagctctga
>tig00000001.g101
atggcaaaccccctgaaatacacgttcccttctccactggccgggtttgagaatgccccgccgctgtcggatgagaggaa
tgaagatggaaagagctatgtcaatcctcagcgcgagggcctcagcgaggcatacaccaagttcaccgaaccgctggata
acggacgaagaggtggctttgacatacacatctactatttccagcagagcaaggagcaaaccaaatatgcacgcgagctg
tgggaacgcattcgacgcgagttcccggagctgagagtctacaccttttgggatcggccaatcggaccacacccggtcgc
aatgttcgaagtaaatgtcttcactcccgcgcaattcggagcttttgtgtcttggctagccatctggcggggcccccttt
ctgctctggtccaccccaacacaattcctgaggagggagttccggaaaatgaatctgagtaccgtgaccactctcatcgt
gccatttggatgggagagaagttgcctctggattatactatatttgctcactcgcgttag
>tig00000001.g102
atgatcgccaaagctgtcgccgcccttctgctgggcagcggccttgcctccgcagctggcactccgttgacgtccaaagc
tggtgataaggtccccattccagactgggatttgaagagctcctcggaggtatctaaagatctcaaggggctgtccaagc
ctggtgtcgacacctcagcatggtatcacgccggcacatcgaaatgcacgctcatggcgtgtcttctcaatgcaggaatc
tacaaggatgaagatctgtggtactcggacaacctcaatcacttcaactggggccagttttcggttccttggctctatcg
ccatgagtttgcgctggcacccgccaagggcaagcactttattctgcaaacaaacggcattacgtctaaagccgatctct
ttttcaacggccagcagattgccgactccgaataccaggcgggaactggaatctggcgtgatatcaccgtcaaggaaacc
ggctccgtctctatgggtcccatcagtgtagtggtcgacattgacgtcccagttgagagcagccctgccaaggttactat
ccgtgccgaagcccagaacctggagaacgttgcagtcgttctcgatgccgaagccgttgtgtctggcaactcatgctctg
gagggcctctgaagcagacggttaagcttgcacctggtgagaagaagcttgttgagttcaccaagacgattgcgaagcca
aagatctggtggcctaagcaatggggtgaccagcctctgtataatgccaaggtcactttctccgtcaacaaagctgtttc
ggacaccgcccagaccaactttggcgttcgcaaagtcacgtcctttgtcaaccagtacaacgacacccagtacagcgtca
atggtcatcccttccaagtcgtaggcggtggttatggcgctgatatgttcctgcggtgggacggcgatcgtttcacccgc
attgtcgagtatatgctggatatgcaccagaacaccatccgtctcgagggcaagatggagcacccagagctgtacgagat
ttgcgacaagtacggattgatggtcatgcctggttgggaatgctgtgacaagtgggaggcttgggcttataacgatgaac
ttgccatcttcccgccacctgtttgggatgacaacgactaccagacggccaactacagcatgattcacgaggcttccatg
cttcagccacaccccagtgtgttgacgttcctcgtaggaagtgacttctggcccaacgacgaggcggttgtgctctatgt
caacgccctgaagaatgctggctggcagactcccatcattgcctctgcctccaagcgcggtttcccggcactgcttggtc
ctggtggcatgaagatggacggcccctacgattgggtgccacccaactactggtatgacactgagccttccgaggaccgc
ttgggtgctgcctttggtttcggctctgagctgggagctggtgtcggcactcccgagttgggttctctcaagaggttcct
cagccagagtgatctgaatgatctgtggaagaaccctaacaagaacctgtaccacatgtccaccaacgtgtcttcgttct
ataaccgcaagatctacaaccaaggtctcttcaagcgctacggtgcccccacctccctcgacgactatcttcttaaggcc
cagatgatggactacgaagcgacccgagctcaatacgagggcttttcctctctgtggacagccagccgccctgcaaccgg
taacatctactggatgctcaacaacgcttggccaagtcttcactggaaccagtttgattactatatgcaccctgctggct
cttatttcggcaccaaggttggctcccgtattgagcacgttgcgtacaactaccaaaagaaggaagtctgggttatcaac
cattcgctagaccagacgggcccccgcaaggttgacattgagctcattgacacgaatggcaagcaaatcgccaagcagtc
tgttaacatcaacaccaaggccaactcaggcttcaaggctgccgacatctccagccagattggcaagctgtcaagcgttg
ccttcctgcgcttgattctgtctgacagcaaaggcaatgttctgagccgcaacgtttactgggtcaccaactcgatcgat
aagcttgactgggatagctcaacttggtattacactcaagtcaccagttttgtcgactatactcctctcaacaagctgtc
tgccgctcagatctctgtgacgactggtagcagcaggcgcgtagccggcgttccaggaacacaaacccgcacagtcacgc
tcgaaaacaagtcttctgtgccggctgtctttatccgcttaactcttgtagataagagcggcaatgatgttaaccctgtc
tcctggtctgacaactatgtgactctttggccaaaagagaagctgcagttagaggtaggaggatgggatgccagtggtga
cagcatccaggtatcggaagccctttctcatcctcagagcctcatccaagtcctccatctcggcctgtgccgtcttctcc
gtaacatctggcttcgcctcccaagccatctcaccttcttcaagcttcttgttcaagttgttaaggatcatcttgaacaa
aaagttgccgacaatggtgacgccgaacatggccagaacgataccgtagctcttgcggtagccgttctcggacagagccc
agacgtaagagccagccacattaccgagctggctgaaggcattgaccatggcaatggcaactgcacgcttggcgggcgga
cgagggaacgaagagctgatccaactgtagaagacgatgaatccagcataggaaccggcttgcaggaagagggcgacgta
gcgggcagcaacgttgagggtggacatggagatgacgaagccaatgattcccatgataattgggccggtgatgtgccaaa
actgaaacactccctgttcagaggagtccgaatccgcctcaccgacatcctcaagcatacgcagctgggcaacctgcctc
tcctcttcagtgaagccacgggcattagtgggcagatcgggcaggatgaaggccgcagacagtgcgatagccatagtggc
agcaccttcaatgatgagcagagcacccggcaagaaggcagcttcgatgaatcccaggaagaatcgaatgacaaccaggt
ccttgaagtccctggcaaggccagagagtgtggagatgagaccccaaacaatcatggcgcaggagatgtagagagatggg
cgcgtgatgcggttgatgaacatgttggacgggacctgcatgagaatgtacccaacatacagaatgctgagacatgtcgc
atactgggtgtcattgagcccgagatccttctgcaagcccttgagacgcgccgcaccaatgttgttgcgatccaagtagt
tcatgatgtagatgaggatgaagagcgagcagcgcgcatcaagcttgcgcttgaggctcttctcaacttgagctcgccga
accggatccatggccgcggcaggatgaggctgcggcgcatcatttgtgagggcgtgctcgaggttctcaatcctctgctt
ctcggcttccagggccaggtcattggcccgcgagatatcgtcagtcattgtgaaaggggaagaaatattgactggcttgg
gaaaagcaaagaccgtctacacctcaaaatgacgattccgggacgagggaacaccagcggagaaactggcatgactgggt
ag
>tig00000001.g103
atgactgacgatatctcgcgggccaatgacctggccctggaagccgagaagcagaggattgagaacctcgagcacgccct
cacaaatgatgcgccgcagcctcatcctgccgcggccatggatccggttcggcgagctcaagttgagaagagcctcaagc
gcaagcttgatgcgcgctgctcgctcttcatcctcatctacatcatgaactacttggatcgcaacaacattggtgcggcg
cgtctcaagggcttgcagaaggatctcgggctcaatgacacccagtatgcgacatgtctcagcattctgtatgttgggta
cattctcatgcaggtcccgtccaacatgttcatcaaccgcatcacgcgcccatctctctacatctcctgcgccatgattg
tttggggtctcatctccacactctctggccttgccagggacttcaaggacctggttgtcattcgattcttcctgggattc
atcgaagctgccttcttgccgggtgctctgctcatcctgtccaagtggtacacgcgccgcgaactcaccacgcgaaatgc
tctcctcttttgcggtaacctcatctccaacgccttctcatcgctggtggcggccggagtattgtccaatatgcagggta
cactgggtcacgctgcatggcgatggctgttctacattgaaggtgctgccactatggctatcgcactgtctgcggccttc
atcctgcccgatctgcccactaatgcccgtggcttcactgaagaggagaggcaggttgcccagctgcgtatgcttgagga
tgtcggtgaggcggattcggactcctctgaacagggagtcttcgacggtcttatcatgtgtggcaaggacgtcaaggttt
acctcatgatgcttacactgacggcttatgtcgttggtctgtctttcaacgcctttttccctacactgactggaaccctt
ggctttggttatgttcctacccttctgatgagctctccccttgggtctttgcttgtctcgtctcgctcgctgtttcgtgg
aacgctgatcgcacgcaagaaaaggtggttttggcacatcaccggcccaattatcatgggaatcattggcttcgtcatct
ccatgtccaccctcaacgttgctgcccgctacgtcgccctcttcctgcaagccggttcctatgctggattcatcgtcttc
tacagttggatcagctcttcgttccctcgtccgcccgccaagcgtgcagttgccattgccatggtcaatgccttcagcca
gctcggtaatgtggctggctcttacgtctgggctctgtccgagaacggctaccgcaagagctacggtatcgttctggcca
tgttcggcgtcaccattgtcggcaactttttgttcaagatgatccttaacaacttgaacaagaagcttgaagaaggtgag
atggcttgggaggcgaagccagatgttacggagaagacggcacaggccgagatggaggacttggatgaggctctgaggat
gagaaagggcttccgataccttcttaacagtggtggccgcgatattcctgccactgacctggatgctgtcaccactggca
tcccatcctcctacctctaa
>tig00000001.g104
atggttgataacccagacttccttcttttggtagttgtacgcaacgtgctcaatacgggagccaaccttggtgccgaaat
aagagccagcagggtgcatatagtaatcaaactggttccagtgaagacttggccaagcgttgttgagcatccagtagatg
ttaccggttgcagggcggctggctgtccacagagaggaaaagccctcgtattgagctcgggtcgcttcgtagtccatcat
ctgggccttaagaagatagtcgtcgagggaggtgggggcaccgtagcgcttgaagagaccttggttgtagatcttgcggt
tatagaacgaagacacgttggtggacatgtggtacaggttcttgttagggttcttccacagatcattcagatcactctgg
ctgaggaacctcttgagagaacccaactcgggagtgccgacaccagctcccagctcagagccgaaaccaaaggcagcacc
caagcggtcctcggaaggctcagtgtcataccagtagttgggtggcacccaatcgtaggggccgtccatcttcatgccac
caggaccaagcagtgccgggaaaccgcgcttggaggcagaggcaatgatgggagtctgccagccagcattcttcagggcg
ttgacatagagcacaaccgcctcgtcgttgggccagaagtcacttcctacgaggaacgtcaacacactggggtgtggctg
aagcatggaagcctcgtgaatcatgctgtagttggccgtctggtagtcgttgtcatcccaaacaggtggcgggaagatgg
caagttcatcgttataagcccaagcctcccacttgtcacagcattcccaaccaggcatgaccatcaatccgtacttgtcg
caaatctcgtacagctctgggtgctccatcttgccctcgagacggatggtgttctggtgcatatccagcatatactcgac
aatgcgggtgaaacgatcgccgtcccaccgcaggaacatatcagcgccataaccaccgcctacgacttggaagggatgac
cattgacgctgtactgggtgtcgttgtactggttgacaaaggacgtgactttgcgaacgccaaagttggtctgggcggtg
tccgaaacagctttgttgacggagaaagtgaccttggcattatacagaggctggtcaccccattgcttaggccaccagat
ctttggcttcgcaatcgtcttggtgaactcaacaagcttcttctcaccagacacaacggcttcggcatcgagaacgactg
caacgttctccaggttctgggcttcggcacggatagtaaccttggcagggctgctctcaactgggacgtcaatgtcgacc
actacactgatgggacccatagagacggagccggtttccttgacggtgatatcacgccagattccagttcctga
>tig00000001.g105
atggaaaccaagccatcagacaccccacgtatccgcaagaagaggattccggccttgctcacgattaacggttacatcag
atgctccgagctgaaaaagatctgcgcctttatcgatcctccgaaagaggcgcatcagcttcgaatagaggaacttgaac
aacaggttgcagcactaaaagatcaacttctaagaacctctcctggctctcacattgagacaagccacacaaatctcagt
cagccgggcgttggttcacaggtttcatcaaacttggagcaggcaacctttgttccagcagctcaattccactctggtga
actggccctcatacgcccatcgcacacagagtcaccgacagatactgtgttgtccagcaaacaaatcaaatcccactttg
agactgagtctatcacagtacctgactgtgtggatgccgggcttctgaccattgaacaagctgagcaatacttttccatc
ttctttcaaggatgtgaccactatgtaccagtcttcgatcctcgatatgactcgtttcagagtattcgtgcgagaagcag
tctacttttcagcgccatttgtacaattggctgccgcgttgtgattggaaccgatacccagcaatggcacatgctggatt
tccatgtcaagagaatgctaaactgcgctttggcaagaccggctatggcttcgctggagacgattcaggcattgctggtc
cgatcgtgctatgcatctgagagatcgctccttgtcgcggcagcaacacggatggctcttgatctcaattttcccgattc
ctatgacgagatgatcaatcgttctgcggtgccggcaacacgaaggcctttgacaggcaccgacgaacatacagtcgttt
taatgcggagaatgccgaatcattctaaaagcccagccgcaaccgaacttgatctattcttgttctcccaagttgagctt
aatgtaatccgtggtaggatatacgactcgctgtctggtcatataggccttagtgatgaggacatgatggaggcagtccg
cgaggctagaattgacatttctatatggttcgatgactgggcgcacattttcgagaagcacagcgttcaagcaccctggc
tcagtttcaacctgcgtgttcaaaagtgttgggccgaaaatatggctctatgtcgtgtcgttcgagctaccggggtggaa
aacattgacttcatgtcgcctgctcaaaaatcggttgttgccatggccaaggacgctttggaggagcatctggatatcat
gattgaagaaccgagattgtatatccgcaatctgcgattcgcaatggactttgtctgggcaaagtgtgcgttttgctact
tactgcttctcaagctttctattctgttgcctgagagcaaaggacgttccagcagagagcttgtagcacacggcaatatc
ctcttgactgaactaagcgaagccagcggtggtagccacaacggaagccggagcaatactggaaagcaatatctacagct
tctccaagccggcattgagaagttcagcagtgtcacttatgaagctcatgatacgagcctgagcgctgcaaatgtcgaaa
gcctttcatctcgacgagcacctggctatggcacgcaaaatcggatagagttggactcatttatccccgagcagtttata
tttgagtgggatttccccggccttacgctttattcttcatcggcgactggcgttgcctggcttgatgatatccttgtcga
ggcgcttaatgggggcgaagacatatttgggtggctgccgaatgacgcagagagctga
>tig00000001.g106
atgcctcaacaggagcgtgtcccatccacctgggtggagaacacggctacttcagacaagctgctgcagctcgactctac
ggattctcagcttccctttcagttcacacttgatgctcttcgctctaatgtgttccggacaactttcacgtctaaaactc
accctctgccccctcatcccagtgtgcctcctctcaaaaaacggatagaggcttcaacagtaaacgtttcttctaccagc
acaacaaaggagatcaaaatcggtccaatcacagcaacaattgactggactgagtcatcacctctagtttcagtctctct
tgacggcagcaagaatgggcctcttcacgaagatttgccaaatcgctcatatgttgttgacggcgagggcattgcccact
actcgcgctacaacagagataccctgtacgtcgggctgggcgaaaaggcagcccccatgaacttggcagggaggaaattt
gagctttcggcaacagacagtttcggctatgacatttaccgcactgatccgctgtacaaaaacattccgcttctcatcaa
tgcgacgccgagtggctgtctggctctcttttcgaccactcattcgaggggctcgtactctattggggctgagatggacg
gcatgtggggtcgctacaaagttttgagacaagactatggaggattagaagagtacatcattgttggaaaaactctcaag
gacatcgtcacaacttatgcggaacttgctggctatcctcttcttgtgccgagatgggcatttgggtacctctccggcgg
tatgaagtactcaatgctcgacgaccctccggcctctgaggcgctgcttgatcttgcgcgcaagatgaaggagaacgata
ttccatgctcggcgtatcaaatgtcatctggctatacagtggcagagcagccaccgaaaactcgcaacgtgttcacctgg
aatcgccatcggttttcggatccagaggcctttatcaaggagtatcacaaactcggcatgaggttaatcgccaacgtgaa
gccctacgttattggcactcatccagagtacgaaaagctcaaagctgcaaatgctctattcatcgacccccacacgaaaa
agacggcggtaacccgactatggagcgccggcggaggtgaaagcgctgagggcggacatattgactttacctccgctgct
gggttcaaatggtggtacgagggtgtcaagaagctcagacaggaaggtattgactgtatttggaacgacaacaacgagta
cacagtcactgatgacggctggatttgcgccctggacgagccttctctcgaggtgagagatgatgtcaaagataggccac
aaatcggtctttggggccggagtcttcacacagaacttcatggaaaggcatctcatgatgcccttgtcgccgtcgatcca
gatgcccgcccatttgttcttactcgaagtgcaactgccggtactatgagatatgcctgtagttcatggagcggagacaa
cacgactagctgggccagcatgaaaggcgccaacgctcttgcgcttaacgcaggcatgtctttaatgcaatgctatggtc
acgatattggaggattcgagggcccgcagccatcccctgagctgcttcttcgatgggttcagattggtacatactcgcag
cgctttgcgatcaactgcttcaagacgctcaacgaaaataacatcggagacgttattgagccatggatgtacccggaaat
cacacacttggttcgcaaggcaatcaagagaagatatgccatgatcccctacatctactccttgatgctggagagtcatc
aaacagcccttcctccccaacgttggaccggctggggatacgagcaagacccggaggtttggacggcaccaattacagag
ggcgagacgcaattttggctcggagatgccctactggttggcggcgtatacgagcccggcgctacccaagcacgagtcta
tcttccaaaagcctcggatgatgacgagggctacatcaatctcaaagctccctatcagtacctggaagcaggacaatggg
ctacgattgatgcggagtggcacggcgcaggtattgctgtgcttgccaaggtcggaacagcgatcccagtcggcagagat
gtgcaagttttgtctcccggagaaaaagaaaatgtcgccaatctgccactggacgactatcgtgcagttgaaatctttcc
tcctcgccaaggctctagctcaaagcgctatgagacggtgtggtatgaagacgatggtgtatctgctgtcgcgaagaata
aaatctccaaatacactattgcatattcggctgagggatctgaaatcaaggtccaattctccagagatgagacatctggg
tatgtcgcgccttggaagacactggttgttgtgttgcctcctggagatgcgcgaacggttcgttcggccgatggcgtcca
ggctcgtgatttgggtacggacgatgagggaaggaaaagatttgaactttag
>tig00000001.g107
atgagatgcctttccatgaagttctgtgtgaagactccggccccaaagaccgatttgtggcctatctttgacatcatctc
tcacctcgagagaaggctcgtccagggcgcaaatccagccgtcatcagtgactgtgtactcgttgttgtcgttccaaata
cagtcaataccttcctgtctgagcttcttgacaccctcgtaccaccatttgaacccagcagcggaggtaaagtcaatatg
tccgccctcagcgctttcacctccgccggcgctccatag
>tig00000001.g108
atggctgctcaaaaagacaatcctgatattattcacctcgaaacccctacgggccaaggtgactccaactccaagaacat
caccaacgaaatcacccctgtcccaaatcctaacaccgacactcctcttacgggcagagacaaagctgcccagttcctca
agcaagccaaccagggcaacatcatcgttactcctagtgagaatgctcgtgtcctccgcaagatcgacctccacctcctc
cctatcgtcctcttcgtctactgtctccagtcactcgataagacaactctgtcctatgcgtcagtcttcggtctcatcga
cgacacgcatctgcaaggccaggagttctcatggctaggctccgtggtgtatgtcgcccagctggtttttcagccgctgg
tggcctatgccctggtgaagtttccagttggcaagttctgtgcgaccatggtgttttgctggggtgcggtgttgtgtggc
atgacggcagcgaagagtttcggagggctgatggccgcgagattgttgctaggagcgtttgaggcttcagttgccccgac
ctttatcgcagttgtacaaatgtggtaccgcagaaaagaacagaccactcgaaacgcctcttggtatgcaatgcttggag
ttgtcaacatgctcggaagtctccttacatatggcctgggccacatcaagtctactcttcgaccctaccagatcatcttc
ctcttttgtggctgcatcaccgttgctttttcaatagtcatgtaccttttcatgcccgattctcccatggaggcaaaatt
ccttaaggaagacgaaaaagtcatcgctattgaacgtctgcgtatgaaccagatgggcatcggctctggtgtctggaaat
gggagcatgttcgcgaagccatgctagacccaaaaacgtggctctggttttgcctcatgcttaccatctcgattcccagt
ggcggcatctctacctttggtccgcttatcattcagtccttcggtttcagctccttcaccacgatcctcttcaatatccc
ctttggcgccgtccagatgatttccacactaggcggtgcttgggtatctgacaagatacacatgaaatccgctgttctcc
tattcctctgccttcccctattgcgggctgtgtcatccttctcgttaccggccgtgctccatcagaccgagcagttctgt
tggttggctactacatcatctccgtctatcctggcatttctcctctcatctactcctggtctggccagaatactgccggc
gacaccaagcgcaaagtcactaccgctcttcaagcccagcgagaagccacgctacgaccgaggtctgcgatcaaatcttg
cacttttcgtggtactggcagtcttgattgttgcggggatgctgtggatcaaagtcctcaacacgcgacaagcggcgaga
cggcgagcgctcggcaagtccgaggtgatccgggatctcagtatgatggataggaagggaggtgataatgaatacgagga
ggaggtggaagtgatgcatcagcttcatcgccgctcagggggcagcgcgggccttgctcgacgacatcttacggacggca
tctccggttatgctggctgcggtgccagtccattcaaccatggttgcgccgcggcgaaagtgagatgccagatgctggac
cctctcgtcccagctatgcatcttgagctggcagaagccacacacgctcgtacttgtcctgccgatgctgtaagaggtgg
agattcggtttccatccgtcccacttccggcagcggtggaacttgtgcaggtgttgccataaatggtcctttcgagtaa
>tig00000001.g109
atggataacggcctgttcctgaaggacgaggatcggggcaacgtcggcaatctcaccatggcgggcgtcggcttggagat
ggggatggggatgaccgatacccagcaccgcctcatgcaccagccccaactccagcctcacgccgtctctctctcactct
caccctcactcgcaaccagagctgccggctcagcagcatttcccattcgagcagcaccagcaggcttcagaccagcttcc
ccgccagctgcaggcatccgtccccatggaccagtttgggccacccttcttctcccctcagacccctatgccggcagccc
atatgcgagcccggccggtggaggctccagcttccccgaattccagtacgagctggggtccgactccggcatcttccccg
gcggccccggctctccctttgacggagccgctccgttgccgcttcctccgggcactctgagtgatgccggacatttctgg
gcaacggaggtgcaacagcagccgcagcagtcactgcaagacactaccaggagcctcaacgccatcgacgagttcttcat
caaaaacggcgcccatcggccacctccctctaccgcgattgcagtcttgctgagcggagcaagagaagcctctgcctacg
aaactgttctcccagtcattggtcatctgcacggcgtttgcgaagaggtcgacgatgccaccacccgcgaggggacgacg
caatggcgcatcgagcgagaggctgctccaacggcaactcgatcatcgtccgtctcacataagagaaacagcactcggtc
cgtcaagaagactagggtcctgagaaactggttcgccactcatcaagagcatccgtatccatccgaagacgaaaagtcta
tgctatccgagcagagtggcctcaacattcctgagtggcatgtcaccgatggagcgctggagacattctccccaaatgag
gaaccggtctcggcatcggccatcgagaacgccatctctaaccagggtgacgagggagatgcttacctctacagcttcga
cggcaattacggcaccgacggcgccccttcctcggcaagcagcgagtcagccgtcttcaaccagcacccttcaggtcact
acgaggcctcctccaactctggatcgtctgccttttccttctatcaatccgacgacccgggcatcttctctctatcagca
cacagctccatccatggtggcgacggcgatctgatggctggctcatccaatgcaagggctgctagaggagccgccgcaga
acgaggaaaggcccacatgtttcagtgcaccttctgtcgccaaagctttaaaagaaatatgactggttccaccgctgccg
gaagtgggacggatggaaaccgaatctccacctcttacagcatcggcaggacaagtacgagcgtgtgtggcttctgccag
ctcaagatgcatagctgggacgagagggtccagcatctggcatctcactttcgccgcggcgcaaccatggttgaatggac
tggcaccgcagccagcataaccggagatgccgtccatgaaatcctcgttttgcaaatccgtcacgtcctcaaacgcctta
tccccaacattatcatctgctatgttcataccctcctcctcgtattcattatcacctcccttcctatccatcatactgag
atcccggatcacctcggacttgccgagcgctcgccgtctcgccgcttgtcgcgtgttgaggactttgatccacagcatcc
ccgcaacaatcaagactgccagtaccacgaaaagtgcaagatttga
>tig00000001.g110
atgactcgtcgccctgtctacttcaatcccgctgccaaatcgtggaccgcgccattaacagataccccagaactggcata
tcgtttccactcacagctgccggcttattcaccaaccagcctggtctctctcaagcacttggctgagcaactcggcgtcg
gcgccgtccacctcaaaatgagacataaacttgggcttcctctcgactcttctctcgactccgtcaagcaagcgctgaaa
tgcaccaagattaccctatacgcggccacggatggtaaccatggtcgggccgttgctcgcatggcgtccatcctgggcgt
tccttcacaaatccatgtgcccgtttctatgcatagcggtaccatcgatctgataaagtcagaaggagcccgtgttgtcg
tttcggatggcttctacgacgctgccgttgtcgatgcccgagtggcagctgcccttgacaagaccgccattgtggttcag
gactatgcgtctggtgattatgttcagatcccacaggcatatggttaccttaccatgatgctggaagtcgacggccagct
tggggctactacccctgacctcgttgtggtgcctgtgggcgtcggctcttttgcccaggctgtagtaacacacttcaaac
aacaaggtaaacaaaccacggttctaacagtcgagcctgatacatccgccagtctctggaagagtctcagaaaaggtgaa
tcttccaccacgtcggaaaagacgcccagtatcatggcaggattggactgcgggaccccttcgtccatttcttggtctat
cctccgacacggagtggatgcaagcctgactatttcggactttgaggctcatcaggcttgcggctacttaaaatcccaag
gcgtatccgcaggtccatgcggtgcagcacccattgccgcactcaggaggctgaatccttcggatagagaaacattaggt
ctgaccaaagattcggttgtggttgtcttttgtacagagggtccgagacagtatgagattcctcacagcgtggcaagcga
tgaccctgtcgagttgacacaaaccttggtcaagatcaactcggccaatccctccttggggtctattcctggccctggag
agactgccatcgcccgctacatcactgcctggatggagcatcgtgatattgagactcactgggttgagccaacacttggg
cggccttctgtagtaggcatcgcacgcggatcgggcggtggtaagagtcttatgcttaacggccacatcgacactgtaac
actcatggggtacgatggagatcccctcagcggcgacatcaaagacggcaagctctacggccgtggagccgctgatatga
aatcagatgaggaattcgagagcatcggtacacagcaggtactggaggcgggctggagggccgacggtgccattgtcagc
gagccgaccaacttggaaatccagtacgcgcataaaggtttcgtatggttcgaggtggatatccacggcctagcatccca
cggttcgaggtacgatctcggtatcgatgcaatctgcaaatcaggatatttcctcgtcgaattggataagcatgcgaacc
gtctgacagcgcaagccggcgatcctgttcttggcccaggaagcatacacgcttccatcatcaaaggtggcgaagaagtc
tcatcctacccttctctcgcccagatccagatagagcgtcgaactgtgaacggcgagacgccagagacagtgagaaaaga
gctggaagatatcctcaatgacttggtcgaaaaagtcccaaacttcaaatacaatctccggaccaccttccatcgctcct
cgttcaaggctggccttgaccatccttttacaaagcttgttcacaagcatgttgggaacactctaggcaaggaaccagtc
gtgttaggagcaccctactggactgactgtgcattattagccgatgctggtattccaacgttgctttggggaccaaaagg
agaaggtttgcatggaaaaacagagtatgcagaggttgaatcaataaagcaggtcgcggaagcactgactgcagttgctg
tagagttttgcagctag
>tig00000001.g111
atgtcgccaaatccaacagacgtcggtgcggcgcagcctaccaagggtgttttccgccaatttcgcgaaaatccgtacat
ctttggcctctcggcttttgcgtctctcggtggattcctctttggctatgaccaaggtgttgtctctggtgtccttggga
tggagaatttcggtgcgctcttcccaaggatctatctggacagtggcttcaagggctggtttgtctctacgctgcttctc
acagcatggtttggctccttgatgaatggtccgattgcggatcgctttggtagaaagggctcaatgatggctgctgtagt
ggtgttccttcttggatctgctcttcaatctggcgcaactacaatcggcatgttgtttggtggacgagctgttgccggtc
tggcagttggtatgcttacaatgattgtacccatgtatatgtcagaagtttctacagctggtattcgaggaacgcttgtt
gtgctacagcagttgagcattactctgggaattcttgtcagctactggcttgagtacggcactcaatacatcggcggtac
ccgttgtgcccctgacatcccctactcaggtggcactcctgagaagccaacttttgaccccgaaacgacgttggccccaa
cggctgcactgggcaaagccaagctgcgtggagagtcccttttgccttgcaaattgtccctgcacttattctcgaacgaa
gaagcagcccttcgctcactggcccgcctccgacgtgtccaccccgattccgagtccctaagagaagagtatctctctat
taaagccgaggttatgttcgacgaagctcactctcgggagaagtaccccggcaagaatggtgtcagcctcttcttcgccg
aatactacggtttactgtcaacttggcctagcttcaaacgcgtgtttatcggaagtgccatcatgtttttgcaacaattc
cagggatgcaacgccttgatttactatgctccgactatttttggacagctgggactatcaggaaacactacgtctctact
agcaacaggagtttatggcattgtcaacaccctgagcactctacccgccctcttcctcattgatcgagttggaagacgac
ctctgctcatgtgcggtgctactgggacattcatctcccttatcattgtcggtgctattgtcggcaaatacggcgctggc
cttggcgatcataaagtcccaggtggagttgcaattgcctttatctacatctacgacgtcaacttctcctattcatttgc
tcctatcggatgggtgtacccctcggaaatcttcaacttgggtagcagatccaaggctatggcgatcactactagctcaa
cttggatgtgcaacttcattattggattggtcactcctgatatgctcgagactctcaagtggggcacatatatcttcttt
gcagccttttgcttaatcggtttggtattcacatacttttgcgtgcctgagaccaagggtcgcacattggaggatatgga
tcgcgtctttggtgatgagacagctctgcaggaaaaggagaggctgtttgctattgctgcttctctgggtttgacagctt
ctattccgcctgagaagaccgaggcaatgacagctgaggctgaagagtatgtctaa
>tig00000001.g112
atgaatgtaataggcgatccagcactaggtggcctcgccgattgcgacgacttgtttggtccagtcgctaccaactgttc
atctcctcgattcgactttaccctcaaattcgagcaatccatcctcactatcgctccatcggcgacattcaccctagtcg
atgcaatcgcattggctgcattgagccatcttgagtaccaacgctcagttcgtccttccacaataatcatcgtctatctt
attttctccattgcatttgatgctgttcaatgtcgcaccttgtggttagtcagggcagatgcagtcgctccagtatatac
agccgcgctaggcgtcaaggtcattacgctctttctcgagctcaaggagaagcgcagcatcctgctgcctccatggaatc
atgtcagcccagaaatgactgggagtatcgttaatagaagtcttttttggtggctgaatgacttacttatccggggcttt
cgggcaaccctttccgacaactcgctgtatgatacagacgctgcaatgaagtccacgcagctcctcggccaaatccaagc
tgctagggtcaaatggtctgctcctaagctcgaattttgtcgtcgtaacaagctgctctttgctctgctggactctatca
agggggcgctcatcttagccatctttcctcgcttctgttggattgggttcaagtttgcgcagccatttctcttaacccgc
gttgtcagctatattaccaacgaaaagggggatgatttacagaaatgcacaggtttcgctcttgtcggtgccacagcttt
ggtttacctgggcatagctatctcaaaaggcgcttaccagcatcagctattccgctctttaactatggttcggggagctc
ttgtttctatagtctatattcacacgcttgatgcaaatacgatatcggtcactggtgatggcaaatccgctgccccaaat
tccgctgccttgacactgataggccccgacgtcatggccatcaccggtgcattagagactattcatgagatatgggcaaa
cccaattgagattgtcttggccatatggctgctatctagagaaactggtcctggatctgttggtccagccgttgcagtca
tcatgtgtacattcggcatgacaaagctttccaagcgaatggggccagcgatgaaatcatggaacgttgctatacaaact
cgaattagcactacatctggaattctccgcaacatgaaagagttcaagatgctgggcattatatcctactggatgaacag
tattcaggcactacgagttaccgagctcgaccaatctaaaagatttcgtacattgatcacatatatgaacatgttgggca
ataccccgacggccctcgctcccattgtcactttcggcgtcgcaatggcagttcagagtaaaagcggtgcacactttact
gtcacttcagccttcacatctctctctattatcggtctgatcgtcgctccgctctcacatcttctatattctgtgccatc
cttcttcagctgcctaggctcttttgagagaattgaggcttttgctaataagaacatgatggagtatccacatacattgc
cctcttcaaacagcggcatgttcaacagcgacactgagctttcagctatcactttccaatctaggcggcaggctattcaa
gcaacaaatgtctcctttcgtgtctctggacatcaagagccaatattgaagaatcttacgttttctatagagccatccac
cttcactattattactggcaaggtcgggtctggcaagtctatgctactcctcggcattctgggcgagatgcaagctactg
gcgagctgcaaggctctcttgctggcgcttcatattgttcccagcagacttggcttaccaaggcttccattaaacaaaat
attgccggtccggaatgcggcattgtggatgatgactggtatcacacggttgttgtggcctgtgctttgacaagagattt
ccaagaactccccttaggtgacaatacaaacgccttgacactcagtggcggccaaaagcagcgcgttgcgttggcacgcg
ctgtgtattccagaaagcaagtttttgttgccgatgatatcttttcaggtctggacccagacacacgacggcatatttgg
gtccaagtatttggcccagtggggattttacgccagttgcgtacgactgtcattcttgtcactcacacacttgaatacct
ccgagatgccgatcagattattattcttgaaaagggtgaaatcgcccatcaaggatcatatactgtcgtccgtgaaaccg
ccactcatctagtcaaccaagatgaaaaggaccccgttccatcgcccagtccatcggaaactagtgagcaagtatcagcg
aaagcccacggtgaatccagagacgaagacgagcaggaagcggaagatttggctagaacaggagattccgcactttatct
cctctatttccagtctattggctggaaacatgccttggtggctctatttaccgcaatgatgccggtattcctccagcaat
tcactcaaatctggctcaaatggtggaccgaagcaagtgacggtagctctcagaccaataacggaatgtactacagtgtt
tacgtagcacttttgtccctctttattcttactacaggtcttgactgctggtttatgtttgttaaggtcattcctcgctc
agctacatggctacattggaagttgcttgaaactacattgaaggcttcgatggcatttttccaccgcactgacaacggcg
acttaatcaatagatttagtcaagacatgacacttgttgatcgcgaactccctactgcagtctatactactgttgccgcc
atactcttatgcatcggcgagttcatcttgatcgttctcggagcgaggtatctcgcagcgactctacctgttgcccttat
tattctgtactcattacagaagttttacctcagtacatctcgccaactccgaatattggatctgcaggcaaaggcgcctc
tttataggcaacttctagaaacgattgagggtctggcaactatccgtgcgtttcgctggcaagaagcgatatctcaacaa
tcgctagaattactggacatttctcagcggccgcattacctcctgttatctatccagagatggcttacgctagtgcttga
tctcttggtcacggtctctgctgtgcttctagtccttttcgcagttgtaaccaactctacgtcgccaggatacatggctg
tcgcaatgtatagcgtcatgggcttcagtgagactctttcaaatctcctgacgtcgtggacggcgcttgagacttctctc
ggagccatcactcgtctcagagagtttgtcaaggcgacgccacaggagatcgagcctacaccagacggccgtgttgaacc
accaccatcttggccatcacagggtagaatagagtggcagaatattgaagccacataccagatagagggagaggagagga
ggacggctgttctgcgcgatgtatcactgaccattaaccccagccagaaggttgccatctgtggacggacgggcagcggc
aagtcttctttcctctcgacagtttttaagctggtcgactacacgggcatcattaacatcgacggactgaatatttccaa
aatatcgaacgaagagctgcgcgctcgcataattgttgtttcgcagcatcccgcactcctcccgggcaccttgcgctcca
accttgtcctcccgaatcgcaaggcctctcccccatctactgaggaaatcatcgcggtgctagaatcactcgaggtttgg
gatgctattcagcaatttgggtccctcgataccgacaccaaaaacttgtcgctctccattggccagcagcagctcgtttg
cctagcaagggcaatcctccacaagaaggaaagcaacattctcgtcttggatgaagcaatgagcgcggtagacggtgcga
ctgagaaattgatggtagcggcactggagaaggagtttgcgaaccatacagtgctgtccgtggtgcatcgcctcgatact
gttcgcaaatatgatactttggtggttttggatcagggcaggatcgtgaacattggttcgcccaaggacatgattgatgg
gaacggcagattgacaaggaatggcaccgatatgggctga
>tig00000001.g113
atgccacccgcttttgaaaataacaacaaagcagcagcagatgacactgtggccaagatcaaagctcatggaacagacgc
ggttgcgatacgtgctaacattctcgacgtggacatcggagacacaatagtgaatgcagctctcataggattaaaaacga
atacaatccatatccttatcaacaatgctgcccttgccacatcggagcatctgcttcctattcttcaaaccaccgtcgag
aacttcgataacctttttcacgcaaacgtacgggcgccaatttttacgacacgtgcagcacttccatatatgcccatcaa
gggtggcagaattatcaacgtgagctccgtcacagccaaggaggcggctgacgagccaggaatactttatggtgatagta
aagcagcactaaacagtataactcgatctatggcaagcgctctagctgcagagaaaggcattaccatcaattcaataagt
gtcggacctactaaaactcctgccgtggaagatgctttggccaacttgcccaaagaatttacaaaagggctcaaaatcta
tgccactgctgaaaagcgattggcagagccagaagaaattgcggcaatcgtggctttcgtggcaagcgaagatgctcgtt
ggatgaatggagctagtgtcccagcgaacggaggtgcgatcttactagcagagggctaa
>tig00000001.g114
atgtggcctcccgaggtcttcggaagcctctcagctttcatctcggcttctcccatgccttcccaatatctcgagccaac
gataggatcgatggcaatgtcgactttccgtcaccgccgctcggcagttgcgtgtcaaaattgtcgtcggcgcaaagtcc
gttgcagcgtccaagtgacggggattccgtgcatcaactgctcccaggacagtgtcggctgtgtcctcctagagagcaac
cgtaacaggacagtgccacaaccactgccacaggcctcggcagaacaggggtccaactctataacatcttatgcccctcg
gaatagtgactccagcaaggctgtagatgatggcggccttgctgccagcactgatagccgtggcagcccagacgaccagc
gcattggggccgagatttcctcagcagccttagggcagagtaaccaggctgccagggcaccttttacacagtttgtcgat
gcccatgtctggacactcgagggctactcctcccgtaaggagatgaaggctgccatgtactctcgtgcaaagtgtttgta
cgacaatggtggcgagacggacaaagtcgtcctactgcaatcggctctcctcatgggattctggcactcaaaatgggacg
gacactcacagccgtggtattggataggcgttgcgattagtctctgtcaaatgctcggtctacaccgggacccagattcg
gtcaagtacaacacttcccttcctaaccaccagcgacatctctggcgtcgtctctggtggagttgtttcttccgagatcg
ttcgttgagcctgacacttgggaggccgctaagaattaacctcaacgactgcaacactcctatggtctcgtccgaggatg
tgctgagcgaccttgcagaaataccaacttcaattgccaacggatatattccggacgactttgctcagctagctcaatat
tggattactctaatccagttgagtaaacttctcggcgacgttctcactttgtgttaccagcccttcggccccaatcccac
gctccggcagattgaacttcttgaatcaaagttattgcaaatgcagattccggaacgatatgcagctgaacaaagtcgcc
ttgcatccttctatctgtatcatttacagttacattatcacgcgattttgatcacattttattgcccgtacattgcgaag
gccccagaagacctatcgccggccattaagaacgaatggcaagctgagatgcggaacaagatggactctgcagctgtccg
atccaatgccattgttgataacattgttcgggataagcttctccggtttgcctgcccaatgactctcaacaagctggagc
tttgcatgatggtcatggaagagctggaggaggtatatacatcagcttccgtgtatcgaggcgttttcttggaagcaata
cgtcaattgtatcccaactattctgccagcgcggctggaggttcttcgactgttgaaggagtctctctgcctcgtgcggc
tcccgcggatgactcggccaccctgcccatcatcaacgatgatattcttaccaaccttttggatgaagcatcatgcttca
acttttgggagtcttttagtgatattcagctggagcctctggaaccgagcctatga
>tig00000001.g115
atggcagtacaacagttctatctccttggagagccagtaacgtctgcgagagcaatcgacatctcatcaaacttggatct
cgatggactcaagcacttagttgcctcttatttcgccattgttgagccaaatgggattgggttccaggttcaagaaagcg
cattacaagaagtctcagacatcgcttccatcactgggccagtggctatctctattgatggacatgctgtccgcgaccct
cctggccctaaagggttgccatatcttggcaacttctttgagatttacccagaccacttgggtaaccatcagcgcctttt
ccatcactacggaccggtcataaagaccaataacatgggccgtgtcgtctatcaaacgaatgatccaaacattgcaacta
ttgcatttgctgagtccgacttcttcacaaagaaaattaacgaagcccatccactctacgccttgaagacgccagcagct
ggcgttttcctgggagacactgatacagaggaatggaagattgcccataaattcctacctccggcacttggccccaaggc
tgttcgccactacgcgccgactatgcaaaaaactgtcgaggatgcatctaaagtgtttgatgctcttgatgaacagggtg
aagcgtggaatgtctaccagtatatgctcaagcttggagcccaagccgttggcaagcttaccctgggccttgactttaac
catttttcttcacctgatgcacctgtccatgagatggtccatctgattgccgaggtgctatcgttaaataagaaggttac
ttccaaaggcgattggtacagcagcctgccttttggtgatcccaagcgcttgaaggacgttaagcgtcgggtcgaagaaa
tggtcgaggagtctattcagagggctgctagaggcggcgtagaagatcttcctctccaagacgctgccgtggaggcaaca
aacatggttgattacgcgatccgagctgttgacaacaaaggcgagaagctgccaaagtctagcctcgtctgggctcttgt
tgtcgccactggagctggcttcacaactaccagctcgctgctttcatggctcatttatggattagtcacctatccaggaa
tgcaggagagactcctgcaagagctggttgacaacgatttcaatgaagatacccagattacttcagattacacggatcga
ttggtattccaagacaaatacatcaaagagatgcagcgaaagcacaacccgtcttttcagccgggacgaacagcgaaaac
cgatctcatccttccgggaggctataaaattcctaaagatgctgtcatgattcctgctttgcaccatatccaccataacc
ctgatctctggaccaacccagacaagttcgaccctgatagatgggacacggacgaagttaagaacagaccaaagggatcg
tatatgccatttgctgcaggaccacgaatgtgcattggattcaactttgcactccaagagatcaaagtctttttaccaaa
gttgatttaccgatacaagttcactcgcgaaggagacgcgacggtcgagtacgatcccatgttccagctaatcagaccaa
acaacttgtacgtgcgcgccgaaagacgcgtcaagtggccgcccaagtctgaggctgtaccatccaagaatactgctgca
taa
>tig00000001.g116
atgcaagagtactcgctggaagaagttgccgtgcacaagacacgagatgacttgtgggtaatagtccacggcaaggttta
tgatgtctcgaaatatgtgagagatcatcctggcggtgcagatgtcctaattgatgttgccggcacggatgcaacaacgg
cctacgaagaagtagggcattctgaagatgcagatgggatcctgaaaagctatttaattggcactgccaaggatgcccat
gaagttagccgtcccaagactgttcggctagtccaaaaccaggccgagagcccaaagtctgtcaagcgctcatcgtcctc
tatctccacagttacactggcggctatcccaattgccggtggactgtcacttctatttgcttcgaacggccaactcagtc
ttccagacgtgttagcgaagacttcgctctctcagttgtcgcctcgctggcttccagctgttcacttgccccagggagga
ttctcaaatgggtttattgcagccagtcttttgtgtgctgctgtcggcggtgttattggaagccagctatccaagtttac
tcaaatcgagtcaggctttacaaaatatcccccgcatttgaaaagccacaatgtcgccaaatccaatccccagcttgctc
gaggctggctggagccaaaggaatacaaaagccttccgttgattaggaaagacacgctgtcgccaaatgtctttctcttt
gtgtttcagttaccaaacccaacggatgtgattggtattcctattggccagcacgtcgctatcaaagctgccatcgatgg
agcagatgtctcaagatcgtacactccagtttcgaacaacgccgatctaggcagactggaactggtcattaaatgctatc
cagatggtttgctgactggaaaatatctggcaaacctaaaggtgggcgacaaggttctcttccgtgggccaaaaggtgca
atgagatataagaaaggtctctgcaaaaagatcggaatggttgcgggaggcacaggaattacacccatgtatcagctaat
tcgcgctatctgcgaagacgatacagacacaactgaggtcagcctgatccttgccaaccgaaccgaagaggatattctcc
tgcgcaaagaacttgacgcattcgccaaaaagtaccccaagaacttcaaagtttggtacatgttggatcaacctccgcag
aaatgggcctatggcaaaggtttcgtcacgcaggcagtaatggcttctaaactaccagctgcatcacctgacactaaagt
tatgctctgtgggcctcctggaatggtgaatgcttctaagaaggccttggtaaccatgggatttgaagctccaggggccg
tttcgaagatgacggatcaaatcttctgcttctaa
>tig00000001.g117
atggttgccatggcgaacggcctggcgggccatgagcacgatttctacgtctatgttaaccagtccagctggctcaacac
gccgggcaagggcggatccgagtacagctcgctgaacgaggcgctgccgtactggttcaacgggctggtgccactggcat
atcagctcgacgatgatagactcaaggcgcaggttcacgatgttgctgataccgtcttgggttatcaggctactgacgga
tggatcgggccggaggttggtgatgccagaaacttttggtctcgcactcctttcttctttggcttgacgcagcttgtcga
ggcggatagctcgtgggagaccagagtcgtcacggcactccgtcgcttcatgacgctggcaaacaagatgcttcacaaca
acagccagggatttgcaagctgccctggatacgtggactgcacttggggacaggcgcgcgtgcacgatctcatcatcacg
attcagtggatgctggaaaaatatccatctgaccaggattccctgttgtgggagaatatgaatctgttttacgctcagac
gaactataagtgggcagattggtataccgagggcgtattccaggaggttgtgaatccgaataatgcttccaattttccat
atattcacggagttaatgtcggccaaggcctaaaggcatcttccgtcatctacagaatgacgggggacgatgatatggtc
actaaaagtcagaatgccgtggattggacctttcagtaccacggctcggcctctggatctgtccttgccgacgagaggga
acgcgacttggccccttacatcggaagcgagctttgcacagccgttgagacagcatactcaatggcctacatgtatcagg
tttttggagacaattcgtatgccgaccgtgctgagaagaccattttcaacgcgtttcccgtgatgatgacgggcgataaa
tgggctcaccaatacatggaccagccaaatcaaccgtttgcactcaacatcatcaaaagcgacggcagcgtgccgcaagt
cttcacgacggcaaatagcggcgtggccacaacgtacggcatggagccgctgtatccctgctgtacggtgaaccatcccc
agggatatcccaagtttgtctccaacagctgggtgatgcacgaaggcggtttggcgcatgctctgcttagtccatcgacc
gtaaagactgttgtcaatggaggctcggtaacgattacgtgcgacacaaactatcccttcagcaatgttctcaagtattc
tatcaacgcagataaggcattcactctatacctgcgcatgcccgagtggtcaaatagccagatgtccaccttgtctcagt
ctggcgcgtcttcatctcgcctcaccctggatgcagattctgagactggcatgaccaagatctttgtaaatcccggaaag
actacagttacatacattatcgtcgcaggggtaaggacggaacaaaggccaaacaacagtgttgcagtcttttatggcaa
cttgctcttcgcgttggacgttggcttctcacagacttcgtctcttccgcacggatattatgaccccagtggtcccggta
tttctggcttgccgttccctgagctccgagattattacgttaatagcactaagccgtggaacgtcgcgatcgatccctcc
accattagatatcacggcgtgagcagcatcgcaatcctcccggatcccatctttgagcaaggcgcaccaccgaattatat
gactgtcgatggctgcgagatcgactggcccctgtatctaggcgtgacgccggatgtaccgcctctgaagaggaagtgta
tcgggcagaggaagtcgtacaagctggtgccgtatggaggggcaaagtttgtggcagcccctctgaactatctcaaccga
cccgttgccgtcttaggtgccggtgttcttgggcgaaggatagcgtgtatttgggcatcagcaggctacaatgtgaaaat
tcgggaccccagtgcacagcaacgtgccgacggtgttgcgtacgtcgaggaaaacgtgtcttcatacgcccagaagactg
gaaagactcctggaaaagcagaggcttttgaggatatgcaagctgctgtctctgatgcctggcttgtcatagaagctgtt
ccagaaaagattcagttgaagatcgacacctttgctgaactggacgctctcacacctgccgattgcattctagcttcgaa
ctcatcctcatacaagtcgtccgaaatgctcgagaaagtctctgctgctagaaagactcagatcctaaatatgcactact
atatgcccccagaatgcatggtcgtggagcttatgacggacggccatacaacgcaggatattttcccattcatggttgaa
cggtcacgagaggcagcgacgttgccatatgtcgcaaggaaagagtccacaggcttcatcttcaaccgcctctgggcggc
tattaaacgtgaggctctgactattctggctcaaggggtatccgtgccggaggagatcgactccatgtggacagaaatgt
tcataaaaggtggcatggcgccttgccgaacgatggacaatgttggtcttgatacggtggctttcattgagaaccattat
atcgcagagcgtggcttgtcacctgagtttaccgtcaactttttgcaacaaaactatctcgacagtggtaaacttggaac
taaaagcggaaagggaggtctctactctccagagactaagaccattgctaccaatggtactctgagtgcccccaatatgc
tcgttctggatgttggtctttctgctgctacgcccagcatgagctcaggtgaaatcctccaattcagtccaggtgcaaaa
gccccgcaaattctggtcaagggccaggcattgcctgatggcatcgatattgaccgcccaagcggtcgtatcttctggtc
taatatgggcattccgggaaaggttgatggagccatttattccgcaaacgctgatgggactgatattcgcacccttgtgg
ctcccggcactatcaacacccctaagcaactgatcgttgatagtttgagccagaaaatctattttagcgatcgtgagggc
ctttctgtttaccgctgcaactttgatggctctaacctggagctgttgatcaagaacggcgattttgagaaccaggagca
tagacaagacgtctccagatggtgtgtcggcgtcactgtggctcccaagcttggcaaattttactggactcagaaaggac
cctcaaagggtaacaacggccggattttctgcgctaacattacaactcctgcgggatctcccgaagccatcgacctcgag
gtggatgaagagacaaacactctctattggactgatcgcggcgaaattccctttggaaactccttgaacaaggttcagtt
agatggatctggcctcacagaaaagcccctctcttttggagattacgaagtgctcaccaggcatctcaaggaggccattg
gcttgaaattggataccaagaatggccgcatctacatgactgatctcggtggcaacatctaccagtgtgatcttgatggt
aaaaacaagaaggttctctattcagacgacttcagagcttttactggaatcactctactgtga
>tig00000001.g118
atgctccgcagccatcaaacatccctcacattcacattgaaacaccgtcgaaaaggtgtactcgaattcgaaccaggcgg
cctggccaccaaatgcaatcttcttgctctgggttgtcgggtgcgcgaccttggtttcggggtcgcgaacaagaagatct
tctcggtcgggcatctggggagggtcaatggcgtaggcgactggagtccagagagagctgcagatgaagatgaatgtcaa
aggtggccagaaggcgtgcgtgaccaggcagaggaggatgtccctgacgcggttgctctcctggaagaagcagcggtacg
agacaaggcatacagcaaccagggtcagatagacgaatgcgagatggaagagagccatgtagttgatgagaatggtccac
agacgacggaacatgttcttcctgagcttgggatcacgctcgttcagggccgaggagagcgaaccggtgggcttgaaggc
ctgggcttctccgccaagccaccttggcaggaggaaagctcgaacgatgcagagagcaatgtaaggcgacatccaaagct
ggtaacgagagccacgctggccagtgtgatagccggcggggataaagagaacaaactcgcagagacggttggaaatggtg
ttggcaaagcaggcgcggatgagccatcgcagctgtgtatcgttggcgtatgcgacgaggggtttgcccatgatcaaaat
gatggggatggcaaagagcgagatggacagcaagatcgtgtacagactaagagaggcgtagaggaagccagagaagcgct
gggcgaatgtcatttggcgaaccttgtcaccccacaggcaaaagttgagcttgaacgaagtgtccacggtaccaatggcc
catcgagtgcgctgtttcaagtggctgccgtaatcttcaggaacggttccaaactgaagaggctcgtgaacgtaggccgt
cttccatcccttaccgagcatgagagtcgatgtcgccacgtcttcggccagcgagccaagggggaagtttccaatttgtt
ccaaagcctctcgcctagcgacataaccggatccaaaaagggcaaaacttaccatatcagcgtccaaggccgccatgtac
tggccagcgccgccaggcaacaagtgaacttgatccagaccatagttgaggtttccggccttgaaatgatggggctgtcc
aggaattttggtacgggccatgtagtacagattcgggtaggtgtgcgagaggatagcgcaagaacgctccaggccgggag
acttggcgtcgtccaaaacaatgactctaaagcggtcaatggggtagtcttgatcacaggcgccgcgaaccgtatccatg
acaagctcgtcatcctcaccgcagcaggtgacgaagcaatcgacagtaggcacatcgtttccagtcagcctcatcttggg
cctgtgtctcttcttcagggaccacatggtccaggtgttgtgcatgagcgaggggatggcgacagccagttcgacggcaa
tgaaaacccaggcggcggcaaaggtagtgcccgaggccttttgcgccaagatgacgcaggcaatgcgaagtccaaggtag
gtcaggtacattccggtgttgagaagggtgagaaatggcgtcagagtgtagagatatctcctccagcctttccagatgtc
ggcgtcgtctcggtcgtgcaagatggtcacgccattgtgatcgtcattgtcgctgctaacctctttgcttggagaacgcc
cattctgcggcaaaagagtggtcaggctgatgtgacttggattctgcatttcaaggaaaacaggaagtaa
>tig00000001.g119
atgatgagaggtcaccaggaagaatatgaggagatggttgatattggaaacttccggcgtcatcaccaaaccggctccga
cgactctcatccccgattgctctctgacaacatgaggtccaaccgctccagcgcggcccatcctgatgacttcacagcac
cgcaatggcctccttccattgcaggaacgggaagctccccgtcactgacgttgagaagcggcgctacaacgccatacgac
cacttgtcctcgtcaaaacacttgatatatgctgattcgagatcatctactccaatgaatgggcgttctccaagcaaaga
ggttagcagcgacaatgacgatcacaatggcgtgaccatcttgcacgaccgagacgacgccgacatctggaaaggctgga
ggagatatctctacactctgacgccatttctcacccttctcaacaccggaatgtacctgacctaccttggacttcgcatt
gcctgcgtcatcttggcgcaaaaggcctcgggcactacctttgccgccgcctgggttttcattgccgtcgaactggctgt
cgccatcccctcgctcatgcacaacacctggaccatgtggtccctgaagaagagacacaggcccaagatgaggctgactg
gaaacgatgtgcctactgtcgattgcttcgtcacctgctgcggtgaggatgacgagcttgtcatggatacggttcgcggc
gcctgtgatcaagactaccccattgaccgctttagagtcattgttttggacgacgccaagtctcccggcctggagcgttc
ttgcgctatcctctcgcacacctacccgaatctgtactacatggcccgtaccaaaattcctggacagccccatcatttca
aggccggaaacctcaactatggtctggatcaagttcacttgttgcctggcggcgctggccagtacatggcggccttggac
gctgatatgattcccgagcgagattggcttcgtgctttgcttcctcacgctgtaatggatcccaaaatggccttggtttg
ccctccccagctgttttacaacacgccgccttccgaccctctagctcagtctctagatttcttcgttcacgtcattgagc
ccatcaaggacgccatgggcgtagcctggtgtactggatccggttatgtcgctaggcgagaggctttggaacaaattgga
aacttcccccttggctcgctggccgaagacgtggcgacatcgactctcatgctcggtaagggatggaagacggcctacgt
tcacgagcctcttcagtttggaaccgttcctgaagattacggcagccacttgaaacagcgcactcgatgggccattggta
ccgtggacacttcgttcaagctcaacttttgcctgtggggtgacaaggttcgccaaatgacattcgcccagcgcttctct
ggcttcctctacgcctctcttagtctgtacacgatcttgctgtccatctcgctctttgccatccccatcattttgatcat
gggcaaacccctcgtcgcatacgccaacgatacacagctgcgatggctcatccgcgcctgctttgccaacaccatttcca
accgtctctgcgagtttgttctctttatccccgccggctatcacactggccagcgtggctctcgttaccagctttggatg
tcgccttacattgctctctgcatcgttcgagctttcctcctgccaaggtggcttggcggagaagcccaggccttcaagcc
caccggttcgctctcctcggccctgaacgagcgtgatcccaagctcaggaagaacatgttccgtcgtctgtggaccattc
tcatcaactacatggctctcttccatctcgcattcgtctatctgaccctggttgctgtatgccttgtctcgtaccgctgc
ttcttccaggagagcaaccgcgtcagggacatcctcctctgcctggtcacgcacgccttctggccacctttgacattcat
cttcatctgcagctctctctggactccagtcgcctacgccattgaccctccccagatgcccgaccgagaagatcttcttg
ttcgcgaccccgaaaccaaggtcgcgcacccgacaacccagagcaagaagattgcatttggtggccaggccgcctggttc
gaattcgagtacaccttttcgacgctatatacctgtcttatatttgtcgcatctttccttttctaa
>tig00000001.g120
atgacgatccgcatcctcgtcaacgctgcgctgctggccatccccatcgccgtcactttgggcatcttgttcggcctcca
atcccaccgagcagcaaccggacagccgcctctgtttgcgcctgaaccgcccccgattccatcgcccaaaccgccagcac
ctcccaagaatggcatcaccaaaacgagatactgccagaagtctttcggaatcacgcccgacaccaagggccagcaatat
accttgaaccccaatcagtggaattggaatccgggtgaaccaggagcgctgtgtgtaaatgtcactacgtttaacaacgg
cacatatgccacaagcaccactgctccccagtttatgatttcttggcaataccctcctggaccggcggatgatccagtcc
atgctttccccaacatccaggtcgacagcggtgtattccctgcaaccattagcagcatatccaaggtcgatgtagatctc
gaatggtcttatggtatcggcaatgagaccactgttgccgcaagtcttgcggatctccaggccgataacctcaacaccaa
cgtcgccatcgacatgtttattgatagcgacaagcaagccgctcagaacccttcaaaggccaagtacgaactcatggttt
ggtttgctgccatcggcccagctactcaacccatcggcttcgcccagggccctgtttccactcagacgctagacggcaac
caattcaatctttacactggtgtcaaccaacagcagcaaaacgtcttaacatggtacacgaatacgccagtggagaaatt
caacggagacatttctcctctcatcaacagcctgttcaagctcaccgctaccgaccttccaaagtctggcgactacctgg
gatacctggctctgggctccgaggccttttccgtggacaaaaccgtcaccctttacgtgccaaaactatcgatagatata
gaagcagctacatcaagtagcacctaa
>tig00000001.g121
atgtccaaccgccccaacctcttcgagccactccaacctatcggcgagaatctgtatctctatgaatcctcagatcttac
ttccgataaaggaaaaggcccctctctcatcgttctcttcacctggctcggcggggctacggccaccaggattcagaaat
atctcctcagctaccgcaccatctggcctgcagcaacaatcctccttgtcactacgcgagtattcgagtttgcagctgcg
ccatccagtgctattcgtgcccgtttaaagccggctcgcgatgctatccgtcggcacgtcagtagcagggtaaaaggcag
gccttcgatactattccacgtattctccaatggaggacttcatacggccattcatttgaccctctcgctgcgggacacca
aggagaaagccgaaccgctggatcttagactgtatctcgacggtatcatcatagactgttgccctggacaaacagattat
atgcgcacatacaacggggctatagtgtctcttccatctactctctttggacagctactcggaaagccgctcctcgttct
cgccgtcaccctctctacaagtttaactcatgctgggctagtcgctggcgtaaaagattaccgccgccaactcaatgatg
cgaatgtctttgggagcttggcaaggcggctttacttgtatgcaaaggaagatgtagtggttgggtataaagatgttgaa
ctgcatataaaggaagcaaaagagaagggctacgaagttgagaatgtttgcttcttaaacagccgccattgttcgctacc
caggggaaatgaagagaagtattgggagataatcaagaatttctgggagggatcgttgtcgaagaaggaagatcaaatgc
gatgtagactatga
>tig00000001.g122
atgtcacagtatttccagaccattcataaatggatccccatcatcagccgagtgcgtttaacgtcactggctgactcaga
gctgggtaaccggcccagagcggatttcgctttgttgctcctaactatgaagctcatccaggatgtgcctggaagctcgt
ccaacgcggtgagagatgcgatgtacatctgcgcaaaggaattcgcagcttctctagaaattgcaggtgtatacacgctg
ctcaagcttcaggctaaccttcttatcgcggtgtatgagatggggcacggaatcttcccggctgcctatgcttcgatggg
atgttgtgtcacacaagccatggtcctcggcatccataatcgagatgctcctcaagttttagagcagccgcgcacttgga
tagactgggaggagagacagcgggtatggtggttggttgtaattcttgaacgatatataacatcggtaggagacaaccga
cctctcctatccgctgaccctaagacaacatctcatctacctgtcaatgatgacgcttgggatgctggacaagccatgta
tcctgagcgtctcattctatcatcttccaaacatttgtctgcgagtccatttgctcgtcttgctcaggcctcccacctcc
aaggcgaagttatcaagcattgtaatgataatacgcgaagcctagcactcgtgcagaacgacgtcgaggtgctcagccag
gtcttgtggtccttcctagaggtcatcggcaaagacagggccagcatgatgcacttttacagctccgtgggcgtgtgtct
gagcgcgctgatgaagctatgtgatcatcactcttgcgactcattcgccatttataacgacagggcccttgatgtggcgg
aaatggcccttgctcgagaaatagctctccgatgccaaagcataatgaaggattgcatcgccaaggccatgtcattcgtg
gaagtactgagagaaatggtacaggatcaggaatctatcgagaatctcgccagcctgtcgccttggttcttggatagcat
ctaccagtgcttggccaatatcgtttatctcatggctacgactccagccgtagaagcctcgggatatccatcgcaggttt
cgctatgtatggacctgttacgaaaggcaaatcagagatggaacgtttcagggaatacaggcgcatacctcgaggctatc
gacttaatagaacaggaactaaaagtcagtcaatattag
>tig00000001.g123
atggcccgcatttggtttgtcactggttcctccaaaggcctcggtctccgcattgtcgaggctgccctcgctgacggcga
caacgttgttgctactgctcgcaaccctgccacggtcaactatctcgttgaaaagtacggaccagaccgcatcctgccat
tggccctcgacgtagccaacaacgagcaggtcgaaagcacagtcaaggccgccattgacaagtttggccgcattgatgtt
gtcgtgaacaacgctggctatgctatcccacgatcactggaagatacgtccgtcgacatctaccgcgaacaaatcgacac
caacctgctcggaacagtctatgtcaccaaggccgtgaccccaattctgcgcaagcaacagtctggccgcatcttgcaag
tctcgtctgtaggcggcaggctggcaacacctggattgtcggcgtaccaggctgccaaatgggctgttggaggcttcaca
tctgttgttgccaaggagttggcgccatttggtatcaagctgaccgtgttggagcccggtggcatgaagaccgactgggc
cggtttcgcggacgatgagattatcatcagcgagccataccagcagagtgtgggagcgttccagaaaattcggcaacagt
acagcgcctaccgctcagatccagtcaaggtggccgatgtgatcctcaagatctccaaagaggaggagccgcccctgcga
ttgctgttgggccctgagacggtggatttggtgaagcaggccgcggaggagctcgctgcatctgacgagaagtggaaggc
tgcgactcttttgtccatctaa
>tig00000001.g124
atgaaacttgcaagtatcattccccttctgtcagttctaggcaaccttattgtggccgcgtccacgaatagcgttctaga
gtccgcagttcgacctgactacgatgcgatagtcatcggaggtggtcctgcaggtctcagcgcagccagtggtttggccc
gtgttcgtcggaacgtcttgttgatcgattcgggagactaccgaaatgctcctactcggcatttgcatgatgtgattgga
tttgatgctacaatcacaaaggttgcatacaagtggactaacccgtggacaggagtcacaccggcatacttccgctggct
ggcacgcaaacaaatcttagagtacgtcaccgccagtttggtaaacggcacagtcaccaagatccagccggaagccaata
attcatatttcacggtctcggctgactatgctggcgacattaagctcacattcacggcacgaaagatcattctcgcaaca
ggattacgtgacttacttccatcgacaccgggactcattgagaactggggcaaagggatctattggtgcccttggtgcga
tgggcatgagcatgcagaccagcaactaggcatcttagggccgttaaagaagggtcccggcgcggttcgcgagattatca
cacttaacaaggatatcatcttgtttgtcaacggcacggatactcctgcgcaacgagcggccgcagatgaaggctttccg
agctgggagcggtatctgcagttgcacgacataaaaattgacaaccgaaccatcacctccatcaagaggcttgccaatgg
aacagttggagacgaggatcctagtttaccatctcaccccgagcatgacctctttcagctcaatttcgaaactggcacac
cagtaattcgggcagctattttgaccaactttggtacggcacagaagtcgaatttgggtgcggagactggcgtggctctg
tatggtggaagacttgctgcagatcaatctcatggcctggtcacgaatattcccggcatattcgctattggggacgcgaa
ttcagacaatgtcaccaatattccgcatgctatgtatagcggcaagaggactgcggtctacattcaagttgaactggaaa
ctgagaatgcagactctgagctagcaactgtgcctaccaagcggggtatccaggatcgtatgcgagctttgtggccgcta
atgaatgtgccgggagagatactctacgcaggagagtttaatcaatga
>tig00000001.g125
atgactgagaaggtgacctgcagctctttgaggccgcgaaagaagaggagaagcagggttgccaccaccaaagcaacgac
aaaagagcaaatagaggaacctctccctgcaaagggttcgacagagcgacaaagcagtacggaaggaagcgaagagaaca
attctatcgcaatttcatcctcttgctataacagtacattggaaaatgaagcagaaatatcttacctagaccttcttgaa
aacgatgatgaaagcgatgacatcgatggtggtatagtgtaccaaccaaatagcacatctgcctcccatttcgacgacga
caaatgcttcggcatggctttcgacagttacatcaacatcccaccagagttggacgcttcatcctacaacgaatattgct
ttgttggcaactttgctcaacttatcgtcagctctcgtcggagctattcatctctcaggccacaatcttggatactcgag
cttccccacctagcagcgacaaatgctttgccatcctctctcagatatgcgatgcacgcggcagcactattgtaccatgc
agtcaccaataacgatatcagagccaaggtagctgccgtaaggtggtatctggccgggatacagagctatcgtgctacga
tactcaaaccgcaaaccaaaaaggcactcatggcccctgtgacggaggagactcaaacgtccgaggaaccatgtatatcg
gaaattgcagaaatatgtgttccaatcatgttttccttctatgaggctctgcagggcggaagctcagccgcagagctgct
tcaccacgcggcagctaccgagatgctggaggcacggggcccagagaagtgtgtcagtggcctcgctcatagtgttatgc
gctcattaagagtcagagaggccttttactccattatgaacaaccgaactgccaacttctcctcgcctgagtggctatca
attccctttcaacagaagcataagatatattacgaccggctcatagatgttctcctctccttcactagagtgcttcgcct
tccatacatgaaccacaaaggtgcaacactgaggcgttcagtaaatcgggttcacgacctctctacagctcgcaaagctg
atatcgaagaaaaggcaaacactctcctagcaaagctgcaggagtggtggctaggtttcatacaagagcactacgaagtc
atgacattaaatccagaatgttcattcagcccggaaaacgcctacatgactgttgcttctccctcatcggtcctccctct
atccgggccctggatggtcgccaatagcgaaacgctcaccgcgagcatgctttccatatacagcgccattcatatggtca
tccacactattctccttgtggtttctctatcgaaacccccaaactttcttggtcccgacggtcagccagaggttgatgca
caccaggctgcgatttcagcgtatgccacgggtgttttcaatgcttctatgtatctgaacatgatcaatcccttttgtgg
agattcagttcgtacaaatttctctgtgactatcgtttctcagttcgctttggaagactcacagcgtgatgaagctcgtc
gcatgctcagccagtggaaggttcatactcaagagtggcccaattgctcagagagcacaaaatcagatggtcttgtttta
taa
>tig00000001.g126
atgccgatctcgattacgatgcgtcagccgcccagcttccgggacaaggaaagcgagttggctatgcgtatcaagcagcc
tttcaatgttgtggcggttggcgaccttatacagatggttcccttttcgaatagaaatgacccagatatccaagccctgg
tccaattgatgcaaaaatccgatatcaccttcgccaacaatgagaacacggtagttgatcgtctcactttccgcggccct
attgcccatatggaggcagacaaagacgttgccgaagactggaggaatatgggtattgatatggtcacgaaagcgaataa
tcacacgttcgactgtggcgatgctggccttgtccagaaccttgaacaacttcgccgcgtcggtattgattatgtcggca
ctgattacaacactgttgaggcccggcttgctcgcttcaagactacgcctaagggaattgtaggcttcattggtgtttat
tcagaaaccgaagacttttctcagctagttggtgtacctacacgagacccgattgttgtgacgccagaccagcttgagca
gctccgagcaatacgtgatagcatcctcgctcgccgcgatgaagtcagcaggccgttgggtattcccaagcctgatccgg
agggatctgtccttgtttttggacgacagttccgagttaagaacgccagtgcagaggctgatgaagaagtgtctggaatc
agaaaacgattagaacaccacatgggatcgaagggtcccattacctacaagaataactcgcttcgtctaaacgtttccca
cagcgtcactgcagaacagatgcaacaactccgagctatcgcaggtgtcgaggcaagcgattctgctgatacccttgacg
cctttgacgttcacttccgagtggctcctaagccaggagagtacggctacgagatggagccccaggacctacgcgatatt
cttcgtgaagttcgctctggaaagcaattttctgatttcttgagcgtcactgttcactggcaccagaaccgcttttcgtt
ccagcactattcattcgaccattatccggccgactatcagatcaggtttgcgcgtgaagtcattgacaacggcgccgatt
tcttctttgcgcacggcgttcatactctcaaaggagtcgagatatacaagggaaagcctatcttttacggtgtttccaac
tttgtcttccaaaacgcccagttccgttcgtggcgcgacgatgcggccggccgagttcctgcttcactagaaggtcctgt
tgttggagatggtgaggtcaatgagggccgttgggcttggctagatgccccagagaacaaggaagctctattagtatcgg
cagattacaccgaagggaagctatctcgagttcttatctatccagcagatttgggaagaacttatcgtaatggatctatg
attgggactcccacaagacctacccttgaggtcgcaaacgatattctcagccgtctttctgagtattcgcaaccattcgg
gacgaagataacaatcgaagatggagtgggagtgattcacattccatcccagtag
>tig00000001.g127
atgtcaacagctggccaggcaatacaacctcaccctctgcagccgcctgcaaagaccaagaaaccactctcttgtatctc
atgcaagatccgaaaactaaaatgtgaccatcagaagcctgcttgcactcggtgcgtgcgattaaacagcgagtgtatct
acccagaggctaggcgcaagccgactttgcagcgaagtaacgtcaaggaactggcggctagattagctcaagtggaaggc
tatctcaaagaggctggcaaaagcggcctcaacactgggaaaagtaatcttcttgctgacccagacagcgaagatgggag
tagagaccaacacagcgctatagcaacagttgaagcagatgacgccggtcttgatgagcaggccactcctttcgatgact
tccttgtccaagacgactcatttggacaagatgaggctgttgagcatacaacgcaaggctcgcagctgccgatcgacatg
ccaggccttgacgatcaagctagcggtacctttagtaatgaccagctgatagatctcggcatggcagagtcattaccgcc
ctttgaagtaatagaagagttacataactgtttcttttccacacaatatcactatatgccagcaattcactccggtcgtt
actataaagacttttatggcgctcctctgagaaagccgccaatgtgcttgcagtatgccatttgggcaatgggcgctctt
tggcatcccaaatacgatcgagtcgccgacgcattttataaacgagccaggcaatatgccgagactgatgaaatgaagat
acccaaggatgaaggagaacacttcattacgataccgcatgcccaagcctgggcactcatcacttgctacgaagccagag
caatgttatataccagagcgtccatgagtgctgcccgcaaccttgggcccccaagtgactggattgaattggaagagcgg
aggagagtcttttgggtagccttctcaattgatgcccagggaagcatagcgaccggctggcctagtctcatccatcctga
agacataatgactcgacttccggctagcgaagaggcctttgcatctggccaagaagaaaacacccctacctggatgaagt
tctga
>tig00000001.g128
atggggcaacagcaagacgcggaagcgaggcctcaggatcctatgatagatggcaactttgtggcccctggccggctaga
atcgccatccctttcctatatgcttctcggccagccagcaactagcggtcacgaatccaatggcggccatgcgttcccag
acgcaggacagagatctttttccgagcacaacgaagccgacttccagcagtatcagaacgatacacctttaagaacatgg
cagcctatggataatgacatgctggctttttctgaagtgatgagctttcctacagatatacccgatgcaagcggcaatcc
gttgctgtttttttatcatgactttaattcatga
>tig00000001.g129
atgcctcttccagcagatcctgcagttgcgggtgttggcaaaaagcttgctgagacgctacggtcactttttggacctcg
tccaggcattcgccctggtccctgtgaaggtcatgctaaagggattctcctcaatggtatctttatacccacgccagagg
cgaaaacgctttcaaaggcacagcatttcaatgaagcctctacccctgtaatcgcccgcttctccttgtcgacaggaaat
cctgatatcccagactcagacccgcggagcaatcctcgtggtctcgctattcgctttcaactagccgagacgccgtggcg
tctccataccgacattgttgctcatagcgtagatggtactcccggtagtaacggcgaagagacacttgagttcttcacgg
ccttgaagaatggtaccatcaccgaatacatcaaggaccatcccaaggcagcccattttatacagctaccgaggccattt
ccagctagtttcgcacaccagcggcctttcgctgtcaatactttcaagttcattgccgcatctggggaagaaacattcgt
tcgataccgcatcgagcctgtattgggcgttcaagatttgagcgctgaggaggcagctgccaagggcccaagttacctct
atgatgggattatagaaatgctggccaaggggcctgttcagtttaagctgatggtccagatagcggagcaaggagacata
acaagtgatccattggtcaagtggccagagacaaggacagtgatagagcttggaacgatcactctggtagaaatattgga
tgacaatgtggcaaagcagaaatatgtcattttcgatcctattccaagggtagacggtgttgaggcatccgatgaccaac
tacttcagtatagagcggcagcatatctaattagcggattagaacacagaaatgcatag
>tig00000001.g130
atggacgcacagtttttgtcaggcaaaaaaatcattgttgcaggtgccggcatctcaggtctctctttcactctcgccat
tcgacaactttggccagctggtctagaacctccacacgttgttatttatgaacgcgattctgatgctgtgactcctgggc
gagaaggatacagtctatctctcgctggcttcgacgagaccggtggcctctatgcagctcgcgacctcggaattctggac
gaagtccttaaacacgccactcagggactagggaatcaatttgtcttcaaaccagcagcgggtcttcctactgcaggcat
ccgaattgcaaggaagaacctccgaagggtcttgaccaatgctgttggacccggccgtattaagtggaatactgcatcgg
cagataagacgacgactgagtgcgatctactcatcgttgcagacggagcatccagcaaaattaggtcaaaactccgacca
gatgacacgctgcggtacgctggagttatgcagaaaggtggcctggccattttcccaaacggcattccacagcctgttga
caaaaattggggaatgctgctctcttctggcaaagtaatggcctgtttcttgtcaccgtacgacgagaccagcgttgcgt
ggggcatgagctatcgtgcctcaactattgaggagcctctgaagttaagcggtctcgacgatgcccaaaaagtgatagac
gagtgcaaagagcttggaaaagagtttcctgagcccttccaaagcattatcaacgcaacagaccctaaagatgtgtctcg
actagctgctagggacaaacaacctttcagtcatgatctctctttaggaccaatcatatttattggagatagcaatcacg
cagttagcccactttccggatatggtgctagtcttgctctcaaagatggctgggacctttcaatacaattgtgcaactcc
aactctctcgcagaagcggttaaggcatatgatgctataagtgtaccgagggccaacaaggtgctcaaagaatcacacca
aacgatagatatgggccatgcgactggtctgaattatttagtcactagaagtcttttgagcatcggagggtttgttttag
gagtcaaggaggctataagcttcacatag
>tig00000001.g131
atgggaaacgatagcgatcggtgtctttccacacttacaggccacagcgatggagttatgactgtggactggtcccctga
cggcagccaagttgtctcaggatcaggagataagacagccaagatctgggacctcgcatcaaacaaatgtatcactacgt
tcgaaggccacacgggtaccgttatgtcagctgcgtggtctcatgatgggacacaagttgcgacgggttcggctgataat
actgtcaagatatgggatcccaagacaggtgttttctcagcatccttcacagggcataacgatactgtcatgtctgtagc
ctggtcaactggcgatagatggatgttgtcgagcggaggcaatactgttctgatctgggatccggtctttgctgcttgcc
tagccacatttaacgttcaagatgcctttggggcggcttggtcgccagatgcaaagcaaattgtatcggcttcttgcgta
gactcgggcaagatctgggaccccatcaaaaatcagtgtatctggaatcttcaagatgcgcacgtcttccctgcttggtc
ttgtgatggatcccgggttgcagctctgagctctgtgactggcaacattgaagtttgggatgtaaactcagggcaggcaa
tagcatcacttccggccggtgataactactatgatcacaatgttgtctggtcgccggatggaaagcaagtcgcatcgcca
acaaccctcgagacggtcacagtgttggatatagccacgcaagagactgtaatgactctccagggccattcagattgggt
tcgttggctagcatgggactacaagggggaaaactcgcaacagcatcgcatgatcatacggttaagatctggcgtatga
>tig00000001.g132
atggcagtcggatctgctagggacaagttcccgaacgatctccttctagtccagttcctccgctccgctaagagatgcgc
cgggcaagggccttatatccatgaccattttgggttcgaaaagagctttgaggagctcatcgcagacattttgcgcatgc
gcgaccttatgcgacagcaattgccggcgtctgtattcagcgaacgaggcgtctttaaagacgaggctccgtatgtcgct
gtgctgacaaggagtggctatgagtttatcgttgcctttttgcgactcgagtgctgggaggagcgcccattccttttggt
gcgatctggcattctccccgaagaagcccgatacttcgtcgatagctccaaagcgtcatgtattctcgccggaaaagatt
gttacgagaaagccgagcgaattgcctccctctccagcggcccgaccgatttcaagactatacccatacctatcgtatgc
gactctgagcctgtaaaagagattgaggttacaatcgatgagacgctcaacatggatcctcgaggccctggcctggtgat
tttcacatctggaaccactgggcctccaaagggcgccgttctgcctcgaatctgcattgtcttccagccggatgcccccg
caaactgccagactatttgcttccgccctcctcactggcttggtggcgccatcagcttggtcgagccgatgctcacgggc
aagcaggtccacatacttcgagagcgagctggcgtagagaatatctggaaagtctttcgcaataatcagatcacaggaac
agggtttacgcctggcgtcctgcgcgagatgaaggagtggctagaggctcagagtgaggatgagcaggaagagtatctca
aagcattcaagaggattggtataattcattgcgctggcgccatggtctcaccatcagttctgaaattctggaagagcaca
acgggattggtattcaacaatgtttacggatcaacagaggttggaggccttgcaacattcaagtgtctcgacggcacaga
acgatcggatgcaatcggtgttgcgttcccaggtataaaagtcaagctgactgatggtgatcacggagagatctgcgtca
agagcccgttcatgctaacgcactctctaagctatattggtgacgaggaaaaaacaaaagctgcatttgacgccgagggg
tatttcaagacgggagacttcgctgaattaaaagatggcgaatacattttctcaggccgcgctaacaccgactacatctt
gttccgccactatcgcattcccagcgtccaggtggaggtcgcacttacagctcttccttatgtgaccgaagcctgcgtcc
tgggcgtaccagatcacgaagcaaaacaaatatgcgccgccgtcgtgcgccttactcgcgaacaagagcaattgcagagc
agacatggcgagcgaataatcgacctcgctcgcctccgagccgatatgaacgaaacgttgccgaaatatatgcttcccgt
gctggtcaagattcttggccccggcgaagagatgccacagacggtgtcacataagcctatcaaaaaacaaatcattaaaa
agtgctttggagtggaaaagtcgtggtctgccgagaactccatccctggggtggaatattggggaagcatgcctgcgcca
gaagaggcggacacgaagctgtgggattggcttggcttacagcgagctgatttcaaggctgaggcgtaa
>tig00000001.g133
atgaagaatctcttcaccgttgtgatagcgggctcccagtatttgctgcatcctcagaaactgggcacaattgaggagac
aatcaatcccgatgcgcttattcccgtcactctcctcacgacaagtgagatcaacaccgatctggagggcatcctggagc
tattcgcgaccgtagacgatgtctttcagcctgactttggtggaattcttgtagagaagcctgaaaagaacaagacgatt
ggtctcgcccataatccagtcccccgcagcagagccgtgttcagtttgcagcgtcccgaagctgaggttaccgcctttga
agacttgccttcaggtccgtattttctccatgggccaaacctttaccaggcatggagactgtatgacgatatcttggacg
catttacctttggggtaattcccaacagtatcaatggttctgatgatgggtatgaggcgctgtcgtctttatcggacaat
ggctcgtccaagtctattgcggtgccttctagactctatcatgctgtaccatctattcgcaaacctctgtctggagtccg
catatccgtcaccgatgccgtgtcgctgaaaggtgtccaaacgaccttgtcgagtcgatcctggactcagctatatggag
ctgaagcatctgagacggccgaatttgcccagaaactaatcgacatgggagctattattgtgggcaagactaaatcatcg
cagctggattccggtagggaatgggtcgatgtggccgcaccgtggaatccaagaggtgatggctatctggactctggtgg
aagtgcggccggcgctggagcaagcgtgagcggttatgactggatggaatacgctattgcgaaagatggtgagtgctctt
atccttttgagggagttcgtgagcaagcgcgtgttcatggagtttactcaatcagagcctcagccaacgctgcctctctg
caaggatggagaaacgattcgcagaattatgctgcggttggcttgctgaatcgcaacctacacgatttgctcagcatcgc
tcagctcacattaaacacatcgaatgcgaacatgccatttcccaagcgcatcatctatcctctggattttgcttcgactg
ccgaaggtgaccaggctctagatgataaatttgtcgccatgttggagcatttccttggagccaaagccgacaagatacgc
ctatcggatgcttgggatgcgcatcccccaaaccaggccaatgggcaaagtcttgaagagtatatgaaagaggctccctt
tagctccttttgctacgacttttatcaggagaatcaggacttccgcaatgattacaaaaacaagtttggtcgcgagccct
atgttgaggcgacgccccgttttagatggggcattggcgcgaacgaatcgaagcacgactacaccctccaccgcgagcgc
attgaggttttcaacaaatggtttggcgataccatcatgtcgacgctcggggattcggggaccattatggttatccccat
tggcccatatatagtgcagtaccgcgatgacttaccacgaccaccgagcagaatcgacggcattggccctgaagcacttg
cgcctcttttaggactgccgcatcttgtcattccctgtgagcttttctcgaacaccttggcgtcatttcccccattgccg
tccttcccctttgagaaacgctggactgatgaaacgatggccaatacagtcgcacagacgccgtactattcacgagtaac
caacaaaggcgagagtcgtccgtttagcggctccatcatgggtcctcacggcagcgatatcatgatcctccaactagcca
aggcggcgttcggaagtgcgaaatggcggtcgcaggtcgacactgggcgttgggcgtttccgcaaggttatgaaccggaa
tga
>tig00000001.g134
atggctcgaaagatcgtcatcattggctctggcttttccggcctctacagcgccttagccgccagacgacttatcgagga
gaataaggaccgtgtcggcaatggcatcgacgtcgtaatggttgctcctgagcccaagctcgtcactaggccgcgccttt
atgaagccaatgctgctggcatgtcggccccgctgaacgaacttttgaaagccacgggagttggatatgtgaggggagtt
gtcgacgttatccgtaccaaggacaagcaagtggaggtggttgatcctacgggtgagcgatcaaacatctcgtatgatag
gctggtcctggcagcgggaagtcgtttggtgaagccaaacatccctggactgcgcgagcacgccttcagcatcgatacta
tcactgatgcggcagagctcgaggcccatcttcaacgcttggcggcgctgccctcaagccccgagagaaacaccgttgtt
gtatgcggcggtgggttcacgggcatcgagcttgccacggaactgcctcggcgcttacgagctattctggggatgtcaga
gaaggtgagggtcgttgttgttgagaaggcagatgttattggccctgatctgggcgagaaccctcgcccggttatcgctc
aggctttcagcgagctcgagattgagactaaactgggcaatgctgtggcgacaatcgatgcccgtggcgtcgttacggct
tcaggagagcggatcgatgccctcacggtcgtctggactgctggagtggaggccacgcccctgacgcgacagattcccgg
cgacaaggacaggcaaggacggctaattgtcgactccgaccttcgcgttccgtcaagccccgatgtcttcgccaccggcg
acgcagcgagtgctcagaccgatgacaagggtaaccgtacgctcatgtcgtgccagcacgcgatgccgcttggccgttcc
gccgggcataatgtcgctgccgatctgctcaatattccgggccaaccatacttgcagccctcgtacggaacttgtctcga
tcttggcggatggggcgccgtcgtgtgcgatggatgggatcgaaaaatcttcaagtcaggtggaccggcaaaagagatta
aggcctggatcaacagctgtgtgatctacccccaaggcaaacgcaaaggaggcttttga
>tig00000001.g135
atggatccggactctaacatgtcggccgcctgcctgccctgtcgaacccggcacgtccgttgtgacgcaaagaagccgcg
gtgtgctcggtgctgcgaggaggacaaagagtgcagctatgcaaagtcgagacgaggtggccttgaccgagccgctctgg
ctgctcgccgaaatcaagctgctctggctgctgcgaggaatggcggccagctttcacctgccgggagcaacgacggaggc
atcggcggtgatgtgatgataggacggcgtgagtctcagtctcaatctcagtcgcagctccatgtcttgtcgtcaggctt
aactccgaggcacccggccatcgaccccagcctgtatacgcctccagatgattcctggtcttctcccagcgttacgctgc
cgtcggcggacatgcactctgtcaacatcaccagagatgccttcatcgatgtctattacaactgctttcaccgctatcac
ccctgtgtacttcctcgccggttcctggagcgctacttacaggacccaatccgacaggatgaactgcggccgctggtgta
cgtgatgcgcttcatcggcagcatctacctgagcagccatcagccgtcgctgcggcccaaatgcctagagttggaggagc
tcgcagcctcagctatcgcccaggtgccaacatcgtcatgcagcttcttcatggttcaatgccacaccatcttctcggcc
agcatgtactggcgcggcaacacggcgaaatcaagacaccacatggacacggcgatccagcttgcgctcgacatgggaat
gcaccaccgtgagtttgccgcagaccacggagacggagatgccgtgctggaagaatcctggcggcgcacatggtggcagg
tgtacatcatcgatgcatattactctgccatcaagcgcaacgtcagttttgctactttcaacgtcaaagccacaacagat
cttccgtgtgaggaagaagagtatgagcgaggggatattccacgtccaaaaacattggatgaattcaactcgcgcgagtt
catccccgaagacacagtcttctcatcctttgcctacctaataggtggcgtccggggcatggcatcagccatgttcagag
ccctttctttgccaccaggctcatctgatgcgggagtcacatcgccaaaagtactcgactctgtcgattccatcatcgaa
gggtggttgctgctattgccagagtcaaaaagggacattttctcggcggatggtcaggtcgacgagctgatattccaagc
catgatggctcttcatgccaaacgcccactccgactctgccgagttccgcctcgtccacaccatcaaatgcatccgcgcc
gccgaggcccagatcggcctcctcgccctgcccacgaagccctgcagccacacgccctttgtcgtctgcatgctcaccac
cggcacgctctcctcctcgccgcctgccgctacaccctccgcggccagaagctcgccgtggcgcgcgaccagatccgcat
gagcatcggctgccacaaggccatggccaacgtgtggtcgcaggccggcagcaacctgcacgaggtccaggctatagccc
gcgaggttcttggactgcccatgagcggcagcagcagcagcagtagcaacaacaagcaacccaggacgcccattcaccag
attccgcccagtccggggccgccgtcgatttcaggccctgacctcgacgcatcgtgcagcgccgactcgctcagctcgtt
cccaatcgacagcctgccaacatactggagtatgagctccatgcaaccagacatgtcgttttcatggtggccaggcaatg
agcaccgccctcaaaacgctcccgcgccgcccgccgcgcaacatcccctccatcgacaccgacaagtcactcaaggacgt
ctccctcccatccacaaaatccgcctcctcctcatccgcccgcccctccgtcctcgccgcccgccactcagccggcgtca
ccaaaagtccaggcgcggccgccagctctcggccaagggccgccggcgccaggaaaagggcctcgagatggccgaggcct
tcatcgagcgcacgagcaagaagctcgagaagagcatcggcaaggccagggtcgtgcaggccaggagcaagaagtgggag
gacatcaacaaggccgtgcaggagagcaggaccaatgcgtttgaagcgctgaagcaggacgacgacgaggacgacgaggc
caagggtgccgagtgggagacggacgatgacatggacggcgaggccagcgcaaagactgatgctgcagctgcaccagtac
tggataacgacgatgacgagattatgtaa
>tig00000001.g136
atggctgctactcgctgtgtctgcgactcggcgagattcgcttccttcttcacccgacccctctcttcgagcatcagctg
tcaagcttcaagacagagcttgctgcagcacgtgcctgcaataccatcttcttactctacttcccgatatcgaccatccg
cacggcaattgagatcatacgccggcagctcgcgcccttacagaggcggcaacaaagcctcggcgagtggtccctcttcc
gaagaccaggacaaggaccgcggatatgacaagcgcttcacaacacagcgcgacattgagcggtccggccgcgaccggcc
gccgtgggaccacgagattaccgatccgcagatcatggtgattgacaacggcagcgccgagggcccgctggcgacgcggt
acgtgctgacgaagctggaggcgggtgagtcgctgcgcatgatgacgccgtacgtgccggccaacagcgagacgggcgcg
ccggcaaagttcgccgtgtgcaagattgtcaacaagcgcgacgagtatgagcggcagaagcagctcaaggagcgcaagaa
gactgccgtggcggcaaaggcgaagaccaaggagatggagctgacgtgggccattggcgggcacgatctggcgaccaagt
tacggcagatgaagagcttccctgaaggaagcatccacatcaggcgaatctttaacatcgtcgctttagatgactgcaga
ttttgccatattcccaagccagttcctcttttcataagccatcaacgccaaagtcccacgaagaagaaagaaagcaaaac
aggccgtcccccagatgttgccatgatcttttcgccagtcataaacacattacataatctcgtcatcgtcgttatccagt
actggtgcagctgcagcatcagtctttgcgctggcctcgccgtccatgtcatcgtccgtctcccactcggcacccttggc
ctcgtcgtcctcgtcgtcgtcctgcttcagcgcttcaaacgcattggtcctgctctcctgcacggccttgttgatgtcct
cccacttcttgctcctggcctgcacgaccctggccttgccgatgctcttctcgagcttcttgctcgtgcgctcgatgaag
gcctcggccatctcgaggcccttttcctggcgccggcggcccttggccgagagctggcggccgcgcctggacttttggtg
acgccggctgagtggcgggcggcgaggacggaggggcgggcggatgaggaggaggcggattttgtggatgggagggagac
gtccttgagtgacttgtcgtccaagaacctcgcgggctatagcctggacctcgtgcaggttgctgccggcctgcgaccac
acgttggccatggccttgtggcagccgatgctcatgcggatctggtcgcgcgccacggcgagcttctggccgcggagggt
gtagcggcaggcggcgaggaggagagcgtgccggtggtgagcatgcagacgacaaagggcgtgtggctgcagggcttcgt
gggcagggcgaggaggccgatctgggcctcggcggcgcggatgcatttgatggtgtggacgaggcggaactcggcagagt
cggagtgggcgtttgctggcgggggttga
>tig00000001.g137
atggcccacgtcagctccatctccttggtcttcgcctttgccgccacggcagtcttcttgcgctccttgagctgcttctg
ccgctcatactcgtcgcgcttgttgacaatcttgcacacggcgaactttgccggcgcgcccgtctcgctgttggccggca
cgtacggcgtcatcatgcgcagcgactcacccgcctccagcttcgtcagcacgtaccgcgtcgccagcgggccctcggcg
ctgccgttgtcaatcaccatgatctgcggatcggtaatctcgtggtcccacggcggccggtcgcggccggaccgctcaat
gtcgcgctgtgttgtgaagcgcttgtcatatccgcggtccttgtcctggtcttcggaagagggaccactcgccgaggctt
tgttgccgcctctcaacttcagccatcatgatctcccacctcctcggccaccccctccgcttcacaatatccaccctcaa
aattacctgcctcgcccacctcaccctctcccatctactccaagtctccccgcccagggcccctccatgctgcccacatt
caccgtcgacggcgactggatcgctgccgacatgacctaccgcctcggccgcggcgtcaaggtcggtgacctcgtcctct
acaagatccccatctttgccagccaaaacggcgtcaagcgtgttgtgggaatgccgggcgactacgtctcgttaggcacg
ccgggagagccgggcgaggaccaaatgattcaggttcctgaaggtcattgctggatcgtcggcgacaaccttccagcttc
acgagactcgagacagtttggcccgctaccactcgccttggttcagggcaagatcataggcaagattctgccctggaagg
atcccctcaatgtgcgctttggatccgccgctctggcccaggagctcgaggcatcgctgggccaggttgatgacctcgcc
ttcgtcctcctcttcggcctcaggatcggcaacctggcggttggcaatgagtcgaatgttttcgatgatgtcgtcagcct
ttccaatttggccaatcagggtcttgtcttcagactcgaacagctgcagcaacgtccacacggcaatgtgctggaaggtg
gcgtcaccggactggaggaagcggcacaggtacccgtggacaccaccgttgggctcattccagttacccaaggcggcagc
gctgttgccctgcacctcgatgctctccgagtgagtcagaggaatcaagacatcgcatacgccaaggttcaacaggtgag
acttaagatcgtcgctgagggcgagaacggcgatggcggccgtcatctcggactgaacagtaacagggacatccagcacc
agctgcttgcacttttgcacagctcccgcttccaacaccaacgccttgttgcgatccgaactagcggccaagtttcgcag
cgtcgagatggcgtggcactggatttcttcgttgtcggtagagcccaagaggtccaccaggggcttcaagaagtttgcct
cgatgatgggagactcgttcagagggtggatggaaatgttgcgaatgcaggcgacggcggagaggatgagaggaagtttc
cgccggttgttggaatcgacggcaatgttactcagggcggtcgtacaatagtattggacgtcgacatctggggaagacag
gagctggacaagcacggggatggcgccggcgttgaccagctgttgccggttctcgtctatcatgatatggcgttagatgg
ctgttcaggttgggtcgagcgggagcgcttccttactgttgacggcgagattgccaagggccgcactggcagctctctgg
acctcgatatcggggctctgcagcagaaacaggatgggctccagacacctgcgacaccgcccttgcgtgatgccaaccgc
agacaccagctgcccgacacggtcatacctcgttctgtgatttcggcaaacgtcaaactggcgctgcgctgtagatcgat
gttttccgaaaaaaccagcgtgctcaaggctcggagcggttcaccagagaagaagtcggtctcgccgcgctgtgtccgta
gagacaaagagcagacgcacgttttcgaggtactgaagaaggtcggcgactgcctctcgctcgctatcagcgagggcggg
ctcgtagaggccatcgcgggctcgccctggaaacgggagttagccagactcggagaaggggcgaaaaaaaacggaaaaaa
gaacagggcagcggatcaggagtcgctcacctccgcagcatgtcgagttgcaaatacccatggcggcgacagctgggctt
ttggtcgactttgggcgggcggagaggatggagaggagagatggaagatgcttctgtttcttttgttgatgcttcgctct
ggctctggctctggcggtgcttattag
>tig00000001.g138
atgggtatttgcaactcgacatgctgcggagggcgagcccgcgatggcctctacgagcccgccctcgctgatagcgagcg
agaggcagtcgccgaccttcttcagtacctcgaaaaccgcggcgagaccgacttcttctctggtgaaccgctccgagcct
tgagcacgctggttttttcggaaaacatcgatctacagcgcagcgccagtttgacgtttgccgaaatcacagaacgagat
gtccgcgaggtcgatcgcgatactctggagcccatcctgtttctgctgcagagccccgatatcgaggtccagagagctgc
cagtgcggcccttggcaatctcgccgtcaacactgagaacaaggtgcttattgtccagctcggtggcctgacgcctctga
tccgccaaatgctctcgccaaatgtcgaggttcagtgcaacgccgtgggatgcattacaaacttggctacgcacgaggag
aacaaggccaagattgcccggtcaggggctttgggccccttgactcgactggccaagtcaaaggacatgcgagttcaaag
gaatgccaccggtgcccttctcaacatgacacattctgacgagaaccggcaacagctggtcaacgccggcgccatccccg
tgcttgtccagctcctgtcttccccagatgtcgacgtccaatactattgtacgaccgccctgagtaacattgccgtcgat
tccaacaaccggcggaaactggcctcctcagaacccaagcttgtccagtccctggtgaacctcatggactcttcctcgcc
caaggttcaatgccaggccgccttggccctccgcaacttggcatccgacgaaaagtaccagctggacattgtccgagcca
acggcctccaccccttgcttcgcctccttcagtcatcttaccttcctctcatcctctccgccgtcgcctgcattcgcaac
atttccatccaccctctgaacgagtctcccatcatcgaggcaaacttcttgaagcccctggtggacctcttgggctctac
cgacaacgaagaaatccagtgccacgccatctcgacgctgcgaaacttggccgctagttcggatcgcaacaaggcgttgg
tgttggaagcgggagctgtgcaaaagtgcaagcagctggtgctggatgtccctgttactgttcagtccgagatgacggcc
gccatcgccgttctcgccctcagcgacgatcttaagtctcacctgttgaaccttggcgtatgcgatgtcttgattcctct
gactcactcggagagcatcgaggtgcagggcaacagcgctgccgccttgggtaacctctcatccaaaggtaaggatcttg
ccaactcttcccattaccccagcagcatgaagctaacagacggtgtgtcagtcggcgactactccattttcgtccagaac
tggaatgagcccaacggtggtgtccacgggtacctgtgccgcttcctccagtccggtgacgccaccttccagcacattgc
cgtgtggacgttgctgcagctgttcgagtctgaagacaagaccctgattggccaaattggaaaggctgacgacatcatcg
aaaacattcgactcattgccaaccgccaggttgccgatcctgaggccgaagaggaggacgaaggcgaggtcatcaacctg
gcccagcgatgcctcgagctcctgggccagagcggcggatccaaagcgcacattgagggctaa
>tig00000001.g139
atggcggaaagcgcagaggctgctagcgctcagctggcccccgcaccagctgatgcgcctggcgatagtgatagccgaca
agccgcagcgtctggaccaggcatcaacaccatcgccggtggaagcaaccgcagcagaaacaccaattcactcgacaatc
gcagcaataccagagtcgacggcaccgattgcggcagtggaatcaccactggaatcacctctggcagcagcggcctcttc
aacaccgccagcgccggaagccctggatcagcagctgcggcacctcctctcggaatagcaccagcagcagcaatagcacc
agatcctgcacccgtacccatacccgcatgtctacccgcatctccatctggagcatcgccatctcccggatctgcacctg
accgcagccttgcatcccctgcagcgtcccctgggtcctcacctcggtcctcatctcgatcctcgcccggctcttctggg
tctgcgtctgcatctacgtctgcatctacgtctgcatctacgtctgcatctgcagctactcccggctctgctgaatctga
acccacctcgactccggcgccgggcttcaagcttcgtccgccgtccattgtgctgcctccctttgttgccccctcgtcgt
atctcttcaacgctggcgtcatggccgatgcgccagatcccaaaccgctgagtcccctcgacaaggagcagcgacaaggc
ttgatgatgccggctgctctcttctgccccgcgcttctccccgcaccagcttgtgtcacgatgctaacaggcgactctgc
tacagccattgtatctgcccctctatgggattcgcacacctcgcgcttcgccggcatcctgaccgcgaccgattacatca
atgtgatccagtatcactgccagttccccgacgagatgagcaagctggatcaattccgcctgggcagtttgcgagactcg
ggcgcgaagaatcccctcgtcgacgtcgatgaagagactggcagagagaccgtcatctccgtcattacgcaataccgaat
cctcaagttcatcgctgtcaacaacgaacacaacacaattctgctaaagaagacacttcgcgagatccagttgggcagct
acaatgacctggtcgttgcacgcatgggaaccacagtcctcgaggttatcaacctcatggttaacgggaacattagttgc
gtgcccattgtcgattccgaaaacagagttctcaatgcctttgaagccgtagacattattccgtgcatcaagggcggggc
ttacgacgagttaaacggcagcgtgggcgaggcgctgtgcaaacgacccgaagacaacccgggcatcttcacatgcagtc
aagacgacaggctagactccatctttgacacgatccgcaagagccgcgtccaccggttgattgttgtcgatgatgagaat
aagctcaaggggcaatactctggcggcataatggctgcctctactatcgaaaaagaggcagaagagaagaatgatggaat
ggattcaggggtgtccaagaggaatcgtcaaaagcgctgctttccagacaaagaacaagatcccagcccctctggggcga
ccaaggtttgggagagcgccttctcttga
>tig00000001.g140
atgacgccagcgttgaagagatacgacgagggggcaacaaagggaggcagcacaatggacggcggacgaagcttgaagcc
cggcgccggagtcgaggtgggttcagattcagcagagccgggagtagctgcagatgcagacgtagatgcagacgtagatg
cagacgtagatgcagacgcagacccagaagagccgggcgaggatcgagatgaggaccgaggtgaggacccaggggacgct
gcaggggatgcaaggctgcggtcaggtgcagatccgggagatggcgatgctccagatggagatgcgggtagacatgcggg
tatgggtacgggtgcaggatctggtgctattgctgctgctggtgctattccgagaggaggtgccgcagctgctgatccag
ggcttccggcgctggcggtgttgaagaggccgctgctgccagaggtgattccagtggtgattccactgccgcaatcggtg
ccgtcgactctggtattgctgcgattgtcgagtgaattggtgtttctgctgcggttgcttccaccggcgatggtgttgat
gcctggtccagacgctgcggcttgtcggctatcactatcgccaggcgcatcagctggtgcgggggccagctga
>tig00000001.g141
atggattcgtctgctagcacgccggcgtctcagtcgtgcaaccaacctccgagctctcagacgacggagcaagcccctac
tgccttggacccattacgacgtgcatcgagtaatgcatcgctctcataccctcgagctgagggcatccgagagctgctgg
atataaattccactgtgcccaccagccgcacatggacaccaagcagcggaggcttgaacttgcccagcggcacggatgaa
actcagaatcgagttcactttgtagaaatgtataatcgcctggcaagcaaaaacggagtgaggccactagtcgttggaga
ccttgatgctcatcttcacggtcgtaatggttcctccagtcctgagaagaaaagttggttcgctcgaatctttcgagggc
cgtccaaccagtcaacaccaaagaaagcaaaccctgtgcctcgatccacgcacaaacgaagctcctcggatctagggagc
tttctgcgctccaaatccgacgcgcccagggctctcgaggttcaagacttggtgcggctgaccgggagaagcgtgctgta
cttgcctccagcattctctccgtacgacctggttcttcctacgtgcatacgcgcgactgcacattatcttgctcagaatc
ccgccaaccgaggccttttccgaatcccaggctccgccaggactgtgaatgctctttcttctacttttaagcgtatgctc
tctggcttaccacgaggtattttgggatccttgtcactgctcgatgcacttcttgcgatctattcgcaacttcaggacca
cccagagatgtcagtatccaggcaggcaaggactcgcgcacaactcattgcgctggccattggaacaattgagtccaagt
tacagcgtgatctgatttgtgcagtctttggcttgctcagtctaattggccgacttggtgaactatcgccgccgagtgat
ggcaatggtcgacctaatcagttcatgacgtacagtacacttggagttgtttttggcccgttgctggttagcctagacga
cctcaacaactatgatataaagagctcttcgccaacctcgggcctgcttctgatcccgataccaccaaaaaagcaacgcc
gtgatcggcaaaaggcaaaggaatccggggatgccgtgactgctattccaggatttgaaaaattcggtgttctaaatagt
gttgccgagatgctgattgccaactggcgagatgtagttcgtcaaatgagagccctggggacacaccgtgaccaagagat
ggcgcctttgcaagagatgcatgctgatggttattcatccctctctgaatcgtctgtggctaatcatacggcggattcgg
acttgttggccgtgagagacgatgaagatattggagagttgcccggcaaagataatggtctcggatcgggatatacctcg
ctggcaagaaagcacaactatgaagacgatccccctcgcgtatcctcccgccagactaaccgttgtggcggctacacaaa
tgtaccagcttccgacacattttcaggagctaggaacatcatacaaacacctccttcgggagtccgatccaagaaaacac
ccaaaggagctaatcggcgggagggcagagagccggccgaatcggttgaaatcatccagtacaagccagataatggatct
tatgagcccacagattgtccgcctgcctatttgaaggccgttggccagaatggctcgattcccatgtaccagcagcctga
atacggcgtgaacatgggggcacgctatgactacctaagacctgaaaggggccagaacgaggctcgactgccagatttga
tctcgattgaattagacactggccacgacacaaacaataacaatcaaacaaatgaagagaagactccaacaaagaggaga
tctgtgaaagccttggcggccatgtttgaagaccatcatgagtctccgccgatggctcgaaaaccctgggttgggggcac
gcaaacggaagagatacaagatagcctatccaggacagctggagaggcactcttgcataccaagcccattacaggaaccg
gggatatcagtactcaacttcaggagctcgaactgctcttgaatatgaagtcaacagaggccgcgcagctcaagctacgg
atacagctgctggaagaatccaacccgatatccctgcgcgaagagctgcgagaagccaacaatgagattcagaaatggag
agaaaaagccgaggctgccgagagaaaggcaagacggttccagagattcacaacccgtatcagaagcatccacagctcgc
tcgccatggcggagggatctcggcagagtggcgatgacgagatggctttgagtagtgaagcttatggtactgcaagagag
ggcgaaggcgtcgttgcggaggaggcgcaagatggcctgcatgacaataagagtgatgaagaagcaccgttgacggatga
cgttggatttgctcgtcgagatttgcatggattggacggagtggcgagtcccggagtaacagactttgggtctgcggcgg
tggcgatgtggattgctgcccaggagtatctttcgatggaagaaggcgaggcttcgcatgattcactggagggtactaca
agtgggagttctgtggacgtttgggagatggcggaggagagttttgattag
>tig00000001.g142
atgcaatttttcaaggatgcccatctggccaatggaaacgccgcccaggtcattggcaaagtcaacccggatctgtccat
caaggccctgagcacccgtgatgtcggtgctggagttggccatggcgtctcgctgctccgcaactatgagcctcagcacc
aaccgcgcatcgccatggtctggccccaaaaccaaatccccatgaatgaagcaaacgtaacctcgcactcgtctttgtct
ttgtcttcgtcttcgtcttcgtcttcattttcatctttgcttgagctgcatcctcgtttgtccattgatcgtcttcatcg
cattgcatctcctcctcctcttcgctcctcttccagcagtcccgccagccaacaggactggcagcaccagcgccagcagc
aactgtctctagacctcgtcccctacgatcctctaacacagcatgtctccggcgcctcccaatccgtctcgtccttgccg
tcaaccgctctcccatccgacttcaccaccatgccgggctcctactggttcgatcccgactctcggcccaactcgccctc
ttccgaagacgaaggcatgttccgcctcgcgcacgataccccgtcgtcgtggcaatccaccaaccctcacagctttcatc
cctctctaccatcctcacaagacgtaccaccagacgtcttccctttcaactcatcccttccgcccaacctcgctccagct
acccctcgccgcaagctttctcccctcaccgccgagctcccagcgcaaacggccgacttctccctctctgttacggattc
tcagcccacgctccgccagggcgactcccgtcagctctcctctccgccaatgagcccaatacaacgaccccaagtccggg
gccgtggcggcttcgctcgagatttggacgaaacggacgctcaggcgctcaatgcggtagtcgatggcatcggcaggatg
caagtcagcatgagtctagaccaggcaggaagatggcggatcgcgcgccggaatgactctccttggtag
>tig00000001.g143
atggacaaacgaggatgcagctcaagcaaagatgaaaatgaagacgaagacgaagacgaagacaaagacaaagacgagtg
cgaggttacgtttgcttcattcatggggatttggttttggggccagaccatggcgatgcgcgttttcggagatgaagatt
tccttgtgcctgtgggtgagttctgcgacggccgcgcagagcgtcatgtctgtgttttcgggggtcttgtaagcccaagc
accgacatcacgggtgctcagggccttgatggacagatccgggttgactttgccaatgacctgggcggcgtttccattgg
ccagatgggcatccttgaaaaattgcatttcttggtgctcccaagaagctttggagctcctcccggcagcggaagacgag
aggaagaagggggaggcctcactctgtacagcacagtggccgtctctgctctgctctactctggtctactctgctctgca
ccaagcaagccgtggccaagggacaaggctggcatcgcccccggctga
>tig00000001.g144
atgatttgcttgcctgcgcattcattcaccttgtgctttcccggctttcaccaagaatcaagaggcggcaatgaacgaca
gtccccctttgtcgattacggcctgggcatccacgataacattgcgggctcaagctttccctttgatttccagccagaag
gcctcgaatccctcgccgtcgatcccggcttgacgctgtcgccatacgcaaccaccacgccagactcgcacttcacaact
ccccgtctgtgcccttgctgtcgcccgggagctccattgagtatttcggcgaccaccggagcagcattggcagtctcgac
tctaccattgcccctcatgagattgtcaccaccactgccactaagacacagcgtcaacaacagccaccgccaccaccacc
atgatgacaaggacgagaaaggccgctgcgcagaatgcagatgcgtccacctcagaagctcagccccggaccaagcggca
gaagacggcttcttcggctcaggctgcgacaataaagcaggagcctcaacacgacgagcagccgtcgccgccgccaaaac
gaaagatggcacgaagggagcggcggcaaagaaggaagatgccgcgcagcgcagcaagaatctggagcgtaaccgcatcg
ctgcatccaagtgtcgccagaagaagaaggaatgggtgctggagctggaagagaccaagtcgggcatggagcttcgccac
aacagcctgcgtgtggaatactttgcgcttctagatgaggtgactcgtataaaaaaccagctcatggcgcatgcaggatg
caacgaccccaacatcaatttctggatcgaaaaggaagcgctccgatatgttgagaggtgtatggaccctcccgcagaga
ggcgtccatccattgccgccaatgctcctggatcatgcaccctgccatcgccaacagaatcgcagcggtcccaactggaa
tcgcccatacacaaacatgagggcatcaacctcgactacatgcctgacgagctactatctggtgaagctgtctga
>tig00000001.g145
atgcccgacttggtctcttccagctccagcacccattccttcttcttctggcgacacttggatgcagcgatgcggttacg
ctccagattcttgctgcgctgcgcggcatcttccttctttgccgccgctcccttcgtgccatctttcgttttggcggcgg
cgacggctgctcgtcgtgttgaggctcctgctttattgtcgcagcctgagccgaagaagccgtcttctgccgcttggtcc
ggggctgagcttctgaggcgttgtcttgctcggcttactgccgctgttcttattgctgtgattgctactcttagtggcag
tggtggtgacaatctcatgaggggcaatggtagagtcgagactgccaatgctgctccggtggtcgccgaaatactcaatg
gagctcccgggcgacagcaagggcacagacggggagttgtgaagtgcgagtctggcgtggtggttgcgtatggcgacagc
gtcaagccgggatcgacggcgagggattcgaggccttctggctggaaatcaaagggaaagcttgagcccgcaatgttatc
gtggatgcccaggccgtaa
>tig00000001.g146
atgagctttctatttttatttcccggcccccctctacctcctcttggtccatccacgggcgttcgacaggcccttgatgc
gcttcgtgtacttccacaggtgcctgtaggcagggccctgtctcttggcctcccaaccacggggcttgaccggaggcttc
aggctgtggacgcgagtcggcctgaactcgacgtcggcgccggggaggttgtggcgggccatgacagcggcggtgttgtc
atcccagacagagcggaacatgttgaagccgacgggggtgaggctgaacttgtcgcggaacgacttgagcgagaagccgt
cgcgggcggcgtacagctgcttgagctgggcgacgtcgatggtggcgccgggcttctgctgcagcagatagatgcccagg
cggtgggacgtctggtctgggctgagcgggatgttggcggcgaggaagtggcagcgcttggagaaggcgtcgttttccgc
gtcggggacgtcggcgtcgaggacgacgagggagacgaggcgggcgccggcgtcgaagacctggacgcggaggcgcggcg
ggtgctcgctgacgagggagtcgacgacgttgcccggcgggatctttgcgtgccggaagtagagctggacgtcggcgacg
gggtcgagcttgggcagcacgtcggggacgatgttgaactgcttgatgcgctgcgtgatgaggcggtagtcgtaggagcg
ccacttgcgctcggcgtagtgccgagggtcgttgatatccgcctggatcttgagctgctcgacgtagcgcctcaagctcg
ccagcttggtgtccttcatcgactgccctcccttgaccagcgccgcatccttgctctccaacgccgcaatcttggccagc
tcctcctggatcttggccaccttctcctgccggtccgccgcaagaatggctcgagcctcctggaacgcctggtacggcag
ctgctcgaacgggatgctggccgtggtgcgcatggcgactctccgtctccgcgaaccgaccggcattttccccgccttga
tcaggtcggcctcgaattccggcagcacgctattagggtcgaggtcgagggcactgggctgctgagcgggagtcgacgag
gcttgctgctgctgctgcacttcggcggcggcgcgggcagcacccgtcgtaaagggccggattgcgcattgctggcgcag
ctgccgtgccaatggcctcgcaacagcctggcaccgcgacattgtgtctttgagtgctggtgggcgggccgtggaaatcg
agacgaaagaggatctcgtgatatcgaaaaagcagccccgctaaaattttcggcggccggaggcggaaaacgccgctgcg
catttgggctttgcaccaccaaatcgaaccgttttttggcactctatacaaagagggagagagagagagacgcacacagc
caggcatttgctgcgagttgggaacaagtcgctgttgaaaatggctggaaagggaattgggtgcctcggcgaggctatgg
ctgcgctgaggatatcggcgtccaagccggcgacgacagcattcagcagacagtttacacggtcaatggctaccgaatca
ccggtaaaggagattacgaaatcagcagcctctgcgcagtccatcatccagtcatggaacccaacacctctacctcccct
ccgccgcgacctcctccacctcgccgtcgtctacgagggcgacaacaccagacagggcaccgcgtcctccaagacccgct
acgacgtccacggctcgcaccgcaagatgcgcccgcaaaagggcaccggaagagcccgccagggcaccaggcagagcccc
tgctgcgaggcggtggcaagtcctttggcccgcaccctcgcgactttggaacccggctgaaccgcaaggtctacgacaag
gcgtggcgcacggcgctgagctaccggtatagacggggcgagctgattatctgcgaggatggcatggagctgtcgatgcc
ccatgatttcgacctggtggcggataagtacctcaaggatggtctcagggaagcgtatctgaaaaagtacatgtccggcg
ttctgagcacgctgggccttggccgtgaggatggtcgcacgctgtttgtcacgggcgaccgaagagacaggctgtacgag
gccatggagcaagttcctttggagggacgggctcttgatctggaggacgttgatgtcaaggatctgctcgagacgggcaa
ggtcgtcatggagaggagcgtgctgcgtgagatgattgagcagcaccagagcgacttggtgagccggattttcgtcaacg
ggctccccaaggagggcctgcgctgggagaaaaggtcttcggttcctagcgaagtattccaattctcccattctctaaaa
gtcacatatactcgtctccttttccccgggacgtcatatctggactggattgcgcgtgtgggtatcgcagaaattagagc
tttcatacagcttcttatcgtcgaggagggggctggaagccaggaggtgggccaccaggagggaatccaggcgcgccggg
gaaacctggagcaccggggaaacccgcgggaggagggaactggccagggaatccaggaggggctgtag
>tig00000001.g147
atgtcgcggtgccaggctgttgcgaggccattggcacggcagctgcgccagcaatgcgcaatccggccctttacgacggg
tgctgcccgcgccgccgccgaagtgcagcagcagcagcaagcctcgtcgactcccgctcagcagcccagtgccctcgacc
tcgaccctaatagcgtgctgccggaattcgaggccgacctgatcaaggcggggaaaatgccggtcggttcgcggagacgg
agagtcgccatgcgcaccacggccagcatcccgttcgagcagctgccgtaccaggcgttccaggaggctcgagccattct
tgcggcggaccggcaggagaaggtggccaagatccaggaggagctggccaagattgcggcgttggagagcaaggatgcgg
cgctggtcaagggagggcagtcgatgaaggacaccaagctggcgagcttgaggcgctacgtcgagcagctcaagatccag
gcggatatcaacgaccctctggtcaagaagcgctttgaagatggtttaggagacatgaacaagcccatctaccggcacta
cgccgagcgcaagtggcgctcctacgactaccgcctcatcacgcagcgcatcaagcagttcaacatcgtccccgacgtgc
tgcccaagctcgaccccgtcgccgacgtccagctctacttccggcacgcaaagatcccgccgggcaacgtcgtcgactcc
ctcgtcagcgagcacccgccgcgcctccgcgtccaggtcttcgacgccggcgcccgcctcgtctccctcgtcgtcctcga
cgccgacgtccccgacgcggaaaacgacgccttctccaagcgctgccacttcctcgccgccaacatcccgctcagcccag
accagacgtccctgcccctcagccgcatcaccgccgacgaccagctcgcccagaagcccggcgccaccatcgacgtcgcc
cagctcaagcagctgtacgccgcccgcgacggcttctcgctcaagtcgttccgcgacaagttcagcctcacccccgtcgg
cttcaacatgttccgctctgtctgggatgacaacaccgccgctgtcatggcccgccacaacctccccggcgccgacgtcg
agttcaggccgactcgcgtccacagcctgaagcctccggtcaagccccgtggttgggaggccaagagacagggccctgcc
tacaggcacctgtggaagtacacgaagcgcatcaagggcctgtcgaacgcccgtggatggaccaagaggaggtag
>tig00000001.g148
atggcgtccaacaagctcggcaagatggccggttacatcaactaccggatgcgcgtgaccctgcaggactcgcgacagct
cgtcggccagatgctcgcctacgaccgccacatgaacctcgtcctggccgacaccgaggaattccgccgcatcaagcgca
agcagaacaagccggctgcccccggcggctcatcgtcgggccagaccgtcgtgcaggaggagaagagaacccttggcttg
gtgattgttcgtggagcacacatcatttccctgaccgtcgagtcacctcctcctgccgatcctagcgctcgactgggcaa
gaccactacgggcggcattgcttcgactcttcaggctggccctggtgttgctcgacctgctggacgtggtgctgcggccc
cgatttctctcgccggtccggctgctggtgttggtggaggtgctccgcctccaggattcccatccttccctggagctccc
ggtgctcctggtgctccaggctttggaggacgaggtggcccccctcctggattccctggccagttccctcctcccgcggg
tttccccggtgctccaggtttccccggcgcgcctggattccctcctgcgcaggccctccttggggagcccgttgacgaaa
atccggctcaccaagtcgctctggtgctgctcaatcatctcacgcagcacgctcctctccatgacgaccttgcccgtctc
gagcagatccttgacatcaacgtcctccagatcaagagcccgtccctccaaaggaacttgctccatggcctcgtacagcc
tgtctcttcggtcgcccgtgacaaacagcgtgcgaccatcctcacggccaaggcccagcgtgctcagaacgccggacatg
tactttttcagatacgcttccctgagaccatccttgaggtacttatccgccaccaggtcgaaatcatggggcatcgacag
ctccatgccatcctcgcagataatcagctcgccccgtctataccggtagctcagcgccgtgcgccacgccttgtcgtaga
ccttgcggttcagccggcaggggctctgcctggtgccctggcgggctcttccggtgcccttttgcgggcgcatcttgcgg
tgcgagccgtggacgtcgtagcgggtcttggaggacgcggtgccctgtctggtgttgtcgccctcgtagacgacggcgag
gtggaggaggtcgcggcggaggggaggtag
>tig00000001.g149
atgcctgcctttcgcaacacttttggtgacttctcgcccaccatccacggagtgattgtttcgtcggttctcatctccgg
cgcctttacggcgctcatcgccggtgttcttgctcacaagtttggccaggttcgcatcttttcaataggggctttcgttt
atgctgttggtgcggctgttcaatcttctgcttccaaactccctgctttcatcgttggacgtcttatccagggtataggc
gagggcttgtttgtgagcaatgtatgggtgcaggtttccgaaatgtctccaaccagagtccggggcaccttgacagcatt
gccgcaattcaccatcgtcgtgggggtggtttccggcttcttcatctgctacggcacttcccgcctcggcccatcgacat
cacttagctggcgcatcccgttggccatctcagcagctctcggcttcttactatcgggaacctattggctcgtaccggcc
tctcctcgctggttgcttgccaaaggccgagttgaagaagctcgcaatgtcctcgttcgactagttcaggctcacaaccc
ggatgatgagacgctctggcagggcctcaaggagacctttgtgggattcaaggaggctttctcagcaccgttccgtgctc
gcaccatgtttggatgcttcatcatgggcatgcagcaacttgctggaattgacggcgtcttctactatgcaccgattcta
ttcgaaaaggcagggctgagtggtgctcaggcgtccttcttggcttctggcgtttctgcactggcaatcctggcagtcac
tatcccggccacctttctagcagacaaatggggacggaggacttcaagtctgcttggtggcatcttgatcacaaccctta
tgctcttgatggggtctctgtatgcggctgacaaggttcatgctgacagaggcgctggcaagtgggttgttattgtatcg
atttacttgtttgccattgtattcaacggaacttgggccatcggcttccgtacctttttgatggagagcctgccaagaaa
gacgaggagcagcgcgtcgagccttgctcagagcgccaactggttctcaaactatctcgtagcccttgtcacgccggtgc
tcattgcaaagtcgacttacggagcctactatctgtttgccatttcttccctctttaccactgtcattgtggcattgcgc
atggtcgagacacgaggccacagcttggaagagattgagcagcgatacgtccagagcaggggtatttcgacgggtatgtc
gataccgatgatgaggataaggcgcgtccaagccagtcagtag
>tig00000001.g150
atggcgaatcttgcttctgttggatcaagttttgatcatcgacctgccagtgttgtctttatcgacaatcgacttcaaga
gcaccaccagatgtttgcagatccttctgtacgctatgattcagctgttaagaagtatgtgcctagcatgtcaacagagg
atgatggcacggcttcgatgtcgaggccagtgttaacaaacataaatgcgatgaaattttgggaggatatacttccaaag
gccatgtcagagctgaactcgacagcggagccgaaggaccgatataaaacaacgtatagtatccgggacaaaaccagttg
gagtgacatttatagcagcctcgaagcagccaggtttaaatatgaaaacaaagaaggtgcagcaaataaactacgcgaag
tgcggcgaaaggccgcaagcaaaattgcccctctggagggcgtagttaggatagcgtccaaggttgtccctgaaggcact
tgtgcgacgcctgttctagggtctttgcaagtacttttggatactgacgagatttggaatcaggctgtgaagattgccgc
acgcctacgcgaaaaagttcttgaaagctttgatgataatgtatccatcttttcagatgttgagctatttctgggaacct
ttccaaacgacgaaaatatcgtaaatgcgtctgtggatctgaccgttgcaacgctcaaaggaatcgaattggctattggt
ttcttcattagcaactctcaaatgctcgaggctgctcgtcggcagcttgaagaagcccatcgcgagaaccactttctcag
agccgaaaacaacactctacgtgcctactcgccgttccaaggcggatccccatatctaccaccacaagcacagatattgg
cgccacagtggtatataagtcagcccaacctacgacaggtgttgaacatgttcgatgtcgatcttaaagatctcgcctat
gttgcggataagaaagggcaatttccacccaaacaacggctgctggctgagcaaatcgttaacacacagccgtttcgtaa
ctgggttgtgtcgccgacttcttccaagcttttgatccactgggactcccgtcttccaaaagtcatcgctggtgtttcac
cactctccgtcttttgtatgacaattacaaaggcactgagagccaaggaacgatttttgtcgatgctgtggttctgcgga
cggcacgtcgaagcagaagagtctggaggctgtgttggcgggcgtgccatgattacaagtctgattgatcagctactgag
acagcacacattcgaggttcatttgctgtcttccacaactattaacctctctgggttgcaggaaggcaatctcaatacac
tgatagagctgctatgctatctagtgcgacaactacctccgacagtctcggtattctttgttatcgacaacgctgccttt
tttgaacgagacgagtttgagtcggacgcgctaaaaatcttttcaatcttgattcgtctttctcaggacacaagcatacc
cgcttctatcaaagtgctatttgcaagtacaccaggcaccacgataatacggagtgcgtttgagaatgaggacttgatcc
tgaatgtagagggactaccgcaaatggtctgggcggcgaatgaagaacgggtggtgagggagcttgagggagggcttagc
taa
>tig00000001.g151
atgactttaaacggctctcattcagaggccgaagagtctaggactcttgacacttcttcgatcatggcttcgactatgtt
gacttcaagtcaggatagtgaaattcacgatggcaatggtatctctggtggtcttgacactatagccatagatgatgcca
aatctgctgcacagtatgccaaattggtcgacgattttgagactctgaagaagaagattctcgaacttgagcagcaaacc
aaaatcgcttcagcaacaaatacggaacaagaaaatttgtcagcggacagaagagctgaaagagaagattacaagcggat
ggaagaatgcctttataggcaccgaaaagagtgggaggtggaaggaggatcaacgggatggaacatgtggactttcagcg
actatttttcggacggaagagtttcgcgccgttgggaacttaataacaatgaactctatgaacggccaaacccctttaat
ccctctcatgattgcagggataagaaagatgataaaaatgctcgcgcttatgcggagtttgatcgcgacatcgattatgg
gcaccgccgcgaacggctccgtaagaactttgaatgggacatggatcgtctttacctagcagaagaagcagagaaacgaa
ggaaatttaaggaagaagaagctaaagaagatgccgagaaagaagctgagaccgacataaccacacagcaaatctttgca
gagcccaagaataaccggctaggctggtccgcgttcagagacatggaattggtggccgaggagaattcatacgctcttga
cattctcataggcgatcctattatcgatgatgatgcgcgagattatcggcggtggtatggctactctggtcagcgatcgc
gcaagacagagattgcacgggatcgcaaggtgtatgagacgaatgaaaatggacaagtggcactacctgagaggatcaga
gttcattcaactattcttcgtcatatcctctccaatatactggcatcacacgcaggtgaggcattgaccaacagtggata
cccttcgatagtctttgttaggccgttcaaggccatcttctactgcaaggctgcactgctagattggtacacagcgcttg
agaagaagttggaggaagagaagaacaaaccagtcattacagatgtgccgcctactgagggcaatcctgaggttccgaag
ccagtgaaagagactgaagacaaaagcgaaggcggtgccaatgaagaagcaaaagcaaaggtaaagagtgaagaagtgaa
agcagaggaaaggaaaagtgaagaaggggaggcagaagaaaagaaagcagaagcagaggaggcaggagaagagaaagcag
aagcagagaaagcgggagaagagaaggcaggagaagagaaagcagatggagagaacacaaataaagaggaggctgaagaa
gaagcggacgaagactcagagcttgataacttcacaaagtcgccggctgccctggagcacttgagatgtcttttggactt
tatcgattccgacatttccaagaggatagattatctccaaggacctcaatgccgcaaggtttatttctcagatctctggt
tccttttccgaccaggaatggaagtcattggaagcgatggcaagcaggcctacagagttatcagtgtcaccagcgcaaag
cacagagtcgcagcaccttgggagagatggtacaacagcatcacagatgacaaacgcaaggcatcgcctttcaacattac
ttgtatctatatcgactttgacggaaagaatatcggcccagtaactaaaatctttgacttcaaaagatttgacggcgaga
aagaggttacgttactagaagtctatccccttcatcttcatcctgtcaagcaatcggattttgatgactcgacgtgggcg
gaaattgagccacttccaccaagccaaagatatcgacacaaattgatacgccgaggagccatgttcctcgaggtcgctgc
cgtcaagcacatgtactacgcggggccgacgttagaagtgcgagacgacgttgaaggccaagtcgttatcgactttgaaa
cagccttctctgttgaagatgaaactcagaaacagtggaagccagtattacagccgcttattggaaatccctctgtggaa
gaagatgatgaagcaatggaggctcgttgtcgcggacgctgctgtgagggtgatgttgtatacgacgacatgtacataga
cgatcagcagaaaaccgagtacctcgacagtctcttgccaaagatgacggcgctaaatgagcagccttctattgccatct
ttccaaggtccttgaaagagttgcaagctggtactgaggacttcccttatgttacggatgaggaattggtcattatgtcg
tatcgggtgtttggctttgttctgcgcaaccgaaaatgggccaaattggatctttcgcacatgacggccgtccatgcgcc
cgatgcgtcagctgtattggccgaagaacgggcacgtaataataatgagagcaagaagccaaaaaccgcttttgatcgtc
ttgttatcgaaaaggaacacagatccatgattgtgtcacttgttgcccagcatttccgagacaaaaagtcgtcgagcaga
cagcagcaacagtttgacatcgtcaaaggcaaagggaaaggattaattcttcttcttcacggcgcccccggagtgggtaa
aacgtctactgccgagggagtagctgaactcttcaagaagccattgtttcaaattacgtgtgcaaatcgatgggattgcg
ttcttcttcttgacgaggccgacgtgtttctagcggaaaggaccaaagaagactttgtgcggaatgggcttgtagcagtt
ttcttgcgtgttatggaatactacgccggtattctcttcttgacgacgaatcgtgttggagactttgacgaagctttcac
ctcgcgcattcacattagcttatactacccagagctggatgctggcaaaactcttgaagtcttcgataacaacttggcca
tgattgatggccggtttgcgaagaagaacagagtcattaatatcgaaaacacaaagattcgaggatttgcagccactcat
ttcctccagcacaaggaagctcgctggaatggccggcagattcgcaacgcttgccagacagcgctggcgctagccgagta
tgaagctcagggcaatagtcacgaggctattttgaagcccgacgctgtcataaatctcagtgaaagacactttgaaattg
tgcgaaacgcgtatctcgagtttgccgactacatgaacaaactatatggcattggcaccgcacagcgcgccaaagaaggc
agactacgagctgtctgggtcgacgagaataacaatatagtcgacacttctgggtcaaacaacagaggacaagacaaaaa
gaaggcctttctcaactcaacacaaggacagctccctcaacaacagacatttgtgcagaattcatctccacagccgcagc
aatatgttctccagcagcctcagttctctcagaatttccagcaccagcaggatttgcaacagcagcaactatttcagcaa
ttcggagtgccacaacaacaataccagcaccagaatatcgtggctccacagcctgtctaccccaattccaatcagatgca
gatgcagatgcagatgccaaatgttcccatcaaccagcagtggaataatagagtagaaaatacaggtaatgctccattcc
agagtccgacgggagggcaggatcagatgcagattccacgttcaattgtacagcaacagcctctagcactgtcaccgtca
gcaggccagcagcaatcaattgcacaacagctcggccagggaatccagagcatgtatacagcatcatctacccagtaa
>tig00000001.g152
atggaatccctcgctgatattggtctcgcaacaattaagcgatttaagcttctccaagaggctgagttggaatcagttga
aaaacagtctcttgaatggccgaaacatcttttccttgcccaatttgagcgatttgaactttgggcagtgaatctcggag
ttttcgtgatggggcacggctctctggattacaggattcgcgattccgaaatccttgcctacctccatggcaatattgaa
caagaagatgaagattccgatgcagactcagattctgaaatggaatcagatatggacctgcttcttgacagtatcaagga
cccggttgatcgtctttataagatggctgtttggatccgaaacccatcgaccagaatagcgtcttcgaaagcccgaaatt
ttcagcaaatagacgagaaaaccaacatagacctattcaaatcatatgagaccttcgattatgattatgtcagctctctc
ttcctagagtatgagaagaataaagccctacaggaaaatccaacagcccagcatcatgatgccactggtgataacgagga
gcctgctgtcggagatcaagtatgggagccgattaaacagaccttggagctgaacagaatcaaaatatcaaatggcaatg
agtcttacctggttcaccgaatagctcaggccaacggactcagaaggcggcagttcgcttactggagaaagcataaaggc
aagctccgcgaacatacagctgttaccgtcgaattgttatcgcacaagttacccactggagataatatcatacaagacga
aagcaagaggcataaagcacctttaacggtcacaacagctactcaattacatccttcacacagagctgggaaagaattat
tggagaatgaaaacatcatgccgcttgctgtctctgagtatgctccgtcagcatggaaccctagcaaagacatcgtcagc
tttccactgcctccgaagcttccattctctcagaaaaggcctggagggtctatgcaaaagctacagagtcacatcgcact
tcaccttgagcgcttcgccatgtttgccatacctcgttgcacagacaatggcgatagagaagactctggaggccggtctg
ctagtgctcatgttgattccaataagtctctcgacggagatctagatgcagaatcaaatgctactggcaaaactggagat
gaaaacttcataaaccatgaaatattgacaaaaataagggacatgagcaacgaaatagcaacgcttcgctccccagtgca
catgctatcattggaggagactgatttctttttggagcaaatgaaaaagatatgcttccagctaaagaaatatgggaaga
ttattagagcctggcctccgagtaacacaacaaacacagctctctttgagcttggggaggcatgtattgcggctggacta
atagacgaggccattgagacgcttgagcacctgaaattctttcagatcagtcagcttgaccgtgacgacccggcactact
gcagacaaagcaacagttaaccatagcttaccaagtacacgaagcgctacaagaagtgactaaaaggttgaacgccaatg
ccgacctacatacagaaccaagcaagagtaaggctcttgatatatttgctcgtactgaggctggggcgaggcacgccgaa
acgatatggggtcccaccatctggaaagatctacaaaagcgaaatgagcacgatcgcgaaaacgaacagcgtttcgaaca
gtcattcgattatttttcgcgaagtcctgtttacgtagacgatccgttatcaccaccaggccctagggaaattatacgga
ggcgaaaagagagattggtgcaacaggagacagagcgtcgtaacatacaaacgaagcgcgatcgagaactcgaacacaat
cgcgattctccccaacaacgcccagttctgccatatgacgagcgtttagtttgggaagagaataatccggatatatccca
tgtgggacaagatcctgacaacgcagatgattcaactcagtttattcaggaatccatcttatcaaaagattacgaaaaat
tacgcgacataaatgaaaattcgagaaatattcagccaggcacatatatccatcttgttgcagcacttgagcagtcagtg
aaaaaactagatccacgttaccggtttgaaccgtctagcaagtttcaaccgggtgagatattcaaaatccattggccgga
gactcaaggcgccagctctaaagatacttcaagtgaatccagcaaatacgaagtccaaagccgggttggaaccaggcaaa
tcttaacgtatggcggcaacggctgtacaaagaaaggtgttaaccctaacgaacatggtattattcatgagcgcggcagc
aaaccgcaactacttgataatgaaccaaagctagggtttcctccggttagggtcgacataaaagaagagggcgagaagct
ctcaaaagaatcccgtgtcaattactctaggctagtaacagtggaacacaacattaaggtgttctttattggatcaatag
tgtacaatgactgggaactccgatccgagggaagaaaaaccccaagatccggttacgagaccgaggaaccgcaaaatcaa
caaccgcaagatacaggagatgatgtcggaagtaagcatgagcgtctgcgaaagaagcttgttgacttgcaggagagggc
caaggaagccgcaaatcagcgagaactggaggaaaaaacccgccagaatgccgagaaagcccttgctaagaagatagaag
aattaagattgcagaaagaggagtccaagaaggaggttgagcacactcgactggaagctgaacgcataacccgtgagaga
atcgaggccgagaaaaaggccgaagaggatagaaggcgccagcatgctgaggctatggctcgagcagaggaaactgcgag
actcaaatttcaagcagagattaaggctgccgaagagcggaggatgagagaggatgaagaccgcgctcgagccgaggaag
caactcgccttcgtctagaggcaaccatcaaggcagaaagcgccgacgaagctgccaggatcgaagaggcaactcgtctc
cgagtcgaagctgccatgaaggccgaagccgaggccaaagccgcagccgcagctgaccgacaagggcccggccatgtcga
tgtcgatcaccaggcgcccggattcaattggacaccagcttatgaggccacccttttccgcagtctgtgtgagagtgtcc
agctgggcatgcgagaaaacaacgccttcaaggacgaagcctgggagcgcgccgcccgggctctacaggaacaccaccgt
gtttaccctgctaaaggctatctgatcaacaagagcgacgatgctcggaaaagcttccgactgtggcgaggccttcgaga
ggacccggacttcatctacaaccccgtggccaggacagtgacggcgactgaggaggcatggagagcgcatatcgcgcgag
agcctctgtcgcgagcccttagggggagaccttttgaccatgaggaatacatggagctcctgtatccagatgtgattaac
gaccagcctgacaacgactcggagatgccaaaacagcccgccgattggcacccggcgctctctggtgatgctgtggacga
gctcaaggaaggtgtcttgggctatctagtccccttggatcccaaatatggcgacaagcctttggtagtcagaaaacgtg
tcgcagaccccagttccgctgctgtgaaagcctcttcattagcagctaaagtaaagtatattgcagccggagggtactta
attggacgtcaccatgagtgtgatttaattattagcgagctggccgtttccaaccgacactgccttatttttgaggaaaa
cgtcgggacagataccgtagcaatcgttgaagacctgtcaagcaatggaacgtacattaacgagggtcttatcggacgga
accagcgtcgcgaactggaagacaaggatgaaatcgctgtgcacgacaaagcaagatttatcttcagatacccaaagtca
ggaaacaatggcgatttcactacagtagacgcttatggagaagattggaaagagcccaacctgccaaaccggcctgacac
aagggacgatttacctgttctaaataccatcgtagggcaggaaacgacacataatcaacacccactactgcaagacggta
tgggtgctgacatgcaccaaatggcaccaccagccatcaacattgactttgcgcccacgaccaattcaagacaagggagc
tttgagccacccaaatcgcacatggatcaggattcactaacacccccaggaagaggcaagtccttcatctttgcgagagc
atag
>tig00000001.g153
atgtcgacctttgagactttcggaattgttcttcgggcgattcccatccttatctcaggtgcagagctatggcgtgaggg
atacgacaaaggcagactagcattccgtaagcgccaatatgtcgacaagctggcgaatgccctgctgttacagagacaga
cagtatcggagacagttcaccttatcattacccggagcggctatacttatgacgagacattgcttaacgaggaccctctt
gcatactttcaaaataagaacattcagactcaggtagaggaattcctaggggatgagaactacaaagctttgactggaag
gatacgagacatgcaaactactttagaagaagtggccaaacatttggatggtctgattccttctcacaaggtatggtga
>tig00000001.g154
atggccatagcagagaagcctattattctatattactatgcggtttctccctactcgcagagggtgctgtggtatcttgc
tttgaaagggattaaataccagcaatgtatacaaccacggatcatgccccggccagacgttcagcgtctgggcgtaaaat
acagacgaatccccattctcacaataggcagagacgtctacttggatactcgcctcatcctcacaaaactcagtgaacta
cagccagggcaagaaaatgtccatctctcagtcgcagagactcccgaacaaagagcgctgcagcacctccttcaagtcta
catcatggatgccgggttttcgagaagcatcgtgcagcttgttctctttaaccacaaggggctaaatgatccggcttttg
taaaggatcgcgcggagtttattggaagcactacgtttttcccgcgggagactctggaggctatgaagcctgaggcgata
cgggtggtgaggaatgggtttgagtttttggagcgtacgttgttgtctgatgggagagagtggcttcttgggactaagga
gccgagtattggtgatattgaggctgcttggccgttgttgtggttagagagggtttcggagacgatcccggatgagtgga
ttccgaaggaggcgtatccaaaggtgtttgcttggatggagagattcaaggatgttgtgaaaaaggcacaggaagagttg
ggtgagccaaaaacattgaccggggaggaagctgcacaggtggtgctggggtcagagtaccatgaagctgaaggtcaggt
taatgagggagatgccctagtgcaacaccaggggttgaagaagggacaattggtacaagtgtggccaacggatacgggag
ttaaccataaagaactgggagagctggttagtattgatgcaaaggaggtggtcgtcaaggcaaaggcggacgagggtggc
tcggtaagggttcatgctcagagacatggatttgcggtggcggcttataaggagtaa
>tig00000001.g155
atgacaggcgtgttggcccttggaaagtttaccggtcctttgttcatgtccaacgcctttacttttgcactggctagtct
aatcggttaccgtgttgtctggggtgtggcaccagcgctgcactccccattgatgagtgtaacaaatgcgatctctggca
tggtgggtgttggtggtctcttcatccttggaggaggctatttgcctgaaacaattcctcaatcactgggagccctcagc
gtgttgctagcctttgtcaatgttggcggtggtttcgtcatcaccaagagaatgctcgacatgttcaagcgaaagactga
tcctcctgaatacccgtggctttacgctgttccggctgccttgttcggcggaggttacattgccgccttgtctactggag
ccgccggtctcgtccaggctgggtatctcatcagctctgttctctgcattggatctctctcagggttggcttctcaaaca
accgctcggatgggcaatatgctcggcattctcggcgtgggtactggtgtattggctagtctggctgctgtgggattctc
cccagaggtcttgactcaatttactggacttgctgccgtcggagccattgcgggcatgctcattggaagaagaattacgc
ctactgatttgcctcaaactgtcgccgccttgcactctgtcgttggtctagctgccgtgctgaccagcattggaagcgtc
atggctgatgtgtcggatctttcgaccttgcacatggtatccgcctaccttggtgtcttgatcggcggcgtgacctttac
tggatctattgttgcgttcctcaagctggctggtcgcatgggttctcggcccaagattctgcctggacgacacgttatca
actctggattgctggcaactaatgctgccaccatgggcgcttttcttaccatggctcctggtgctccaatgattgctgct
ggagcattggcagccaatacggttctgagtttcatcaagggatacacgacaaccgccgcaattggaggcgctgacatgcc
tgtagtcatcaccgtgttgaacgcctacagcggttttgccttggtagctgaaggattcatgttagataaccctcttttga
cctctgtgggagctctgataggtgtttctggttccattctatcgtacatcatgtgcgttgccatgaaccggtccttgacc
aatgtcctattcggaggtttatcaacaccaacgacggccctggagtacaagccagaaggccaagccactgaaacgtctgt
ggaagatgttgcagatcagttggtgaatgccgaatccgtcatcatcattgtcggatacggaatggctgttgcaaaagcac
agtatgcactctcgagcattgtccaatctctgcgatccaagggtatcactgtgcgcttcgccatccaccctgttgctggt
cgcatgcctggacagtgcaatgtgctacttgcagaggcgagcgtcccgtatgatattgtcctggaaatggacgagatcaa
cgacgatttcccggagactgacttggccttggttattggtgccaacgacacggttaatccgattgccatggaaaagggca
gctccattgaaggaatgcctgtcctgcatgcctggaaagctaagcaggttgtggtaatgaagagaagcttggcgagcggc
tacgctgatgtaccgaacccaatgttctacatgcccaacaccaagatgttgtttggcgatgcaaaggtttcctgcgatgg
caccccgtgtcccggtgaagttgggcttgggcagggcgggctcaaagtgtctggtgcccgtggcgatcaggctgtcctgg
gtcgggggcttgtcgacggagtagctgatccaggcgtgccagccgggctcgatgtgggcggcatcgtagtcgtgctttac
gtagtcgacccagcgggttcggagcggcagttcctccgtgttctcgtagtacttgttgccgaagcgatcctggccgatga
gggttccgtacttggtatcacctggtctcgtgctgcgtccggtgcgcctccagagcccgagttctgcggacgaagcccag
catcacccccgcgatatcaataccgaagctatgcgacacctcaaggagctcccgtccaggctcatggaacgggagcagga
ctactggcgccgcttgtgagcgagctggatcgcatggcgccgagcttcgatgttcgaggagagcagatccgcatcttgaa
gacgccggccgagttctacgagacgctcaaggaccgaatacgacatgccaagaagaggatatttctgtcgacgctctata
ttggaaaatcggaaaaggagctcatcgagacactacgggaagcaatgggccagaacccggacctgaagctgagcatcttg
acggatgcgctgcgagggacgcgcgagtcgccggaggcttcgtgcgcttcgctgctggcgccgctggtggacgagtttgg
ggctgatcgcgtggagattcgcatgtatcatacgccgaatttgacggggttgcggaagcagtatgtgccgaagaggatca
acgagggatggggactgcagcacatgaagctttacggagtggacgatgagatcatcatgtctgggtatgttgtttcgaag
catcaagatgtggggtatacacgcgctgacattattgcgcaaagggccaacttgtcgatggactactttacgaaccgaca
ggatcgctatcacctcttttcctccaaggaggtgactgactacttttggggcatctacaatggcgtcgcatcgtttagtt
tcctcgttcagccctcaaaagaggatgtcgctggatacaccctttcttggccgatgacaaactctgctccatcacctctg
gagaagccgcagacttttgtcaagaaaactacatctacgctgcaggcgcttatagccgcacccgaaaagcagccagagag
cgagctcaaggacactcgagtgtacatgctcagccaaatgtctcaagtcatgaaaccagatacatcgacggagcttcctg
tgttgacgcggattctcgagaggttgtctgagccggcatatgctggatcgtcatggacatttaccgcgggatactttaac
ccagctccgtcattaaccaagctgcttcttaacacagcttccaacaaaaacatcgtccttacggcggcgcctgaagctaa
cggcttctacaagtcgaagggagtgtctgggcttttgccggatgcttatgtgcttctcgctcgtcgctttctatatgccg
tccagcaacgtggtcgcgaaggggacattacgttgaaagagtggcgctttggtacaactggtcagcctgggggatggaca
taccacgcaaagggcctctggataacaatgcccggcgatgcaaaccctagcatgagcatcattggcagttccaactacac
caagcgaagctactcgctcgatcttgaggcgggagccctgattgtgactcgcaacgaagcactaaaggcccggctcggag
aggaacagggctggctgcaggatcatgccgcgggagtcacgatggaagactttaccaggaatgagcggagggtcagtctc
aaggtgcggattgccatgtggattgtcaaggttgtgggaggcgctttgtga
>tig00000001.g156
atgtcgactctccccaggaccctgggcaacctgcgcaagattggcatcaaggtatttaacgctctggacctgcgtctcct
ccgcaattgctgtccgccgctgacattttcccgcaaaacaggaatacttccgccagatgctggtgcgtcctcgtcttcta
acctccagctctcccacggcctctggctaacgcacagctcttcgcaatcctcctcgaacagtacatcggtatgccctcac
cagcacctcccgccatctcgcccagaacaaaacagacccctaaccacgagaccaggtgataccaagtacggaaccctcat
cggccaggatcgcttcggcaacaagtactacgagaacacggaggaactgccgctccgaacccgctgggtcgactacgtaa
agcacgactacgatgccgcccacatcgagcccggctggcacgcctggatcagctactccgtcgacaagcccccgacccag
gacagcctgatcgccacgggcaccagacactttgagcccgccctgcccaagcccaacttcaccgggacacggggtgccta
caagccgtataacacagtgaagtcgaagcttaatgcttgggagccggtggccaaggatcggacacaggcagacatgtgca
tttccgatgtgagaatcatgaagcttgcctcactcaagaggcaatcacaaaatatcgacaaatgtttactctttgctaaa
tcaagatggaactatgaaaagacccagtactatctaatcccatctattgctacgcaacaaatgatcaaatcaagtaggaa
tccctacgccttgcaatcacgtctaccaaaggctcatacacccactctacaacttcgcttctacggctga
>tig00000001.g157
atgaagagaccaccaacacccaccatgccagagatcgcatttgttacactcatcaatggggagtgcagcgctggtgccac
accccagacaacacggaccggtaaactttccaagggccaacacgcctgtcattccagcagtcacagtagccacttctcga
gtctttttctgccaggggtgagctctacaggttcgactacgactgcggccgcaggcttggccggcgctggaggaggagct
ggacggggagcaggtaatcatctcgccggctttggtggcctcacagttaccaccagcctccgcagcgagatctacaataa
cgcttcctggtttcataacgtcgagcatgtccattttaatcagctttggggcgggccggcctggaatcagggctgtggtg
atgatgatgtccacttccctggcttgttccttgaagagtctcatttcggcttcgatgaattctttgctcatctccttggc
atagcctccggcaccagagccatcctcatgcatgtcaacctcgatgaattctgcaccgagcgattcaatctgctctctaa
ctgcagggcgagtatcaaatccgcggacaatggctcccatgcgacgagcagttgcaatggcgctaaggccagctacacca
gctccaatgaccaagactttacatggcggaatcttgccagcagccgtgacttggccagtgaggaatctaccaaaaacgtt
ggatgcctccaagacagccttgtaaccagcaatgttggccatgctgctaagggcatcaaagacttgggcacgcgagatac
gagggaccatttccattgcaaagccccgaactttgagtacgatgtcggcagcagaccagatgccctttggggagtcgacc
agagtagcgccagccttttcatacgcatcatccaagaactcagccgaggcaccagctccgcgctcaaccaagaccttgga
gtatcccttcttgaggaggagagttacattggctggggtcaatgcgactcgacgctctcccgggaaggtttcccttggca
cgcccactgtgagctggctgtagggagtcgttggtggcacagcagcagtggcttccgtcgaatacggctttggcacaaaa
aagaggttttggaagaagcaaagaaaaagatcatgcgacgagctgcgcatgaggagaagtggcctttaggctggccatcc
aagaaaacggcctgcacatgcaaaaaccccgcccaagccgactccaagtcgcacgactggtacgtaacagcggctaaaaa
tcaccaaaaacaacaacaaatgggtgacatgacggagcttcgcagcctcgagtactcgcgcgatacgagcctcataggcc
gtaattcaccggctggcaataaccatcaggtgcggggttccaaggggtctcccaagatttttcccgagagctacaggggg
gcctacaggggctacacaacatctgtgacggacctgggcatctacacgcaatcatgtagtcgtcaatctgtgagggccat
agtccgtctcaaagcacgcaacatcaaaacaaagtcatttcaagcatcccatccccaaacatcccatccctcactgcagc
tgcagctgtacctggcagttcccggcgtggcacggagtctcgcagcggccgcggaagtcaggcccaatgttcaggcactt
gtcacacccgcaaacaaggtccagatgcgcgccgacttcttggtcaggatcgttgcagaggcaaatgtagagggcagacg
tgacgttggtggacggcacatggttgtcgcagctggcgttgggcgtgttgcaccgcattcgcagatggcctcatctggtg
tgggcggcgcctcggtcggatccggaggcggagcgcccttggccgtcgtggtggtagttgaagtcgtaggaggaggttta
ggatcgtcttcggtttctggaggagcgtgggaggagagaggcggaggaggcgtgtcgggagttggaagctggggtctggg
attggcggcggccagtccaatcagggcgatgagagtgagagtcagattcattaaataa
>tig00000001.g158
atgaatctgactctcactctcatcgccctgattggactggccgccgccaatcccagaccccagcttccaactcccgacac
gcctcctccgcctctctcctcccacgctcctccagaaaccgaagacgatcctaaacctcctcctacgacttcaactacca
ccacgacggccaagggcgctccgcctccggatccgaccgaggcgccgcccacaccagatgaggccatctgcgaatgcggc
tacacgtattgcgcgtctgtactgatgggcatgaaaaagccgtggtctcagaaacaactcgccgaggcatactgcaacac
gcccaacgccagctgcgacaaccatgtgccgtccaccaacgtcacgtctgccctctacatttgcctctgcaacgatcctg
accaagaagtcggcgcgcatctggaccttgtttgcgggtgtgacaagtgcctgaacattgggcctgacttccgcggccgc
tgcgagactccgtgccacgccgggaactgccagatgcccaggtccgtcacagatgttgtgtactttgatgatcatccatg
ctcgtcatcgtctctggacctcggattctccaatcttcccaccggcaaaatccccctcctttatcctcctcatcccaccc
aaaaccccccgatttctcctctcatcccacgccctacacctggaaatacgctctggcatgcctctgccggggttccacgg
cagactgcccttgtcgcagcggccaccaagtctctggcgctggttcgccatgattctccggtcacacgagctcccgtcct
actgccaaagccgtattcgacggaagccactgctgctgtgccaccaacgactccctacagccagctcacagtgggcgtgc
caagggaaaccttcccgggagagcgtcgagtcgcattgaccccagccaatgtaactctcctcctcaagaagggatactcc
aaggtcttggttgagcgcggagctggtgcctcggctgagttcttggatgatgcgtatgaaaaggctggcgctactctggt
cgactccccaaagggcatctggtctgctgccgacatcgtactcaaacctggtcaaaacaaagatctcgtcgcaaagattg
cggctagaaaggcgacttactttgcaatggaaatggtccctcgtatctcgcgtgcccaagtctttgatgcccttagcagc
atggccaacattgctggttacaaggctgtcttggaggcatccaacgtttttggtagattcctcactggccaagtcacggc
tgctggcaagattccgccatgtaaagtcttggtcattggagctggtgtagctggccttagcgccattgcaactgctcgtc
gcatgggagccattgtccgcggatttgatactcgccctgcagttagagagcagattgaatcgctcggtgcagaattcatc
gaggttgacatgcatgaggatggctctggtgccggaggctatgccaaggagatgagcaaagaattcatcgaagccgaaat
gagactcttcaaggaacaagccagggaagtggacatcatcatcaccacagccctgattccaggccggcccgccccaaagc
tgattaaaatggacatgctcgacgttatgaaaccaggaagcgttattgtagatctcgctgcggaggctggtggtaactgt
gaggccaccaaagccggcgagatgattacctacaacgatgtcaaggttattggatacactgatctcccgtctcgtttgcc
cacccaatcgtctactctctactcgaacaacatcaccaaacttttgctgtcaatggcacccaaggacaaggagttcggta
tcgacctgtccgatgaagttgtcagaggctccattgtcatgcaaaaggagagattcttccacctgctccccgtccagctc
ctcctccagcgccggccaagcctgcggccgcagtcgtag
>tig00000001.g159
atggccgacgaacaaacaccagccctcgcctctggcccaaccaccatcagggtcggcacgcgaaactcgccgctggccct
ggcccaggcctacatcgtcgtcgcggcgctgcggaccgtgctgccggcgtactcgtttcccatccacggaatgacgacga
cgggcgatcgcgaccagctcactgcgctgtacaactttggtggcaaggggctttggacgacgcagttggaggacaagctc
gaggcaaacgagctagacatcatcgtccactcgctaaaggacatgcccacgacgctgccagagggcctcgtgctgggctg
cgtcaccaagcgggaagaccctcgagatacgctggtgctgaagaaggagctggttgacaaacacggctggaagacgctgg
ccgacctgcccgcaggaagcgtcattggaaccagcagcgttcggagaatcgcccagctcgcccgacgatacccttccctc
aagttcaaggaccaccgcggcaacatccagacacggctgaggaagctggaggaggatccggagctcacaggcatcatcct
ggcggcggccggactgcagcgcatgcagttggacgctcacatctcacagttcctcgagtcggacaacggcggcatcttgc
acgctgttggacagggagcgctgggcattgagtgccgatctggcgatgacaaggtgctggcggcgctcaagatgatcgag
gataaggacgccactctggcaaccatagccgagaggagcctgatgcgagcgctcgagggcgggtgcagcgttccgattgg
cgtcgagaccaagtgggttgaaccaggacagctgaggctacgggccacggtcgtgtcggtccagggcacagagggcgtcg
acggcgaggcaaccgagcccattaccacggcggagcaagccgacaagtttggagagaagatggcggccgatctggtcagc
cggggcgcaaacaagatcctggacgacattaacaagaacaagccggcaccaccgccaccccaatga
>tig00000001.g160
atggcctcaattgcttgctcgctgcgcgctgctcggcctgtggccatgcgccttgcgccccgtgccgctccgatggttcg
gctggcgatgcctgtgaggagcttctccagctcccgcatgatacaccaaggaccacgagtggatcgacctctccgccgac
cgcaagacgggcgtcgttggcatctccgagtacgccgccgagcagctgggcgacgtcgtctacgtcgagctgcccccgcg
ggcgactggactgacgcgggcgactccatcggcgccgtcgagtccgtcaagagcgccagcgacatcaacgcccccgtgcg
ctgcaaggtcacccacgcaaacaccctgctggaggagaagcccgcgaccatcaaccaggtgcccgaggacgacagcgccg
gcggcggctggatcgtcaaggtcgaggttgatgaggagggcgccaagcagtttgacgagctcatggacgctgctgcgtac
aaggagtttattgccgaatcggccgccatcttctctccaaacttgtcggcttgctccgccgtgcctcagctgtcctggtt
caacccacttggtctcgacgccaatcggaacgctgcacccgccctcgagcgctcgcatcaggctcctctcggctatggtt
gccagagtggcgtccttatcctcgatcatcttgagcgccgccagcaccttgtcatcgccagatcggcactcaatgcccag
cgctccctgtccaacagcgtgcaagatgccgccgtttccggccgccgccaggatgatgcctgtgagctccggatcctcct
ccagcttcctcagccgtgtctggatgttgccgcggtggtccttgaacttgagggaagggtatcgtcgggcgagctgggcg
attctccgaacgctgctggttccaatgacgcttcctgcgggcaggtcggccagcgtcttccagccgtgtttgtcaaccag
ctccttcttcagcaccagcgtatctcgagggtcttcccgcttggtgacgcagcccagcacgaggccctctggcagcgtcg
tgggcatgtcctttag
>tig00000001.g161
atgttaaaaaccaaaaaccaaaaaccatccattcaccctctacccccaattgtcagcagcgtccatgagctcgtcaaact
gcttggcgccctcctcatcaacctcgaccttgacgatccagccgccgccggcgctgtcgtcctcgggcacctggttgatg
gtcgcgggcttctcctccagcagggtgtttgcgtgggtgaccttgcagcgcacgggggcgttgatgtcgctggcgctctt
gacggactcgacggcgccgatggagtcgcccgcctgctcggcggcgtactcggagatgccaacgacgcccgtcttgcggt
cggcggagaggtcgatccactcgtggtccttggtgtacttgcgggcgaggcctggagagacgaagattag
>tig00000001.g162
atgtcttcgatccacgacctcgccgccgctgctgtcgccggcacttcgtctcccgcgggcgatgacagcaccgagaccaa
gatgaggggcgccttcattgtgcttgagggcctggaccgaagcggcaagacgacgcaggtgaagctgctggagcagagcc
agcagatccgcgcctatctcgccgcgggcatcaccgtcgtgtcggaccgcttctaccactccggcatcgtctactcagcc
gcgaaaaagaacccgcacctgccgctggcctgggcgcgcgccccggacacgggcctgccgcggccagacgtggtgctgtt
cctggacctggacgaggaggcggcgcgggcgcggggcggctggggcagcgagaagtacgagaaggaggagatgcagcgga
cggtgcgggagctgttctgggcgctgagcatgggcggcaaggacatcaaggggcaggacctgctgcagcagctgggcggg
atcgagggcgcgtcgtggaggcaggacgaggaggacattgtggttgtggatgcgagcaggacggtggaggaggtgtctga
ggccatctggagaaaggtccgggccagggtcgacagggtggaggcgggtgagatgggcaaggtggtgaggactgcgttgt
ga
>tig00000001.g163
atgctcagcgcccagaacagctcccgcaccgtccgctgcatctcctccttctcgtacttctcgctgccccagccgccccg
cgcccgcgccgcctcctcgtccaggtccaggaacagcaccacgtctggccgcggcaggcccgtgtccggggcgcgcgccc
aggccagcggcagcttcccaccggtttgcactgaagagcagatggatggcatggtcactcatatcgacatggctcttcaa
atagccatcaatcatctgcccaattggcgttgttctatctgtaccagcaaaaccccagcaccattaacatcgcttcatct
catcaagcatgaaaatccattaaataaagagctcaaacccacccggaaatctcatcaccttgaccggcctcccctcctcc
acaaacctctgctccagcagcttcacctgcgtcgtcttgccgcttcggtccaggccctcaagcacaatgaaggcgcccct
catcttggtctcggtgctgtcatcgcccgcgggagacgaagtgccggcgacagcagcggcggcgaggtcgtggatcgaag
acattgttgcctttcgatcgatgctgctctcggaattgatgactgggatcgtgtgttgtgctga
>tig00000001.g164
atggccgccgtcactcgccagccttttgctccccttgacggagctcgcctccagtccctaacaagcctaaagaacagaca
aaacggtatcaaacgtttccccaagcgcaaagcagagtttctcgagattgataactgtgagaatgtcgatccgctgctct
ttgcaaaacgctccaagggcgtaagctcaggcacccctgccaaggatagtctcaagccaaccaacttcttcctcactccc
aagatcagcactcccgtcgccagtgcacgatcactcgccggccagaacaaggccgcctcaacgcctcgtcgtattctgaa
tcccaagtcaaatctgggcaagaccagtgtcgacactacgcccaagtcttgtccaacttttgtcgggacggcggcgcgct
actcgcctggacccccctcatttctgggcggctcttccgctccattctctctcgatgccgccttgaaaggcaccattgcg
ggatacacccctcggccatccgtcaagaagcccgtctccagcctgcttgagcctgaagccaaggccagctggttcttcga
cattcacgaagacacccctgagcaggagatgaccaatcttctacagcacagcacctgcacactcgacatctcatctgatg
aggagagtgagcagcgcgcaaagcgagatggcgccgaaggccgtgacaaggagaatattcctccctcggatgacgtctct
cagacttcagcccagcgcgctagcccgccgcccaagggtgatgagatgatttttgagaagcagcgagttgcgctaggtga
gatgaaggcatctgacttctatgccgagggctgtgacgagacatcggtgatcctcatccatgaggacgaggagccagaag
ctcccattgccagtgtctcaaacattcccgaggagccagaagaggaagaggaagaggaagagttggagattcatgaagac
attgacgccctcatttcaagatccgacaacacatcatccaaggctgccgtcttgcaacccatagaaggcgcaggcgaaag
ctttgagctgtgggaaagcagcagcgccaaggatgaagccgaaagcgtcgttggaagcccgtaa
>tig00000001.g165
atgacagcggcaaccgatcggcgtcaacaggctgttgaacgtgtcgccggcctcgcgccggacctggtcgtcgtcgggga
aattatgcgcaacgtggttgatggtgaagcggacaaagggcttgtcatcggggcctcgcctgacgccgccgacgtagaag
tcttcatgggggactttgatgaagttgacgacgacgtaaaaggctggcatgccgacgcctacatagaaggcagttacggc
cttgacgagggcatctttggagtcgtcgtcggtggcttcggtgtccttttaaacgtcaagcaggccatccagatgacaaa
caagctcaatacgagacgatatgccaagagatgtcagcaattcaacaagtacaacaacaacaagaagaaagacagattag
cagtttcttcagtaatcatgtcttcaaagcttgcgtttgtcacgggtgcaacgggcttcattggctcgcaggttgtcact
tcggctctgaacgacgggtacaatgtgcgactaagcgtgcgaaaagcagagcagattgaggggctcaaggagattttccg
taaccacgtctcaagactcgagtttgtcgtggtgccggacatctccaagccccaggcgtttgacgatgctctagacaatg
tccaagtcatctttcacattgcatcgcccatgcccggcaagggagccgacctgcacaaggactacctcgatccggctgtg
cggggaacggtatccgttctggagtctgccagaaagatccccagcgtcaagaaggtggtcatcatgtcatcgatcctggg
cattggtcccctcgacttgtttttcaacacggacacttttgtccctgcaaacactggcgacaggcacgaggttgaccttg
agaagatgttccctgacaacaagggcgagcacggcacaatgtacgtggcctccaagattctggcccatcaggcgtcgttg
gactgggtcaaggagcacaagccggcctttacactggccacgatccacccgacctttgtgctgggccccagcctgattcg
caagacggctggcgatatcgacggcatcaatgcctggttctggaagtcactgcagtccccggcacccctcttcccagctg
tggttgtagacgtgcgcgatgtcgccgatttgtgtatcagggccgccaaggaggacgtgcccaacggcatcgagctggta
gcctcaggcgcaccaacgacatggaaggatatcgcggcgtgggccaggagcacatatccagagctggacacgaagctggt
ggaagacggcccagttccgttcagggttgacaatgatgtgctcggaatgaagtggcggccgttgtgggagacccttggag
ggttgatagaccagcagctggcgctacagaagggcaactga
>tig00000001.g166
atgccccactggctcgtctaccaccctcccaacgcttacaccgacgacgactccaaagatgccctcgtcaaggccgtaac
tgccttctatgtaggcgtcggcatgccagccttttacgtcgtcgtcaacttcatcaaagtcccccatgaagacttctacg
tcggcggcgtcaggcgaggccccgatgacaagccctttgtccgcttcaccatcaaccacgttgcgcataatttccccgac
gacgaccaggtccggcgcgaggccggcgacacgttcaacagcctgttgacgccgctaatgaagggcaaatacgattggga
gtttcacatttctgagacggacaggaggctttggaagacgaacgagtttacgccgccggagagggacactgatggcgaga
ggctatgggtcaaggagaaccgtccgatggcttattaa
>tig00000001.g167
atggccaaaaaagtctcttggcaccatcaagtcctccccgcaatcgactcctccaaatcggaaatacggactcttcagat
cgaacccggcgcccatgactccccctccctctcttatgcctggggaaatgacaatcccgactcgcacgagagcatcttct
ttggaaacaacaaagtcggagtaacgccatcactagccgatgccctccgacgactacgactatccgatgagccaagacac
atctgggccgatgccctgtgcatcaaccaggcggacaatgtcgaaaagtctctgcaagtctccatgatgggccgcatcta
caaccaccgccctcgacaccctctcctggatcgcaagcgaccaagacccgccccctggatggacgacgagcaaagaagaa
ttgctaccgccgccgccttgaaaaccgccatcaatgtctcctggtggagccgcatctggaccgtccaggaagccctcctg
cccccaagggctaccctctactggggcccatgcgagctctcctgggacgtcctggacagagcctcagacagcttcttcga
cgacacggctcctgcaatccacggcgagttctgggacaacggctgccttctcgacctccaggccaacctccgcggcctcg
gcgcctcgcgagaagaagagctcttccagcttctctggcgctggcgattccgcaaagcaacagacccccgcgacaaagtc
tacggcgtcctgggattccgtcaagacgtctccctgccttcggtgaaaatgtgcgactacaccgtcgacgtgcgcacgct
gtaccacacagtcaccatcgacctcatcggcatgagcacagatcttcagcctctaatcggccgcggcggcgaaggctccg
atatcccgggccttgcatcgtgggccgtcgactggaacggcgtcaaggacgagtccagacgtagcaagtccaacttctgg
gaccaccaccgctggtggcactgtggcggctttgaagcagaccgcggcatatatggtgttggagagggcctaagagtcga
ggacaataacactgctctccgcatctgcggtctcaagctcagccgtgttgctatcgtggacgagtttccagttggtgatg
acatccccggcgagggttcagttgcatcaatcttccgctcatacggcaatcgatggggtaaactattattgcaataccat
gaaaagttcccagacaagctctccgatggaggattgacagctttcctaggcctcatcacaggagccctaacgccagacgg
atccgatgacgaggataaccccaacgaatgggtaatacaaatggttcggccacaggcaatcttcatcaccgaagacgggc
atattggacttggcccgccaaatatcagaccaggccaggaactctggattatcggtgggtgcagggtgcctgtcattttg
aacccactaccaaaatcttctgacaaggagtccgatgtgagcatgacttttcacagcgaatgctttgtctatggcgtcat
gaaaggggaagctgtggagggcagagaggacgaagtgattgaaatcctgcttcgctga
>tig00000001.g168
atgcccgtcttcggtgatgaagattgcctgtggccgaaccatttgtattacccattcgttgggcgtgcgcacgtcgacgg
tgtagtcgcacattttcaccgaaggcagggagacgtcttgacggaatcccaggacgccgtagactttgtcgcgggggtct
gttgctttgcggaatcgccagcgccagagaagctggaagagctcttcttctcgcgaggcgccgaggccgcggaggttggc
ctggaggtcgagaaggcagccgttgtcccagaactcgccgtggattgcaggagccgtgtcgtcgaagaagctgtctga
>tig00000001.g169
atgtgtcactgctcgaactatgacgacgtggaacttggtttgatgcgtttctcgctatgcctaccatgcctcaatagcat
ttccaaggatgggtcatcgcaggagcaaggagtggcctggcttgtgagcagtgataaccaagaggccaaaccgccgacac
tcgaggatccttgtgggatttgtggcatgtacgctcgagtttggactcggctcgaaatggccatctatggccaagatgcc
gacgattcgcaagatattgccttttgctacagagatgctgctgcttttgcattctgcttgcccctctacggtttcacgat
cggatcactgcaatatgctgtccgcagttatttcggcctcagcggaaccaggagacaagattttggcgatgcctgttgtt
tccccaccgccacaatcctcaagaacgagcaagaaattattcttcgggagcaagttgaggtcactgccagcgacaacaag
gcagcagacgcaaatgtcagcgtcaagccctctccggccaaagtacactctatgcatgaggatgtccatcaaacgcccaa
taacaaccgtcgagccccgcacactttggaagacgatgttgcccctcccgccaaggcaaagcgacaagaacacattcttc
acaatgatgtcgcccctcccaccaaggcaaagcgacaagagcacacccttcacgatgatatcgagagcgcgactcccgcg
aaacccattcctcatgaattgggggcaacggcgctgcgaactgggcctttgtga
>tig00000001.g170
atgatgaattataccccgaccactggaatatccgttgcctatgtggctgagaacagcccaccaatcgtcgagcaaaaaga
agagaaaagaagtggcatccgccgcatgctctggagaccatcaaaggctgctacacttcccgagggcaatggcacccagc
ttaggcccgttttctggcctgcagatttgcttcccaaagaatgtcccaattcgcgaattctcatgttcggctatgacagc
aaggttaccaagtacacagctggtgcgatgctcgcaagatcgtcgtcatccctcgagactgagcttaaaaatatcgtcga
gtccactgcgaaggtgattttccttggcacgccacaccggggtagtcaggatgtcgccgctctcggcgaagtggtgcgat
ctatcgtcagctccttcggtatggagacaaatcctgttattcttgatgctcttggtttgaagacgacggatctacagcgg
gcacaagaagatttctccaagctatggcaagaatatgacttcaaagtcaagaccttccaagaaggcctcagcttaacgaa
actcgggaaaaaggtggttcctgattattcgtcgttgatcggggattatcgggaatatgccgagacactacaagcgaatc
atatagaaatgtgccggtattcaggaacggaggatccaaattaccgcaaagtagctggggagcttcattcgatataccat
tccattgtgaagcttacaggtttggaaacttctccatcggaccggccaatacgacttccaaggccggtatcgagtgccgc
ctcctcgtcagagacaattcgcattgtcgatattaaaaagactaatgaggattgcctcagatctctatggttcggagcta
ttaatactcgattgcaaagcctggaaagaccggccgatcagacttgttcatggttgttcaaacatgatttctatcaagac
tggttcaacagtaggagtagacaggagagttacggccttctctggctgaaaggaaagccaggctctggtaaatcaacgct
catgaaagaagctttccgccgggctgcgctcagtcaggtcaaaccagactactgtactgctgccttcttcttcagcgcaa
agggagataagcttgagcactcctatctaggccatctgcggtctttactctgtcaaattcttcctgaagacaaacggcat
ctccaacgtttgcgagagatgtggcgtgataaaagaaaatttccaaggggagatggggagacgacaaaagttatttggac
agaatcggaactctcatctctccttgaggcgatgcttgttcaccaggcaaggaagaggacgattattttcattgatgctc
ttgacgagtgtgaagagtccaagatacgagcggtggcatacttctggcggaggataaccaaatctgcctatgaccaaggg
gttgacctcaacgtttgtctatctagcagacacttccccacaatcaccctgactgactgtccggaaataatcgtcgaaca
gcacaacactcgtgatattgccacgtatttgaaccacaagttccaacttagcatcgccacccaagggccacaatggaaat
ccttgagacagaaaattttaagaaaagctgatggggtatttctttgggttgttttggttgtggaagatgtgcttaaaagc
tgggatgagggcaacggaatgtcatacctgaccaagcgggtcatggatgtgccagaagaactggagactttattttccaa
catgttttccaatcttgatccaaaggcaaaagaattaaccgtcaggttcttccagtgggccactctagcgacgaaaccgc
ttcgcctttacgagtggaaccatataatggctttcattcggcagccagcgttcggttcactcagcgagtggcgcaagtca
gactatgttactgagagcagcgagcagctcgagaagcggatcaggagtatttcgaggggcttggtagaagtgaagagggt
caggccaggtgattcaaaggacaggggacttgaattcatatcggtcgatggaggagcggggtcactcaatctcgagtatg
gcgacaccaggattgtccacgttatacatgaatcagtgcgcgacttcttcttgaaaggcaaaggattttctatgcttgat
ccgaacttagaatgcgatccaatcggcaacggccacctttcgataatggccacttgtttggactacctaaacattaccga
gctggattcacttgttgaggcacggcgtctcgtgcccgtcactaaggcgcttcgaatcgctcctgacggcttatctacca
acctgattcctccaacatttgagagacctcagagtatgcaaacaagccagccatcaacagagatagaagaaggtatatcc
gtatttgagatgctgaaattgttagactacgctccaggagtggacgtcgttgaatggatggcagaaggagacgctatttc
tgatggacagacacatatggacggatccatttgcgagtccgccacgaactccattgatggaggtcggccgcgggtactgg
aagatgatccggcactgctctcatatgccacattcaagctatttactcatgctcaacttgctaaacagaatggggttgat
gtacaacccttcgtcgagcgtttgattgacggaggagcatggaatcgatggcttgcactcagagaagacataccaaatag
aaccagcatgcgctcatacctcgttagaatggacctatggccacgggatatacctctcccttgcggcgaggaaaacggcg
cccgcagctaccaaagttctatttctttttctgatgtctccccgagtgttgtcagctttagttcagcagctagtcatgtc
tattga
>tig00000001.g171
atggagagcctcaatgtcggcgtcgaagggattggtggtggtcttgtcggaattggggttggaggtgatgctggtgaccg
aggtggcattggtcggcacagcataaacgcccacggttggcgtgagagccttgtcaggcacagaaatctcgatggtgatt
tctctggtgaggcgaacgctggcagtagactgcctcttgtcgggagtagccatgatgattgtgggggcaaggcaaaaagt
ggcgatgtgtgggaagaatggccgaaatcagaatctcgtcagatcaagaggcgagaacagtatgaagaggagacaaaaca
aggtgtccaagaaaaaaaggttgtctga
>tig00000001.g172
atggctactcccgacaagaggcagtctactgccagcgttcgcctcaccagagaaatcaccatcgagatttctgtgcctga
caaggctctcacgccaaccgtgggcgtttatgctgtgccgaccaatgccacctcggtcaccagcatcacctccaacccca
attccgacaagaccaccaccaatcccttcgacgccgacattgaggctctccattctcacagctccattgacaagcccctc
cggaaaagcatgacgctagatgccaagatggagtgccaagtatggcctggaaaggaccactggcagaagcaagccaagca
gaccaaggtgaagcgaaacaactgctcctgcatggccaacctcagcccgcgcaacaagatcattgccaagattctcatca
ttgtgctggtggtgggaatcgccgtcagcgtcggctttggcataagcaagccgcttggtgcaccgctctggggcgacaag
aactaa
>tig00000001.g173
atgaagtccatactggaattccctaagcgtctcctccgaatccgtcgcccagtacgcccaagcatcaaagtcatcgtcca
cctcaacaaagccgttgatgaaggcaacacgacgaccgtgcgagccggagacgaagatggatcgaagactgtatccttga
gcgatgttgaacgggttgcggcgcgcgggttgctggttctcggggcggcagcgggtgcagtccttggggatgagcaggaa
ggcgatgccgatcaggacgttgagaaagatgaggacggccatgatgatggctacgatgaggtaggcggtggagggtcttg
ggctctccatgatggtgcttga
>tig00000001.g174
atggagagcccaagaccctccaccgcctacctcatcgtagccatcatcatggccgtcctcatctttctcaacgtcctgat
cggcatcgccttcctgctcatccccaaggactgcacccgctgccgccccgagaaccagcaacccgcgcgccgcaacccgt
tcaacatcgctcaaggatacagtcttcgatccatcttcgtctccggctcgcacggtcgtcgtgttgccttcatcaacggc
tttgttgaggttcaagctcagtctcaggctcagaaccagtatggacttcatggtgatgcgggcgtggtcagtactaggcc
ttctgctaccgagtatggctaccagcaccacaatgaacgtatggagatacctcgcgacggcactgttgccagggtcccag
ctcaccgaacagacggtggtttcgctttcactgaatacgactttgagcaacctatgcagtacgccaccgatccagctgtg
tcgcgtcattcccaccctctcgctcaaggcaacgaggtcgattttggccagcactcgcagtcacccgcccccactgtaag
aacttggggaagagacagcgatgctaccattcgtgcggtggtggagaatcccaggcgggatgttgctggctcgaggccca
agagttcccgttctgagggacaagcatcgaatgatgctggccgtcaggcttattga
>tig00000001.g175
atgggcggagttccatcaatccccacagaccggacccgtaccgtgcaggtcatcggcgccggctactcccgcaccggcac
tgtatccatggccctggccttggaaaagctgcttggagggccagttatgcatggaggaacgcagctgtttggtcgagaag
acgcgtacgtcaagctctggtgcgacgtctttgccaatcgcaacaacaagcctgtcctcatgaagctcctgcgcgaggcc
acagctggctttgtcgctgtgactgacgctcccgccaccgccttcatcgccgaactggtcgagctctacccagatgccaa
ggtggtgctcgtgacacgggatcccgatcgatggtataacagcatgcagacgctgataaagggtggcattggttccatgt
cggtgctcaaggtgattttgtggccttgtcctgggtggaggtgggcgccgagatggctgaaacacctggagaagacagaa
tcaactcgtcttggaccaacattgtcccgagattctatcctcatccataacgaatgggtccgcaacaccgtccccaagga
aagactgttgaccatggaactcaaagagggctgggagccattggccaagtttctcgacaagccagttcccgatgagccgt
ttcctcatgccaatgatggcgaggccatggagaagtttgccaagggcgtgtttcgcactgctatattgatttggctgggc
atcctgggggcacgagcttgcttgcgtggcgcccgtcggccgtcatcgtcccgccgtccgtctttctcttcctttgctca
gcctggattcatcaaccatcgtcgcggcccgctcagaccagctccacgacgccgccgccgtcgaaatcacggagatggag
atttcgcagcagcaggactttctcccccgctcgaggccgacattagccagggccctgacgacaccattggcggcttcgac
ggcccttcagaggtcgcctccagcaatggctaccaccaccagcagagcctctcgagccactcgcttgaccacagccttgc
cggcagtctgaggcaagacgaagattccccgagccgacagactccgcccgtgtctggcccctcgctttcgagaccggcta
gtggcctgtcaaacccggcacctccgccatacaacgattaccggccgagctcaggcgaccaatccaacggccggagccat
gtggtgatcaaggttggcatggttggcgatgcccaaatcggcaagacatcgctcatgacgctgggtgtcaatttcatgga
aaagaccatttccatccgcaacaccgaaatcaccttttccatctgggacttgggcggccagcgcgagtttgtcaacatgc
tgccgctggtctgcaatgacgcagtcgccatcctcttcatgttcgacctcacgcgcaagagcacgctcaacagcatcaag
gagtggtatcgtcagggacgcggattcaacaagacggcaatccccgtcttggtcggcaccaagtacgaccattttgtcaa
ctttccgatccaggaccaagaggaaatctctaaccagattttcaaaattgttctctccaaagcgtttgatctcaagtgca
ccattcccgaaatcgaaaatgtcggcgagccattactattatatcagtctgtctga
>tig00000001.g176
atggtcgtacttggtgccgaccaagacggggattgccgtcttgttgaatccgcgtccctgacgataccactccttgatgc
tgttgagcgtgctcttgcgcgtgaggtcgaacatgaagaggatggcgactgcgtcattgcagaccagcggcagcatgttg
acaaactcgcgctggccgcccaagtcccagatggaaaaggtgatttcggtgttgcggatggaaatggtcttttccatgaa
attgacacccagcgtctggatgtagtcttcgtcccagcttcctcgacgtatttgaccatgagcgatgtcttgccgatttg
ggcatcgccaaccatgccaaccttgatcaccacatggctccggccgttggattggtcgcctgagctcggccggtaa
>tig00000001.g177
atgcataactggccctccaagcagcttttccaaggccagggccatggatacagtgccggtgcgggagtagccggcgccga
tgacctgcacgaacactcttccctcggcataccagcgaaccgccgccgccaacacctgcgtctcgaccgtggatccctct
tccgacagcttcttggggtccatgctgtgatcgactcgagtgactcgctgctcgataatggggccctcgtcgagatcggc
cgtgacaatgtgtgccgtggcaccgataatcttgacaccgcggtcgaaggcctggtgtgtacgggaacaggaatggcatt
ggcaatgggacaatgggatagggttcgactgactgttgataatctttcccgacatctcctcgcacagcttgggcgacagc
acctgcatgtatcgagccaggacaaccagctcaatgttgtgctgcttgatcagctccagcaccttggactcctgctccag
cttggtgtccttggtcacgggcaggtggtggaactcgatgccatagctcttggccaggtcctcaaagtccgggtgattgg
acacaatgatgggcacctcgatgagcagctgaccggtcttcatgcggaacagcaggtcgttgaggcagtggccaatcttg
gacaccatgatgagcacgcgggtacggcgcttcaagggtcggaagttgtacttcatgctgtactcgctggcgagagcctg
gaagtccggctcaaggtgctcagtcgacgaggcatcggcaacatcgggggcagggccaaagtgcacgcgcatgaagaact
tgttggtgacggggtcggagaactgctgcaggtccagcacgttgtggccctttgcggcgaagatgccggtgacagcgtgg
acaatgccgggcttgtcggggcagctaagggtgaggatgtggccggaggacgacatggcgatgggtttatcaggcgttga
>tig00000001.g178
atgtcgtcctccggccacatcctcacccttagctgccccgacaagcccggcattgtccacgctgtcaccggcatcttcgc
cgcaaagggccacaacgtgctggacctgcagcagttctccgaccccgtcaccaacaagttcttcatgcgcgtgcactttg
gccctgcccccgatgttgccgatgcctcgtcgactgagcaccttgagccggacttccaggctctcgccagcgagtacagc
atgaagtacaacttccgacccttgaagcgccgtacccgcgtgctcatcatggtgtccaagattggccactgcctcaacga
cctgctgttccgcatgaagaccggtcagctgctcatcgaggtgcccatcattgtgtccaatcacccggactttgaggacc
tggccaagagctatggcatcgagttccaccacctgcccgtgaccaaggacaccaagctggagcaggagtccaaggtgctg
gagctgatcaagcagcacaacattgagctggttgtcctggctcgatacatgcaggtgctgtcgcccaagctgtgcgagga
gatgtcgggaaagattatcaacatccaccacagcttcttgcccagcttcatcggcgcaaagccctaccaccaggccttcg
accgcggtgtcaagattatcggtgccacggcacacattgtcacggccgatctcgacgagggccccattatcgagcagcga
gtcactcgagtcgatcacagcatggaccccaagaagctgtcggaagagggatccacggtcgagacgcaggtgttggcggc
ggcggttcgctggtatgccgagggaagagtgttcttgaacggacacaagacggtggtgttttaa
>tig00000001.g179
atggctctctttggacgcagagctcgctcccctgggagacaagcaccagcagctggtaccacgacgacaacacggaaagg
atgggggttcggccatggtcgccatcacgctccgtatgcgatgcactcgcgtcccagctttggacaatggcttagagtca
cttggttggatatcttgaccatggtggccatgggagcgattggcctcggtgtctacgaagccaaacctgcaccgacacgc
tcgttccccgtcaccttttccgatggcgaaattgtctggcctgaattcggttaccctcttcgcaaggagatcatccccat
ctggctggcggcgtttctcgcctctatcatacccatcttcatcattctcttgatgcagatccggattcgctcgttctggg
acgtcaacaacggcgtcattggtctcttgtactctctcatctgcgcggctgtgttccaagtattcctcaagtggctcatc
ggcggccttcgccctcattttctggacgtgtgcaagccggatctgagccgtatcacaaattcggaactcgataggacggg
ataccagcagatttacttcacacgggacatttgcaccggtgacccagatcagattgacgacagcctggaatccttcccaa
gcggccacaccactgccgcctttgcaggcttcgtctacctctcactgtatctcaacgcaaaactcaaagtattcgctaac
taccatcccgcaatgtggaagctcatcgccgtttacgcccccatcctcggcgcagtcctcatcggcggcgccctcaccat
cgacgaattccacaactggtacgacgtcttcgccggcgcagtcatcggcatcgtcatggccttttccgcataccgcatgg
cgtacgcgtccatctgggactggcgcttcaaccacatcccgctgaaccgcggcgtggcgtttccgtataccgtggggaat
ggtgacttgttcgatgcgacgtttacgaggcgtgttggatggggcatggagagctttgcagggggcacgacgaatggcgt
tggggttgggaatgggtttgggaagcatgctaagcatgattatgggtataatatcggtgctgggccggcgggtgacggag
cgtatgcgaatccgacggtgcctcgacgggcggttggacatcatccggagcagatggtgtga
>tig00000001.g180
atgcttagcatgcttcccaaacccattcccaaccccaacgccattcgtcgtgccccctgcaaagctctccatgccccatc
caacacgcctcgtaaacgtcgcatcgaacaagtcaccattccccacggtatacggaaacgccacgccgcggttcagcggg
atgtggttgaagcgccagtcccagatggacgcgtacgccatgcggtatgcggaaaaggccatgacgatgccgatgactgc
gccggcgaagacgtcgtaccagttgtggaattcgtcgatggtgagggcgccgccgatgaggactgcgccgaggatggggg
cgtaaacggcgatgagcttccacattgcgggatggtagacgaagcctgcaaaggcggcagtggtgtggccgcttgggaag
gattccaggctgtcgtcaatctgatctgggtcaccggtgcaaatgtcccgtgtgaagtaaatctgctggtatcccgtcct
atcgagttccgaatttgtgatacggctcagatccggcttgcacacgtccagaaaatgagggcgaaggccgccgatgagcc
acttgaggaatacttggaacacagccgcgcagatgagagagtacaagagaccaatgacgccgttgttgacgtcccagaac
gagcgaatccggatctgcatcaagagaatgatgaagatgggtatgatagaggcgagaaacgccgccagccagatggggat
gatctccttgcgaagagggtaaccgaattcaggccagacaatttcgccatcggaaaaggtgacggggaacgagcgtgtcg
gtgcaggtttggcttcgtagacctgcgtacaagtgaagagtcagcttag
>tig00000001.g181
atgtcttctcgtggaagcggaagaggcagaggaggataccaagaccgtggaggatcccgaggggaggattccgaggggga
ggaagaggtggtggtggcggaggcggaggcggaggaggaggatatcgcggcgggggtcgcggtgggggaggagatcgcgg
aggaggaggaggaggagatcgaggaggaggttcctttagaggcgggcgaggtggagggccgccccggtgtattcgtgagc
atcaccactttcattgcttccatctctatccctatcctacctatacacctcaatcatggggccataagcactcatcacag
ctgctgctacagtgttcccggcggaatcccagtccctgacaaaaccgtgaccacaacggaagatgctcttattggtcagg
atggcgaatcagtcgatctcagcacactcggcttggaagatgctctccctcgccggccagcatacggcaccaagggagca
gaggttactctgtgggcaaactacgttgcgttaacagcatcacccaagctcgtgttataccgatatcagatctcagtcac
tcccaccgtaactgggaggaagctaatacagatcgttcgcttgctgctggaggctccggagctcgccgaatataagcacg
atattgtgagcgacttcaaggcaacgctcctctgtcgacagaaatttgatgaccggactatcgatgtcgcgtatcgagcc
atgggcgaagacgaacccaaggcgggtggccgtcagtttcaggtcaagcttcagcttaccaacactttggcaacctcgga
tttgatagaatacctcacgtcgacgaacccgtctgcccagtatgacggcaagctacctctcatccaggccctcaacatct
tcctcaaccactactccaagtcggccgacaaccacgcctctattggatcgtccaatggatcgtccaaaacatttgccttg
ggtgagttgtctgaaaactgggaccttggcaactccctcatagccatacgtggctttttcgccagtgtccgtgctgctac
ggctcgtgtgcttgtcaatgtcgacgccagccacgccgcctttttccaagagggccctctggatcaattcattctacgtc
taggaaatcggggcggattacacacgttgcagacattcattcaagggatccgtatcaggacgactcatttaaaagacaag
gtaaacaagaaaggtgaatccatcatgcgagtgaaaagtatttggtccttggccaatgcaaatgatgggcatagcctcca
gcaccctccccgagtgaaaacatttggagctggaccaaaggatgtcgagttctggttcgaaagggcatcaaaaggccaaa
agaaacagggtgggaaagctgccaaagctcaagacggacagtacatctctgtctatgacttcttcgccaaaacctataac
atccgtatcaatgatactagactgcccgtcatcaatgtcggcaatcgagaaaatcccacctacttgccgctccaggtttg
ttatgtgctgcctggccagccgtgcaacagccagctcagcccggcccagacgcagcaaatgatcaggtttgctgttcgta
ggccattcgaaaacgctacctctattgtgtcgaaggggctgaaaactgcaggcctgtcttccgaaacaaatccgttactg
attaaatttggaatcgacatctctcaggatctcatcaccgtgccgggccgcattattggtagcccaaaagttggctacgg
ccaaaatcgacaaatcgcaacgtttgggggtagttggaatatggtaccaagggactcttcgagcctcaaattcaccaccg
ccgggagtgtgcaaaagtggtcttgcgtgtatattgaaatgatccgcgattacccgaacgcccatacgttcagcagcgca
ggcctgaccgaagttttgcgcaacctcaataatgtgcttggcgacaccggcatcgctgccagcgcgccgcttcaaccgtt
tcaacggctccagctggatggtaacgaagaccctcaactcgacgcgctgatgaagcgtgctgcatcatcgctacagttac
tttttgtcatcctgcctgcaactccaataccgttgtacaatcgcatcaagcaccttggagatgtgaaatacggcatccat
accgtatgcagcgttggcagcaagattgccaaccccaagggtcaggaccagtaccttcgcaacctcgcgctcaagatcaa
ccttaaactgggtggtaataatcatcttgttgaccctacacacctggggtttatttctgagaacaagactatgattgtcg
gcatcgatgtgacccatccgtcagccccatcacacaaggaagctcctagtgttgctggtatggtcgctagtattgaccac
aagctcggccagtggcccgctattctcagcatccagcccaaaggccgccaggaaatggttgcggatctcactgaaatgct
gaaatcacgcctgcgattgtggcgtcagaagggcaaacattcagagcttccggaaaacatacttgtataccgtgacggcg
tctcagagggtcagtatcagctggtactggatcaagagctccccttgttacgagctgcctgcagagagatgtatccagcc
tcagaccaaaagaaaggcctgccgcgcctgactgtggccattgtcggcaaacgtcaccatactcgcttctatccgactac
agtcgccgacgccgataagggggaaataccaaacctgggaacggctaggccagggcattactacgttgtgctggatgaaa
ttttccgcccgcgatacgcgaaaatacctgggaagaacgtggcagacgaattccaggacctgacgcagagcatgtgctat
gcgtttggtcgagccaccaaggccgtgagctactgcacaccagcatactatgcagatatcctatgcgagcggtcgcggtg
ctatctcagcagcttgtttgagtcaccatctaattcggaagcgccatcgatggtggagggcgcggcaggtggtcttgaga
ctggggcaatgatgaaggaggtgcagattcacgagagattgaaggacagcatgttttacatctga
>tig00000001.g182
atgattattaccacccagtttaaggttgatcttgagcgcgaggttgcgaaggtactggtcctgacccttggggttggcaa
tcttgctgccaacgctgcatacggtatggatgccgtatttcacatctccaaggtgcttgatgcgattgtacaacgcacgc
ttcatcagcgcgtcgagttgagggtcttcgttaccatccagctggagccgttgaaacggttgaagcggcgcgctggcagc
gatgccggtgtcgccaagcacattattgaggttgcgcaaaacttcggtcaggcctgcgctgctgaacgtatgggcgttcg
ggtaatcgcggatcatttcaatatacacgcaagaccacttttgcacactcccggcggtggtgaatttgaggctcgaagag
tcccttggtaccatattccaactacccccaaacgttgcgatttgtcgattttggccgtagccaacttttgggctaccaat
aatgcggcccggcacggtgatgagatcctgagagatgtcgattccaaatttaatctgagagaaatcaacaatccattcat
tttatgcgctcagaatcgcaatgggaacttaccaagggccctcttggaaaaaggcggcgtggctggcgtcgacattgaca
agcacacgagccgtagcagcacggacactggcgaaaaagccacgtatggctatgagggagttgccaaggtcccagttttc
agacaactcacccaaggcaaatgttttggacgatccattggacgatccaatagaggcgtggttgtcggccgacttggagt
agtggttgaggaagatgttgagggcctggatgagaggtag
>tig00000001.g183
atgcccgacacggccacacaagcgctctcctctcacctccgtccacggcctcctgctcctggcatcccaggcataccggg
catcccaggcatgccaccgcccatacccatctgtcgcatcatagcttgcatgtccattccaccgggcatgccaccgccgc
cgagcatcttcattaatgatcccatgtccggcatgcctccagcgccaccagcaccgcccatgctctgtagtcgcttctgc
atggccgccatctgctgggctttgtttgcgcctgacatggcttgctgtgctctctgcatgtttttcatgttgccacccat
cttcttggccatgccggccatcatccgctgctgtgtcaggagatcctccacctcgcgcaccgatgtgcctgatcctcgag
caatacgtgtcattcgggtcggctcgtcaatcaagatcttgccatcagagtcgagctccttatctgtcatagagtcgcag
attaaagataccctcttggagatgcttcatggtgtccttctggttcaagttgaggctctgcacgtgctcaaccagtccgg
ccatgtcgcccatgcccagcagcttctggacgaatcgctggggctcgaatcgctccagatccagcatgtgctctcctgta
ccaatgaaaacaatgggcgtgtgtgtggcggcgacagcagaaattgcaccaccgccatgggcgtggccgtctgtcttggt
gatgatgattgctccaaagtcggcagcttccttgaaagctttggcctgagcctcggcctgttgacctattga
>tig00000001.g184
atggtgttgcaagatctcgggcgccgcatcaatgcggccgtttcaaacctcacgcgcgagcagaatctcgatgaaaaggc
cttcgattctatgctcaaggagatctgcgccgctcttctcgaggccgatgtcaacgttcgactcgtcggccagcttcgaa
aatcgattcgcagcaccgtcaacttcaaagaactcccgcccgccgtcaacaagaagcgtctgatccaaaaggccgtcttc
gacgaactggtcaaacttgtcgatccccatgccgagccgttcaagcccaagaagggcaagtcaaatgtcatcatgtttgt
tggtctgcagggtgccggtaagacgacgacgtgtacaaagctggcgcgacactaccagagcagaggcctgcgggcgtgtc
tggtgtgcgccgatacgttccgtgctggtgcgtttgatcagctgaagcagaatgcaacaaaggccaagattccctactac
ggctcgcttacggagacggaccctgctgccgttgctcgagctggtgttgagcagttcaagaaggaaaagttcgacgtcat
cattgtcgatacctcgggtcgacaccgacaggaatcggctctgttccaggaaatgattgatattcaggcggcagtcagcc
ccgacgagactatcatggtgctggacgcttcaataggtcaacaggccgaggctcaggccaaagctttcaaggaagctgcc
gactttggagcaatcatcatcaccaagacagacggccacgcccatggcggtggtgcaatttctgctgtcgccgccacaca
cacgcccattgttttcattggtacaggagagcacatgctggatctggagcgattcgagccccagcgattcgtccagaagc
tgctgggcatgggcgacatggccggactggttgagcacgtgcagagcctcaacttgaaccagaaggacaccatgaagcat
ctccaagagggtatctttactgtgcgagatttacgagaccagctgtccaacattatgaagatgggacctctgtcgaaaat
ggccggtatgattcctggcatgagcggcctcatgcagggtatggatgacgaggaaggaggcgcaaagctaaagcgcatga
tttacatctgcgactctatgacagataaggagctcgactctgatggcaagatcttgattgacgagccgacccgaatgaca
cgtattgctcgaggatcaggcacatcggtgcgcgaggtggaggatctcctgacacagcagcggatgatggccggcatggc
caagaagatgggtggcaacatgaaaaacatgcagagagcacagcaagccatgtcaggcgcaaacaaagcccagcagatgg
cggccatgcagaagcgactacagagcatgggcggtgctggtggcgctggaggcatgccggacatgggatcattaatgaag
atgctcggcggcggtggcatgcccggtggaatggacatgcaagctatgatgcgacagatgggtatgggcggtggcatgcc
tgggatgcccggtatgcctgggatgccaggagcaggaggccgtggacggaggtga
>tig00000001.g185
atggggatcgacaagtttgaccagttcgtcgaagacggccttttggatcagacgcttcttgttgacggcgggcgggagtt
ctttgaagttgacggtgctgcgaatcgattttcgaagctggccgacgagtcgaacgttgacatcggcctcgagaagagcg
gcgcagatctccttgagcatagaatcgaaggcctggagccgcagtcagtcaatgatgctgcactttcgccatcagacagc
gcggggcaattagattgggccgtaccttttcatcgagattctgctcgcgcgtga
>tig00000001.g186
atggcgatactgggcgacatcatagaagtccaccataggcgccgtcatccaaggcttggagatctcgacgattcacattc
tgtagctgttattcaggggcttctttcgacctacgagatgagtcttgccgcgctttcgtcggagggtaatgacagcaaca
taatacctctccctattcacaccccaaaaggcattgttgctggaatgccttcaaggccctccatctctcacccgcaccca
tcatctgcagcgccatacaatgcgggtgatccttccaagatgcggctcgcaaaagcctatagtacgcacattctacacgt
gctacatgtgcttctacacggcaaatgggatgccatatccatgttggacgacggcgacgactggattacgtccaagagat
tcaacgagtgcgcgtcacacgccatttccgcctcacaatcggtctcgaccatcttgaccattgatccagagcttaccttc
atgtcctatctttttggtatatatctactccagggaagctttatccttctccttttcgcagataggatgccgcaattggg
tcccaacgagtcggtggcacaggcgtgcgagaatattattcgagcccacgaggtgtgcgttgtgacgcttagcacagagt
ttcagaaaaatttccgaacagttctacgatctactctatacagcgttcaaggcgcaggaactacgaattgggatgagcat
cgttcacgacgaagggctctttctttgtaccggtggacaaagggggccaaggggctggcactgtaa
>tig00000001.g187
atggcagctgaagccgacggtcaagaacgggatcgccctgagcctctcgtcgcgtcattgatgcagcgcagcgagacgcc
cgacacggagcacgcccgaccgcgaaaacggacccgtagggcttgtgacaagtgcagcgcctcgaggacacgatgcgatg
gagaatgcggcaatggaaacggtagcagtaacagcaacagcaatggcatctcccaggcatcgtgctcgtctccgtcagcc
acctcagctagcatcagctctagcaccgttggacagcatccctttgccgacccagtggatgcagcctcggccggtcccga
tggtgtaaccttggatcgagatcaggtcaccatgtctgacactcgccaagatgtgctgcacgctatcagccagccttact
ctcaaagccggactgctcctccgctcagcgtcccgtctcttatccaagtcggacttcagccgccgccgccccagcgttct
gccataggtaatcctttgtcagtcaacgtgtttgacggccagtttgccgactccgaagtcgtcttgtctgatgaaagcgc
tggctatccgtcaccggtcaacggccggccccatatcgaggctggaaatacgcgccagcaccgaggctctttcaagtcga
ctcccagtcatgaacgaaaccgagagtcttttagcaccgccgcaactgcccatgattcaggggccctcatgttggacttc
ttccacaaggccccaaacgaggattgctggtacaagtttctcgagccgatcttgccgtacatccgcaacatcattcccgc
ctctgttgcgtgtgatttactcgacatcttcttgaccgacccggggagctcgctgtttcgcgtcgcatctccatatatat
tgaccagagtctttcgtaaaaagtccattatacatcccacagctcccagatataccacaccggcactgcttgcaacaatc
ctgtggtgtgttgcacagactgctgatgtcatgatgctgcatgtcccgggctcaagagccaaggttgttaacgatctgta
tgacttggcaacatctctaatatccgaacgtgaccctgatcgatggcgacgaattcacggtggcctccgagcagaaaatg
agacaccccatcctaggctccccaatgctccaacagtgccgaaaaccacggtgaataacgaaccggcgggcgagattgat
gatgtcttaaccttcatcctcctttccattgctgtctcaggctccgacttcaaatcggattgctacaaatggtggtccaa
ggcaacacggctggccttttcgttgggtctcaatcgagaggatgaacaatgtgccggacctgtgacaccatgtgcaaacc
cctttgctcgtgcaaaaaggaccaagatggcagcatatacaatatggagttacgggaagaacgccggagagtcttttggc
tgctctacgccttggatcgccatctag
>tig00000001.g188
atgggccactctaagtcagtccctcgatcctcgtcacagccctcgggcttacgaaacggcttcgccaagacgtctcaaaa
cccccaaatggttcaaaaggcgccccaggtcgtggctacaccactcccgccgccatctgtgccaactggaccgttgcccc
tgagcggcaaggtctttgcaatcacaggcggcgcgagcgggattggtctggcgactgcccaggttctgtcaagacgagga
gctactgtctgcattgccgatgtagatcctgaagccatgaaggctgccgaagtctacttcagttccctggaagtgcctca
tatgatcacaaaggtggacgtttccaagcgaaaggaggtcgacgcctggatcgagtcaattgtcaacgagcatggccggc
tggacggcgccgccaacgtggcaggagtaattggaaaataccacggcgtgtctccagtttcagagctcgatgacgacgag
tgggacaagattattggcgtgaacctgacgggaaccatgtactgcatgagggccgagctcaggaatatggtcgaccgcgg
ctccattgtcaacgtttcgtctatccacggtctcaagggctttgctagacacggcgcatacgacgcaagcaagcacggca
tcgtcggtttgacacgagcagccgccctcgagaacggagaacgcgagattcgcgtcaacagcgtcgctccaggcgccatt
tacacgccgttgatgcaaaagaactgggacttttcaggtcgaccaaaggacgccgcgtttgacgatcccacggcctttca
gcgacaaggcacggctgaggagacggccaatgtcattgctttcctgttgggcccggagagcacgtttgttagcggaagcg
tgtacaaggtagacggagcgtggatttga
>tig00000001.g189
atgggccaacaggcatctgctccccgcaagggcgccaagttccgtgtcattggcgccggaatgccccgaaccggaaccac
ctctttcagccgagctctagaaatccttctcgacggcccggtataccacggcggcacccaaatcacgatcggtcccgaac
gaggcgtcaagacctggctcgaactgttttcgcaatggccagccaaagacgaagccaccgaacaaagaaacttggagctc
atcagaagtcaaacagatggcttcgtcgccatgactgacaatccctgcgtggtccttgttccagagcttatgaagcttta
tccagatgcattggtaattttcacggagcgggatatcgactcttgggagaagagcatggacgcggttaccaaccacgcga
ccatgtcgttcctccgcttcgtcttgttcccattgccgacaatgcggtactttgtgcaatttatcgatataaaccgccct
gtatggtcgcatctgtacgacgagaccgtgccacctacaaggaagacctacaaccgacacatcgagtggctgaaggagat
tgtgccacctgaacgactcgtctttgtgaatgtcaaggacgggtgggagccattatgcaaggcgctagatttgccggttc
cgaaagatgtgccatttcctaatattaatgacagcaaggcgattgatgagttgacaaagaggcaggtccggcgaggattg
gcaagatgggctgttatattcgcgattggaggagtgtctgtgactttggctgtaagaaagtgggtgagataa
>tig00000001.g190
atgcgaccatacagggcggtttatatcgataaattgcacaaagtaccgcattgtcggcaatgggaacaagacgaagcgga
ggaacgacatggtcgcgtggttggtaaccgcgtccatgctcttctcccaagagtcgatatcccgctccgtgaaaattacc
aatgcatctggataaagcttcataagctctggaacaaggaccacgcagggattgtcagtcatggcgacgaagccatctgt
ttgacttctgatgagctccaagtttctttgttcggtggcttcgtctttggctggccattgcgaaaacagttcgagccagg
tcttgacgcctcgttcgggaccgatcgtgatttgggtgccgccgtggtataccgggccgtcgagaaggatttctag
>tig00000001.g191
atgtcggcaagatccattaccgtcttccgcaccgccctccgcccggcgtttgcctcccgctccgtgattgccccttttag
tactactgctccggcccgagtcaccgcctacgggggcaaagatgaccttggcggccccgctggccagaagcggccaggcg
gaactgacgctcttaagcgtaattggatggctattggtggtgccgccatcgccgttctcataggctacaactgggtcatc
aagaaccccgaggaggcaaggcaacagcgtgataagacaatgggcgaaatgagtgggaggacaaagacagagatgggcag
ctttcgacatgactga
>tig00000001.g192
atggaagcccacgataaagtcatctcatccatatcctcccgcgtcaagcacttctatcagcagcaaaaaccctttcgcat
ctaccacggcgccacaaacagcacgcgtcgctcccatcgccgctcagacaatacaatcgataccagccagctcaaccatg
tcatctccgttgacgccgctgcccagacggccattgtagagcccaatgtgccaatggatcttctcgtgagcgagacgctg
cgccatggactggtcgcgccggtagtgatggaactgccgggaatcacagttggaggcggcttctcggggacttcgggcga
gagcagctcgtttagatatggcgcgtttgacgcgaacatcaactggatcgagattgtgctgccagacggcgaagtggcgc
gagcgtccaagacggagcggcaggatttgttctggggcgcggcatcagcatttgggacgctaggagtggtgacactactg
gaggtgcagctgaaggaggcgaagaagtatgtaaagctcgagtactcgcttgcatccggagcggcagacatgctagaaaa
ggtaaaggacgcatgtgcagtcaaagagaatgactatgtggatgccattgtgttctcgatggacacgacggttgtttgca
cagggagattggcggatgaattgccgcaggggacgaaaccgattggatttctggcccacggccaagggaggagaagagaa
acaaacgacggtgacggattttatcccctagaggattacctcttccgatacgaccgcggcgggttctggactgccgtgta
tgcctatcagtacttcatcacaccgttcaacagaattaccagatacatcctggatcccttcatgcacgcccgcgagatgt
accgcgccgtccacaagagtggccttgctgattactacatggttcaagatgttggtgttccatacgacaaggtcgttgag
ttccaaacatggctggacaaggagcttcacatctaccctctctggatctgcccgttgcgcatccgtcgtgatgatccaga
ttcaggccacggcctgcactcggagtttgcgaacccagacatccccgacttgatgaactttggtgtctggggtggcgtca
agggcactcgtcgggaggtcatcgaaaagaaccgcgcactagagcggaaagtgcaagagctgaacggaaagaaatggctg
tatgcacacgcatactacacagaggaggagttttgggcgcattatgacaggcagtcatatgatgcgctgagaaagaagta
caaggctgagtacctgccaagcgtgtatgacaaggtcaaggtcgatgtggagggcgaggagagggcgagaaatgcaacgt
ggaagacgaaatgcaaggccggcttctgggatctttggccgttggcgggactgagaggattttatagtgcggtgaagggg
gcgactgttagagctgagacggagacggcggcggagaccaagtga
>tig00000001.g193
atgtctgccgctccggatgcaagcgagtactcgagctttacatacttcttcgcctccttcagctgcacctccagtagtgt
caccactcctagcgtcccaaatgctgatgccgcgccccagaacaaatcctgccgctccgtcttggacgctcgcgccactt
cgccgtctggcagcacaatctcgatccagttgatgttcgcgtcaaacgcgccatatctaaacgagctgctctcgcccgaa
gtccccgagaagccgcctccaactgtgattcccggcagttccatcactaccggcgcgaccagtccatggcgcagcgtctc
gctcacgagaagatccattggcacattgggctctacaatggccgtctgggcagcggcgtcaacggagatgacatggttga
gctggctggtatcgattgtattgtctgagcggcgatgggagcgacgcgtgctgtttgtggcgccgtggtag
>tig00000001.g194
atggggagcagacctgtaaagtttggtgcagttcctacggtagtcccaggcgcaccgtccagaaagcttcaatatgcaga
tgtcgctgttacggcaacagcaaaggaatttgcgggggtttacagagataagcaataccaccctcctgactttgagtgta
cactcgaccgggccctggacgctggcgtctcaaaagttctactcactggcatgcgtctcgctgacctcgcttcgaatgca
gccattgcaagatctcgtcctagccagtgcttcattacggctggagtgcatccttatcatgcgcttgaaatcgaacaggg
cggtcaagattatctccagcgtctagcaggtgaagtgcacgccctttggagacaaagctcaagtccacttgccgcatttg
gagaacttggtctcgatcacgaccggttacaatatgcgggcaaagagactcaaagagaggcattcaaggctcaattagac
ctatatgtgtccgagaagtttgacctgccactgtttttgcactgccgatcggcattcgaagatttcgtggaaatcataac
accatacacaccgctgcttcgccgacgtggcctggttcacagctttgttgggtcgactgatcagatgcaaaagcttgtcg
agctaggcttcgacataagcgtcaatgctttcagtttttgtgacgaggagaacctcaagatggtagccgatgttccgtta
catcgccttcaaatcgagacagattcaccgtggggttatctgccagacgcttctgagctcgtaaagcgctattgcgcaaa
tgcttctcaactgccactggcgaagaaacggaataaatgggagtcttgttgtatggttaaggaaagaaacgaaagctgta
tgattgagcgaattgctttcatagttgctggactaaagggtattactatagaggaagttgctgatagagcttgggaaaac
agtatacaaatgtttagtctcgaaagaagctaa
>tig00000001.g195
atggctcggcttacagatcaccgcctcttgtcgttcgacgtgtatggcactctgatcgactgggaaactggagtgctgaa
tgcattcaaccctctgatggaaatcagtggtatttatccaacccgcggccaaatcctacaagcgtttcacgaatgtgagc
gcgcccagcagaagaagactccgaatatgaaatatagcgaccttgtctccaccatctgtccacatgttacggctagtttg
gggctgcctgagcctacttcggagcagagagctaattttgggaattcggtcccgagttggccagcatttccggataccgt
gaaggctttggaacgtctgaagaagcacttcaaacttgtatgcctctccaatgttgacatggattcttttgcgggttcca
acgctgggcctttgcaaggaatcgattttgaccttgtgattactgcagaagaggtaggaagctataagccagatcttcgc
aactttgaatacatgctgcaacaggtcaaagaaaagttcggagtgtcaaaggaggaaataatccagacggctcagagtca
atttcatgaccaccatccggctcgtaagatggatatccgttcgagctggatcgttcgccccggtgctctcatgggcaacc
tcgacgagcaggtctacgactggaaattcgatacattgggcgctatggcggatgctgtagaactagaactggaagcataa
>tig00000001.g196
atggcaagcaaaatacccgcgtcagctgggcctcctagtggtaacaaagccaatgtcgatggcggctttaatccccaagc
aacttccaggggccaaccaaatatccagggcgtcgaaattacacagtcacctcgtgttgtcttatattgctgggcgagca
ataacgggtctggtccggtagctcttactgttctggggccgacgactagtcaggtcaagaacgacgctactcgtctggtt
gtcacatggcacccagcctcagtcgaggcaacggatatcttgctaattgaggaagactga
>tig00000001.g197
atgatcttttctatcgtttctgctctattggttttgcctgcggcttttgcagctcccactgctaaggttaattctgatac
atccacgaacatgtccgatatccatatttccaagaggttgaactgcggctacggaatccctcccgagggcaccacgacac
ggcctgttactcctaatgatatccagggacttataagccaaatcaatggtatgggcggctgggatacactggttcctctc
ccgcaatggggtggcacttggtcttctgaatacggcagcgcaaagatatgtattacaaacaactatctgtttgaaaatac
acacttgagtatgggggaagcagcatgggttgtcaactacattgcctacaatgagtgtggcgttggaagtaatggcattg
ggagtgatagtgtccctttctttggaggagagggaatttgccacggcgatagtggtctcgctttaaatgcccatctcacc
catgctggtggaagctgcactgctatcaaaatcaacgaccgttttgcccctcgaaacaagcgcccaatggctcgtccagt
ctggccccgtgaacttggcaaagagggtctctcctctgcaggtttgcagccagcatgtcactgtcaatattgcccagcca
atttcctcattaccgtgatgcaacgcgccagaccagaactcgcccaagatcaagcgtctcttcctcagctccagccccag
aacgggatcaaatggggatgctcgcaggacccctgcggttcagcgaagccagcgaacactgagagaggccggtcagagga
caatcccgagacaggtatttctgccattactgctccgctcgctgaacccagggagcgctctccgtcgccgagacgagagg
tccctgagtcctcacttgtagatcagtgggcccctgaccttgaagacgaggttgaagacgaggtcgaagacgagattgaa
gtcgatctcgaagacactgagagcgcagcagacagagacgagtccatctcgcagaggaaccaagagccagaagaggagac
tcagcaggaaacaaccacagactcgccctctgttcaccgagaggacatcaccatggcgaaccccgcgctgcccatcctgc
acgtggtgtacgccgggcgcggcgacgccatgtacgtccagttcgagacggccaacaaccagcagcagaagctctacgcc
atggacggcgggcccgcgggcgcgggaggcacaggcggcggcggcggcctgccccgtccgtactcgcgcttctaccggtc
cgcggcgcgggacatttggcacgacaagatggaccacccgacgaccgacgccatcgagttgcacgccgtcgtcaactcgc
acctgcacgcggaccacaacgagggcttgtggaagctgctccggctggggcaggcgtacgtccggatcgaggcgaacaac
ggcttcatcttcccggcgttcgaggagaagggcgggaacaagcacgtgtcgacgctgtggtacaagctgtgcgagccggg
caacccaaacaacgtgacgccggagttgaggctggcgggggacgggcaggtggcctggcagaggggcaactttgagggcg
gcaccatcgagttcccgccgctgcatgccaacggcgacgagacgatcctgtgcgtgaggcatctcgcgcctgtggcgaac
caagtcggcgtattaacgccggacatgacgtgggcggatctctggtcgcccatctacgccgtcaaggaatgggtcctcga
gaggaagctacagtaccacatgaaccggtctgagaaggacaatctcaatttctcgagtctgctcatccatgtgcccatcc
agcgccttcggacggcggcggcgggagtggcatctacctga
>tig00000001.g198
atgggatcctgccacgcaggtagacgaccatctctgtccccgaaggcggcagctgagccggttcaatctcaatctcgcac
cggcccgcctcgctcatctccgcccccgccacggcctggaacggcaccgtctcgcacagcaccgtggcctgcacctgcac
ctgcgggtgcgaccctgtccacgtcacctcgagcgccgcgccgactcctcgacggccgtgatctccgccttgacgtcccc
gaggctccaggcccacacgtccgcgacgagggtgtggtccggcaggtcgtagtcgtccgactcggcctgggttcgcggat
cgtcactgtcggctccggcggcgttgaccaggacgcggagggtactgccgtagtctgcaggcgcaagctcgaagcgcagg
acggcgtggtccatgttgacggagcgcggcgcgataggctccgtggtggaggagccgtcggcgccgaggcgggtcttgcg
gagctggaaggtggaggactgagtcaggggcatgctggcgcggacgctcagactgacgatgcccgaggcaaggtcgaagc
tggagctggagtcgatgtacacctccagtgggaagtcgaccgtgatcgctgtcctggaccagaggcagagggcaccggcg
gacttggcgctgacgagggcctcgatctgctggccctcctcgagctcggtgagggccatcatggtgttgatcttgccctc
cttgagcgtcatgtcagacgtgaccctgtagttgaccggacggcccgtctccttgcggagcagcttgacggtgtagtccg
tcgcggtgaggccgacgccggcgtcccagacgaggacgatgtccttgtgaagcatcgaggcgaccaggttggtgggcgcc
gtgaggacgggcagctcctggaccgagtcggccgtcagactctcgtgatgcaggtcccagtcgctggcgggctcctgcac
gggcgggagctcgacgacaaccctggcattggcatccgcgaagagctggactccagtgggcggcttcagccacggcttgt
gcagggcagtcgtgggcttccagtcggtggacaggaactcgaagcccttgtacacgcaccgcatgcggacccagatgtac
gccgtctcaacataccggaacgcctcggaagggcactcgaggatccgcgcgggacctgggaagaggtagccgcccgagag
gtccgtgtccggtgtgggcgtcttgtcctcggtgctcatgtacacctgccactgcacgccctggtagtcctccggatgca
cccacttgggcagcggcagggcattggctacgtctacagtgatggacgcctcgtcgggggccttgaacttggccaagagg
tcgtagtcattttggaggttcatgcggtcctcgatggccttcttggccgacctgcccttggccacggcctccgcgatgat
ggagaggacgtcgttgtagcgcgtgacaatttccgcgtcgaggtcttcccactgcttccacttcttaaggacggcgccga
ggccgctgtcgaggtcgtcgggcttgatgccgttgatctcggtcgcggcctggacgtacatcttgatgaggacgaggagg
ccggccgtgtagtacggcgggccaagcgggtgatcctcgtccggcttcggccactcgtcgtccggcaggccgtcgggcgg
cgtggtgtccggtggcgggttctccgggacggggaaggggagcggcttaggagggtcggggagtggcatgccggggatgg
gcgggatcgggatgggaggaatgggagggatggggaggggcggcaggggaggaacagggatagtgatgggaggagggaaa
ggagggaccgggacgggagggattggaatcgatgggaaatcgccgccgcctcctccgcctccgcctcctcctccgcctcc
tcctcctcctcctcctcctccgccaccgccgcctcctccacctccacctccatctccaccaccgtcgttttcaccatcag
cgttatccttaacgtcgtccatatcatcaccacccttcttggcgtcgtccttcttcttgtcggtctcctcctcgtggtcc
ttcttgcccctgtccctgagcttcttggtgtcgtcgccctcgggttcgcggcagatgagcttcttgacaatctcaggcgc
cagctcgtcgatggcgaggacgccaacgagcttgccgagcgtcttgggttcgagcatcttgcggccaatctcctcgaggt
tctcctcgctgagcaccttctcccagaggtacttgaggaggccggtggacgtgggctcgaacccgtcaaggggagcacaa
actcaaactgcccagtcaacggtgaagcggaagcccttggtgcccggttgctccgcgttctccttgcgctcgtccatgtc
cttctgccgcatggccggcatgccgagcgtgaactcgaactgcatcgtgacaagctcgttgatggcgaagtcgacgaggg
caccgcacttcccgtcgctctcgctggccttgcggatggccttgtcaatgtcgagcgcgacgttgtcgagctggtcgcca
atactgggcggcgcggcgtccatcttgccagagtcccagtaggccgtgcgtcggatcttccagccggtgaagccccagcg
gccgtcggcgtaccagaagttgatagtcgggttcgggtagctaaggatggtgccgtcgtactcggccgtgccctcaagct
tacggtccgtcttagaggcagccgacttatagtcgagcttaaagtagatcttattgaattcgaggagctggatgccgctc
tcgacgctcttgatgaggctgaggtcgagctcgtccgtgtacgagccgctgaggacgagacccttgcgcttaggcatgat
ctgcatcaagacggagatgggccgctcaaacaccctgaagagaccgtacaggtagaacccgggcgggtacttcctatccc
cgacggcgacgggcgcgtcggtccggttgtagctcatgtacgcctcctcaatctcaaagtcgtcccagtcctccggccag
gagcccggctgctcgtccgccgcggggctcggcgtgatgaggtccccgtagatctccgtcatcttgacgttgcccgactg
cttctctgtcgccacgagctcatcacctgtggggagtgcgtcgaggaccttgcgggtgaactcgacaacgccgacgacgg
gcttgccctgctcgaagtggatgagaccgaggatccgggcctgggaggtgtcgctgccgatgaggacggagccgtagatt
gtgcactccctctgcacggcgccaccggcggaagcgcgcgtcgaggagccgcggatcccgagcttctcaagcctgacgtt
gaacatgccgccaaaggggttctgcacgctctcgctggaggtcttgcccgcggcgacggcgtacgaggtgaccgtctcgg
tcatggcgagctcgacctggaagttgagctcctgcttgggctccttgtccgagaggaggagcttgaggtcggcgtcgagg
aggagctccttcttggccgggagccggtcatcgtcgggctcgtccagttcctcctcggacttgataacacccgagacgtc
ctccctgagctccttgagcgtcgtatcgtagccaatgacctgcacggagaggcgcgagatattgaactggtcggccgcct
cctccttagtctcggaccagagacggccgaggtccgtcgcctcgaggaagaagatgtacttgcgctccttctttggcggg
tcagccgtggcatccgtgacgatctccttgccgagcagcagggcgccgccgtagtcttggatcacggccgtgaagaggat
ctgcctggtattaaagtcggcagagaagaagagctgcgactcctccgtaaagctcagcgactcctggaagtccggcaccg
acttcttccacgtgccctcggcggcggccacgtcgtccgtcacctgctcgaaaacggcaatgtccccaacgccgctgccg
tctttgcgcaggagcgccgtgacgcgcgcgttgcccttgggcccgatggaaagctccgcgtcggccgagtagcccttgaa
ggcgaagtggccgcgcaggtacgcctcgtacaccgaatcgaagcgcgtctgctggcctgcctggaacgcgccctcggtgt
acttgaagagcgcgccgatcttctgcaggtccacgtcgacaccgcagacgtcgccgtgccagagctcgtcgcccgaggcc
cagacctcgatcttggtcgtcggctggaggcggatgcgcgcgccgagcgtgttgggcttgaccatggaggacgagtcggc
aaggacgtccatgttgacgtcgtcgggcttggagtccttgacggccttgttgtacggcttggagaggacgtcggcgaggc
cggcctgggcgtagaagacgtcctcggtcttgtccttgccgatcgtctggcggaggtaggcgagctcaagcagaatatca
ccaatcttaaacttaccgtagaggacggcgctgaggccggtctttttggtagcctcgtcggcagcatcagcagagctctt
cttggtctcgggctccgtcgtctcggggtgtgtaagctcgccctccacggcgtcgatgaccacgttgaaggcgcggggga
acttttccgggcggacaaagtcgacgtcggcatcggtccagttgaagaggctcaggagcccgccgagggtgagcgagttg
gcctcgacggggtagatgccaaaggagagcgtcttgtcatcggtggtcgtgacggagcggatgataatctttgtcttgag
ggcgacggcgccggccgactctttggcgaggacggccacgatgtcgagtctgctcttgaccacgtccgaactgtcaccgt
cactgccactgccatcctgaccgtcagtcagagccgggcttccctcggcgtcatagacaaccatgacctccctgaggaca
atacgttggacctcgacgacggactcgtcagcgatgtgaaagtcaaagtgcatgatgtccaggccgtccttcgtcttgaa
gccaatggacgagcccttgagttgcagcgtcatctggccgatggtcacgggcctcaccggcagcagagctgcgacgagcg
tgttcttgacgctgtcgtatacgatactcgcctgcaggtccccgtccccgagcatgtacgcgctcaggctgatctgcttc
tggccgaccctcttgccgtcctcgccgacgacccagcgcacgtcgaacataaactcgacgccattgaactcgagcccgcc
gacagtaatcttggggtgctccgtgaggaggacctgcccgacgatggggaggtcgtcatatgtgccgagatgcaggccgg
tgaggatgttctgcagcgtcacggcgccggcgcgtgtctcgtcgacggtgagccagagctcgccctggctcgtgacggag
acggcgccggggacgagctcgaacttgggaagccagacgcctgcgctccagtcgccgaagcgccacttgccctcctcgtg
gacgaggccgcccgagacgtgcttcacgtagacgccgctcagggccgagtcgataaagggcacagactcgcctatagact
tggtgatgtctcccaggccgacactctcgagctcggcggtgaagaagatacggtcgaggacgacgtcagtctcaaggcgg
ccgtactggctgaggacgaagcctatagagcccggcgcgaggttcaggctgtcaacggcggaggagccctcgctaaggag
aaagcaggcttccttggtgtgcgaggtggaggagaggctgatggccatctggaggtctacggcgacggcgtcgagagccg
ggaagcagaaggagacgtcagcgaggagggtgacccgctctgtggacatcctcgcgtctgccacttcaatagtgagcgtc
ttaatcttgatctggaacccgctcagcgtgagcccctcgtcgaagagtgccttatcggccacgctgttgaggtcgcagat
gatgcgcgtgttgcggatgtacacctgccccgtgggccccctgagcatcaccagtctcgtcgggatcctgtcgtacacca
tctcgatggccgtctcgtggctccccagcacggcgccgagggtctgcaccatggtggcctgcgtgaggtccgcctcggac
cagcccatggccgtgagtgcgcgcgcgagcagctccggccccgtggcgttgtgcagcaccttgtacatgacgagccggtt
ggtagagtcgaggtcctcgctcgactcctgcgtcgtgacgaccatgcccacgcgcagtgtctggtccacgcgggcctcga
gcacgacggatgcgtccacgacgggcgccggctcgccgccggagagactcagcgcggcgccctcgggcagcttgagctgc
agcttggccgagtcagtcgtgatggcgagctggtcatcggtgtactgtatccaggtgttcttaaggtcatcgtagtcgac
ggtgtagtcaaggacagccttctcaacaccggccgaggcgaacttaagtctgccgaggtcgttgccgctgaccatgccct
tgaggatgtcccgcgtggtcaccatgtcctccttcttaagccgcgcggccgcgaagaagtcgtcaaaggtgctccggggg
ctacgtccgtgtttgtagccgccgctgcggatgaagatgccgccatgttggacacggccatgttgcttgccctgagcacc
actggcaataccgccgataccaccgccattaccgtcgtcgtcgttatcatcatcgtcatccaggccgtcgaggtcgacaa
tggtgcccgcggaagagacggttgtatcggagagggtcaggttggcaaaattcatggccaccatctgcgcaaactgcggc
tcgatgggcgagaagcgaaacgacgcaggctccgcgccagcatcctcgtcgtcgtcgtagtcgttgacgtcgagctggcc
gttgttgagcgagtcagtgagcacgccgacgcgcttgacccagatgacgacgcgctcgaccgacgtcggcgtctgcgaga
ggaacagcgcgttcatcctcttgtcgtccacggcctggtcgtactcgtacgactcgcgcacgcggagctgcgtgcggtcg
tccgtcaggtccgggttgaacctaagcgtgccctgccgctgggtgagcttgacgaacttctgcgtgtctggggactgcag
ctcgaagacggtggccgtggaacggagcatggcatcccaggccgagacgttctccagcttgtcgtctcgcgtcttgcaga
cgacggcccagtccccccactggccgacctcctcaagcacgcgtgtcgtgcgtccaaagtcgtggatgccagacacaaag
ttgcccgcggcatccctcggcacattggcggcgtcgagacggctcatggtgtgctccgtgtgcgggtaacggatgatgag
gttcgtccccagcacgtccgtgtcgaggttgacgaagcggcacatggacaaaaattcgtccttcttgaagcttgccgggt
tcgtcacgtagagcgtcgcgaagcggcccatttgtcgcagcgcccatgcaaggccgacgaggacctcgacgttggggtgg
ccgtgctcgtggaagtttgcgctcacgacgtaggcgtcggccgtgaaggaccggaagaaggcctgcgtccggccgagctt
cctgatgtcgttgtagaggtccgtccagatgcccttgtttacgccgccctgcttgcctccccaccacgccgcccaccagt
cccgcacgtcgccccagcgcacggcattggcctgcgtccgcggctggttgacgatggccaggttcggggccgtgttggtg
ttcatcttctgcttcttccacaggtcgtcaggggtatggatcgggtcattattgcgcgtggctcgcacctcccgggttgg
gaggtccagcggcttcttgaaggccctgtcctggttgccgatggtgaccgtgaagccggggatcgccaccggcgcctcca
ggtccataacggccgtccggtacttcaggtggcgctccaccagggccgcctcgacggcctgcaggccggcgtcctggatc
ttgacatggaggttgtactttatccggaggtgcttaaggccggccaagccgtgctcgcgacccatctgggtgtgcgcttc
gggcgtcaggagcagctgatttgcgtggtttgcgtgattggggtcctcccgggccttcttgttcgttgcgataagcgtca
tcataagacacgtctccttaaccacgttcatgatcgccgccgtaaagtcacctggctgtcccgctgcgggcgtgatctcg
ctgtcctccctgctaccgtggtgcgagatcttgtagatggagaagtgccggacgttcgtcggagggtagacgccgccgtt
catccagtagttgatgacgttgccgttgttgtcacccgtcaggtagatgccactcccgccgccgccgtccgaaggcgctg
gatgggcacatggatgagcagactcgagaaattgagattgtccttctcagaccggttcatgtggcgcgagatgcctcacg
cacaggatcgtctcgtcgccgttggcatgcagcggcgggaactcgatggtgccgccctcaaagttgcccctctgccaggc
cacctgcccgtcccccgccagcctcaactccggcgtcacgttgtttgggttgcccggctcgcacagcttgtaccacagcg
tcgacacgtgcttgttcccgcccttctcctcgaacgccgggaagatgaagccgttgttcgcctcgatccggacgtacgcc
tgccccagccggagcagcttccacaagccctcgttgtggtccgcgtgcaggtgcgagttgacgacggcgtgcaactcgat
ggcgtcggtcgtcgggtggtccatcttgtcgtgccaaatgtcccgcgccgcggaccggtagaagcgcgagtacggacggg
gcaggccgccgccgccgcctgtgcctcccgcgcccgcgggcccgccgtccatggcgtagagcttctgctgctggttgttg
gccgtctcgaactggacgtacatggcgtcgccgcgcccggcgtacaccacgtgcaggatgggcagcgcggggttcgccat
ggtgactgtgtcttcgagatcgacttcaatctcgtcttcgacctcgtcttcaacctcgtcttcaaggtcaggggcccact
gatctacaagtga
>tig00000001.g199
atgaacggcggcgtctaccctccgacgaacgtccggcacttctccatctacaagatctcgcaccacggtagcagggagga
cagcgagatcacgcccgcagcgggacagccaggtgactttacggcggcgatcatgaacgtggttaaggagacgtgtctta
tgatgacgcttatcgcaacgaacaagaaggcccgggaggaccccaatcacgcaaaccacgcaaatcagctgctcctgacg
cccgaagcgcacacccagatgggtcgcgagcacggcttggccggccttaagcacctccggataaagtacaacctccatgt
caagatccaggacgccggcctgcaggccgtcgaggcggccctggtggagcgccacctgaagtaccggacggccgttatgg
acctggaggcgccggtggcgatccccggcttcacggtcaccatcggcaaccaggacagggccctaccggacccgtgggac
agctgggattcactcgtcgacagcgtcgagaacggcaagtacttcaagaagccgctggacctcccaacccgggaggtgcg
agccacgcgcaataatgacccgatccatacccctgacgacctgtggaagaagcagaagatgaacaccaacacggccccga
acctggccatcgtcaaccagccgcggacgcaggccaatgccgtgcgctggggcgacgtgcgggactggtgggcggcgtgg
tggggaggcaagcagggcggcgtaaacaagggcatctggacggacctctacaacgacatcaggaagctcggccggacgca
ggccttcttccggtccttcacggccgacgcctacgtcgtgagcgcaaacttccacgagcacggccaccccaacgtcgagg
tcctcgtcggccttgcatgggcgctgcgacaaatgggccgcttcgcgacgctctacgtgacgaacccggcaagcttcaag
aaggacgaatttttgtccatgtgccgcttcgtcaacctcgacacggacgtgctggggacgaacctcatcatccgttaccc
gcacacggagcacaccatgagcctaacggcgaacccgcccgtcactcaggagtatctcaacgagcgcggcatcgaccgtc
tcgacgccgccaatgtgccgagggatgccgcgggcaactttgtgtctggcatccacgactttggacgcacgacacgcgtg
cttgaggaggtcggccagtggggggactgggccgtcgtctgcaagacgcgagacgacaagctggagaacgtctcggcctg
ggatgccatgctccgttccacggccaccgtcttcgagctgcagtccccagacacgcagaagttcgtcaagctcacccagc
ggcagggcacgcttaggttcaacccggacctgacggacgaccgcacgcagctccgcgtgcgcgagtcgtacgagtacgac
caggccgtggacgacaagaggatgaacgcgctgttcctctcgcagacgccgacgtcggtcgagcgcgtcgtcatctgggt
caagcgcgtcggcgtgctcactgactcgctgtaccaggttatgtggctcgacgaaaacgaccaactaaaggccttctacc
tcaacaacggccagctcgacgtcaacgactacgacgacgacgaggatgctggcgcggagcctgcgtcgtttcgcttctcg
cccatcgagccgcagtttgcgcagatggtggccatgaattttgccaacctgaccctctccgatacaaccgtctcttccgc
gggcaccattgtcgacctcgacggcctggatgacgatgatgataacgacgacgacggtaatggcggtggtatcggcggta
ttgccagtggtgctcagggcactgttgcccgccaggctgagagtggcaacatgctctacagcaacatggccgtcccccgg
agcacctttgacgacttcttcgcggccgcgcggcttaagaaggaggacatggtgaccacgcgggacatcctcaagggcat
ggtcagcggcaacgacctcggcagacttaagttcgcctcggccggtgttgagaaggctgtccttgactacaccgtcgact
acgatgaccttaagaacacctggatacagtacaccgatgaccagctcgccatcacgactgactcggccaagctgcagctc
aagctgcccgagggcgccgcgctgagtctctccggcggcgagccggcgcccgtcgtggacgcatccgtcgtgctcgaggc
ccgcgtggaccagacactgcgcgtgggcatggtcgtcacgacgcaggagtcgagcgaggacctcgactctaccaaccggc
tcgtcatgtacaaggtgctgcacaacgccacggggccggagctgctcgcgcgcgcactcacggccatgggctggtccgag
gcggacctcacgcaggccaccatggtgcagaccctcggcgccgatcccgacgagactggtgatgctcaggggctggtcga
tctcaagccggactggtacctgtcgcccggtaaggcagagtatacgcccacggggcaggtgtacatccgcaacacgcgca
tcatctgcgacctcaacagcgtggccgataaggcactcttcgacgaggggctcacgctgagcgggttccagatcaagatt
aagacgctcactattgaagtggcagacgcgaggatgtccacagagcgggtcaccctcctcgctgacgtctccttctgctt
cccggctctcgacgccgtcgccgtagacctccagatggccatcagcctctcctccacctcgcacaccaaggaagcctgct
ttctccttagcgagggctcctccctagacaagcttctcggcgccctcggcaagaatgaaggcatcgcggccctcgacggc
gtcaagctgccctcattcagcacgactgaggacgacgacgacacgcccgcgcacgccgttgacagcctgaacctcgcgcc
gggctctataggcttcgtcctcagccagtacggccgccttgagactgacgtcgtcctcgaccgtatcttcttcaccgccg
agctcgagagctggatcgacgtcctaccgctcggcttcaagcccacgacgttccaggacccgcagatcagcgtcaacatc
gcgagcccctttgatcaggaccaacggcgcgtgcgtgtggacgtcgactttgggctcgagctgacatcgagcaaagacag
caagaggtacaccgtaggcacgaggctgtctgctatcccgctcgtgcgcaagggcgactacgagtaccgcctggacctct
ggcttggcggctcgcggggcctgtcactcgccgagattgcggacactgtcggcctgggagacatcaccaagtctataggc
gagtctgtgccctttatcgactcggccctgagcggcgtctacgtgaagcacgtctcgggcggcctcgtccacgaggaggg
caagtggcgcttcggcgactggagcgcaggcgtctggcttcccaagttcgagctcgtccccggcgccgttgaggcctacg
gcgccgtctacctgccgagcccgctaacgaccatctacgtcgacgtcaagacgcctaccgtcacgagccagggcgagctc
tggctcaccgtcgacgagacacgcgccggcgccgtgacgctgcagaacatcctcaccggcctgcatctcggcacatatga
cgacctccccatcgtcgggcaggtcctcctcacggagctccagtcactctacgccgtcacgagccccagcgtcgctggca
aacccctaacgctcgacgcgttcttcgtcaagctgtaccaccccaagattactgtcggcgggctcgagttcaatggcgtc
gagtttatgttcgacgtgcgctgggtcgtcggcgaggacggcaagagggtcggccagaagcagatcagcctgagcgcgta
catgctcggggacggggacctgcaggcgagtatcgtatacgacagcgtcaagaacacgctcgtcgcagctctgctgccgg
tgaggcccgtgaccatcggccagatgctaagcgcctgtctgcccgcggcgtttcccggtctaagcataatcaagccagtc
gtagacacgctgcaactcaagggctcgtccattggcttcaagacgaaggacggcctggacatcatgcactttgactttca
catcgctgacgagtccgtcgtcgaggtccaacgtattgtcctcagggaggtcatggttgtctatgacgccgagggaagcc
cggctctgactgacggtcaggatggcagtggcagtgacggtgacagttcggacgtggtcaagagcagactcgacatcgtg
gccgtcctcgccaaagagtcggccggcgccgtcgccctcaagacaaagattatcatccgctccgtcacgaccaccgatga
caagacgctctcctttggcatctaccccgtcgaggccaactcgctcaccctcggcgggctcctgagcctcttcaactgga
ccgatgccgacgtcgactttgtccgcccggaaaagttcccccgcgccttcaacgtggtcatcgacgccgtggagggcgag
cttacacaccccgagacgacggagcccgagaccaagaagagcctggcattaaagaccttccacgtcgcggcgcatacgca
agggagcatcgacctcgtcacgagcccggatattgatatcctcgacgttgtcttagacctcacctactctgctgatgctg
ccgacgaggctaccaaaaagaccggcctcagcgccgtcctctacggtaagtttaagattggtgatattctgcttgagctc
gcctacctccgccagacgatcggcaaggacaagaccgaggacgtcttctacgcccaggccggcctcgccgacgtcctctc
caagccgtacaacaaggccgtcaaggactccaagcccgacgacgtcaacatggacctctccaagaccatggtcaagccca
acacgctcggcgcgcgcatccgcctccagccgacgaccaagatcgaggtctgggcctcgggcgacgagctctggcacggc
gacgtctgcggtgtcgacgtggacctgcagaagatcggcgcgctcttcaagtacaccgagggcgcgttccaggcaggcca
gcagacgcgcttcgattcggtgtacgaggcgtacctgcgcggccacttcgccttcaagggctactcggccgacgcggagc
tttccatcgggcccaagggcaacgcgcgcgtcacggcgctcctgcgcaaagacggcagcggcgttggggacattgccgtt
ttcgagcaggtgacggacgacgtggccgccgccgagggcacgtggaagaagtcggtgccggacttccaggagtcgctgag
ctttacggaggagtcgcagctcttcttctctgccgactttaataccaggcagatcctcttcacggccgtgatccaagact
acggcggcgccctgctgctcggcaaggagatcgtcacggatgccacggctgacccgccaaagaaggagcgcaagtacatc
ttcttcctcgaggcgacggacctcggccgtctctggtccgagactaaggaggaggcggccgaccagttcaatatctcgcg
cctctccgtgcaggtcattggctacgatacgacgctcaaggagctcagggaggacgtctcgggtgttatcaagtccgagg
aggaactggacgagcccgacgatgaccggctagaccccctgaaggcggcgccagcgaggacggcccttaaactcttcgag
ggcgtcgatgagaacacggagatgaagcagggaacgtggttcgttgccgatattgacatcagacagtctgataagcgaga
aatgacgagtgtcattgccctcgacgcctcgaacgctgtcacagacgtcgataaggctcccaccatcagactctacgcgc
atgtcgtgcccgcggccttgcaagcggacgaccaccaaacaacgtatggcattaacatccgcaacctacagatcttcgac
ggtgtcgtcaccatcaacggcgcgggcgtgtacctcccggccaagaaggagctcctcctcgacgccgacctcaagctcct
cctctcggacaaggagcccaagcaggagctcaacttccaggtcgagctcgccatgaccgagacggtcacctcgtacgccg
tcgccgcgggcaagacctccagcgagagcgtgcagaacccctttggcggcatgttcaacgtcaggcttgagaagctcggg
atccgcggctcctcgacgcgcgcttccgccggtggcgccgtgcagagggagtgcacaatctacggctccgtcctcatcgg
cagcgacacctcccaggcccggatcctcggtctcatccacttcgagcagggcaagcccgtcgtcggcgttgtcgagttca
cccgcaaggtcctcgacgcactccccacaggtgatgagctcgtggcgacagagaagcagtcgggcaacgtcaagatgacg
gagatctacggggacctcatcacgccgagccccgcggcggacgagcagccgggctcctggccggaggactgggacgactt
tgagattgaggaggcgtacatgagctacaaccggaccgacgcgcccgtcgccgtcggggataggaagtacccgcccgggt
tctacctgtacggtctcttcagggtgtttgagcggcccatctccgtcttgatgcagatcatgcctaagcgcaagggtctc
gtcctcagcggctcgtacacggacgagctcgacctcagcctcatcaagctaacctcgtacccagataagaacattaacgg
tctgacactcagcctcgacaccacggatggaaccaagtacagcgtcgagagcggcatccagctcctcgaattcaataaga
tctactttaagctcgactataagtcggctgcctctaagacggaccgtaagcttgagggcacggccgagtacgacggcacc
atccttagctacccgaacccgactatcaacttctggtacgccgacggccgctggggcttcaccggctggaagatccgacg
cacggcctactgggactctggcaagatggacgccgcgccgcccagtattggcgaccagctcgacaacgtcgcgctcgaca
ttgacaaggccatccgcaaggccagcgagagcgacgggaagtgcggtgccctcgtcgacttcgccatcaacgagcttgtc
acgatgcagttcgagttcacgctcggcatgccggccatgcggcagaaggacatggacgagcgcaaggagaacgcggagca
accgggcaccaagggcttccgcttcaccgttgactggctctactcaattaagatcaaggggacggatatcggtaccaaca
tcgagctcacgcagtttgacgaggagaacctcgaggagattggccgcaagatgctcgaacccaagacgctcggcaagctc
gttggcgtcctcgccatcgacgagctggcgcctgagattgtcaagaagctcatctgccgcgaacccgagggcgacgacac
caagaagctcagggacaggggcaagaaggaccacgaggaggagaccgacaagaagaaggacgacgccaagaagggtggtg
atgatatggacgacgttaaggataacgctgatggtgaaaacgacggtggtggagatggaggtggaggtggaggaggcggc
ggtggcggaggaggaggaggaggaggaggaggcggaggaggaggcggaggcggaggaggcggcggcgatttcccatcgat
tccaatccctcccgtcccggtccctcctttccctcctcccatcactatccctgttcctcccctgccgcccctccccatcc
ctcccattcctcccatcccgatcccgcccatccccggcatgccactccccgaccctcctaagccgctccccttccccgtc
ccggagaacccgccaccggacaccacgccgcccgacggcctgccggacgacgagtggccgaagccggacgaggatcaccc
gcttggcccgccgtactacacggccggcctcctcgtcctcatcaagatgtacgtccaggccgcgaccgagatcaacggca
tcaagcccgacgacctcgacagcggcctcggcgccgtccttaagaagtggaagcagtgggaagacctcgacgcggaaatt
gtcacgcgctacaacgacgtcctctccatcatcgcggaggccgtggccaagggcaggtcggccaagaaggccatcgagga
ccgcatgaacctccaaaatgactacgacctcttggccaagttcaaggcccccgacgaggcgtccatcactgtagacgtag
ccaatgccctgccgctgcccaagtgggtgcatccggaggactaccagggcgtgcagtggcaggtgtacatgagcaccgag
gacaagacgcccacaccggacacggacctctcgggcggctacctcttcccaggtcccgcgcggatcctcgagtgcccttc
cgaggcgttccggtatgttgagacggcgtacatctgggtccgcatgcggtgcgtgtacaagggcttcgagttcctgtcca
ccgactggaagcccacgactgccctgcacaagccgtggctgaagccgcccactggagtccagctcttcgcggatgccaat
gccagggttgtcgtcgagctcccgcccgtgcaggagcccgccagcgactgggacctgtcactcgtgacaaaggatggtaa
ggacgttttgtacgacgccccggcggccgtctcgataccccacgacgggccgggcaagtttgtcatcgacgtgatggacc
tggggctcgaccgggccttcagcaagcccgtcgtggctcgcgtgaagcagcgaccctggtcgacggacctgcatcacgag
agtctgacggccgactcggtccaggagctgcccgtcctcacggcgcccaccaacctggtcgcctcgatgcttcacaagga
catcgtcctcgtctgggacgccggcgtcggcctcaccgcgacggactacaccgtcaagctgctccgcaaggagacgggcc
gtccggtcaactacagggtcacgtctgacatgacgctcaaggagggcaagatcaacaccatgatggccctcaccgagctc
gaggagggccagcagatcgaggccctcgtcagcgccaagtccgccggtgccctctgcctctggtccaggacagcgatcac
ggtcgacttcccactggaggtgtacatcgactccagctccagcttcgaccttgcctcgggcatcgtcagtctgagcgtcc
gcgccagcatgcccctgactcagtcctccaccttccagctccgcaagacccgcctcggcgccgacggctcctccaccacg
gagcctatcgcgccgcgctccgtcaacatggaccacgccgtcctgcgcttcgagcttgcgcctgcagactacggcagtac
cctccgcgtcctggtcaacgccgccggagccgacagtgacgatccgcgaacccaggccgagtcggacgactacgacctgc
cggaccacaccctcgtcgcggacgtgtgggcctggagcctcggggacgtcaaggcggagatcacggccgtcgaggagtcg
gcgcggcgctcgaggtga
>tig00000001.g200
atggacgaccccaaggaccaatatctaggcgcgctagacgagttgcaaggcttcctagacagctttgattacatttcggc
agctttctgcccacgtctccgatgtcatttctcgggccatcaatgtattgacaacatactcacggatggtttaaaagcct
ttaattcgttggaaaatgagatagcagcatccgctactaaggactggactattcccgaggatgttggcattgcgttgtac
gatttggctaagattttcgaacctttgtttaacaaaaagcgaatcaagaaaatgctaaaacaacaagccaaagaaagggc
agccaaagtccggatggacaaattaatagcattggcagctgaagctgcagatataacgatgctgggattgaaacttgagg
cgcaaatcaaagcgatagatagaaagcaagaattggaagaactggcgtgggaaacagaggaggaaatggacgaggaaaca
gacgaggatacagacgaggaaacgaaagagaatataagagatgaagtggcagttgttttggcagaaaaagcaacagctga
accagcagctgaactggtagctgaactggcagccaaaacagcagagaaatccacggccgaaacaacacataagccagcag
ctgaaatagcagaaaaaccagcagtcgaaacaatgaatgaaatggagtggaaaacagaagaggaaacggcagatgaaaca
gggactaaggataaatttcattttcattttgcagcaaaattcaaaagctttcgagaacaagcccgaaaacgtgtatacga
tatgaaaactaaaggcaacattttcaaaggccctactgttaagaaccccgtcgagtattcagttgtcaaagacctcgttg
tcgaggatcttgttttcgaggacctcgttttcgaggaccccgttttcgaggaccccgttgccgagaactccatccccccg
atggcgataaagagttga
>tig00000001.g201
atggacgccgccacattgaacaagaagcgcaagcggaagcaggtcgaggccgctgctgatgcgtctaaaaagtcaaagaa
gctcaagaatcccccgccagcggtcgagcccgaggttgaagatgaagtagcagaggaagaggaagaggaggaagaagagg
aggctgtctcaaacgaggaccaggagaacgacaatgaggatggagaatcagatagcggatcagatctcggggacaagccc
gccgccagagatgccgatggagatgtcatacccaccaactctgcgcccatactgtcaacgctggccgactcccagaagtt
tgaggatctcaagctgtccgagaagacgatgaaggcgatccaggagatgggattcaccaagatgaccaacattcagcgca
gtgccattccaccacttcttgctggcaaggacgtcctcggtgccgccaagactggttccggaaagacacttgccttcctg
attcccgcgattgagattctcagctccctgcgattcaagccgagaaacggcaccggtgtcattgtcgtctccccaactcg
agaactcgccctccagattttcggcgtcgcacgcgagctgatgaagcaccactcacaaacatacggtatcgtcattggcg
gagcgaaccgaagagcagaagttgacaagttgaccaagggtgtcaaccttttgattgccactcctggtcgactgctcgat
caccttctcaacacccagttcgttttcaagaacctcaagtccctgatcattgacgaggcggatcgaattttggaggttgg
tttcgaagacgaaatgagacagattgtcaaggtcctgtcaaacgaagaccgacagactatgctgttttctgcgacacaaa
caaccaaagttgaggatcttgccagaatctccctgcgacccggccccctatacatcaatgtcgacgaggagaagcagcac
agcacagtcgatggtctggagcagggctacgtcctttgcgaaggtgacgagcgtttcctactgctgttctccttcctccg
aaaaatgcaggccaagaagaagaaggttattgtcttcttcagcagctgtgcctctgtcaaatactacgctgagctgttga
actacatcgactgcccggttctggatctgcacggcaagcagaagcagcagaagcgaacgaacacattcttcgagttcagc
aatgcgcctcacggtattctgatctgtaccgatgttgccgctcgtggtttggatattcctgccgtcgatttcattgtcca
gtttgaccctccggacaacactcgcgactacatccaccgcgtcggacgaacagcccgtggtgctgatgctaagggacgaa
gtctgctcttcctccagcccaacgaagttggcttcctgtcttacctcaaggcagctcgtgtccccgtcgtcgagtttgag
ttcccccgcaagaagatcatcaacgtccaatcccagctcgagaagctcattggcaagaactactacctgcagcagagcgc
caaggacgctttcaagtcctacctccacgcttacgccagtcacagcctgcggtccgtgtacgacgtgcaaaagctggacc
tgacaaagattgcaaagagctttggcttccccacaccgccgcgcgtggacattacgctgggagcaagcatgggacgggat
aaggtgcaggcgaggagatcatatggtagccagccgaaacaggttggcaagtacaagagggacaaaaggaattga
>tig00000001.g202
atggcttttaacccaatcacaagccatcaaaatactcacatccaaaccacgagcggcaacatcggtacagatcagaatac
cgtgaggcgcattgctgaactcgaagaatgtgttcgttcgcttctgctgcttctgcttgccgtgcagatccagaaccggg
cagtcgatgtagttcaacagctcagcgtagaccttgacaatctgtctcatttcgtcttcgaaaccaacctccaaaattcg
atccgcctcgtcaatgatcagggacttgaggttcttgaaaacgaactgggtgttgagaaggtgatcgagcagtcgaccag
gagtggcaatcaaaaggttgacacccttggtcaacttgtcaacttctgctcttcgctcgcgtgcgacgccgaaaatctgg
agggcgagttctcgagttggggagacgacaatgacaccggtgccgtttctcggcttgaatcgcagggagctgagaatctc
aatcgcgggaatcaggaaggcaagtgtctttccggaaccagtcttggcggcaccgaggacgtccttgccagcaagaagtg
gtggaatggcctgttaagaagcaaatgggacaaagaggacaccagccacagtggccgatgccacaaagcgtgtgcccacc
cacacggccaccgctccttgcatcagcgagctggcaagactccgtccattgcgaattcctcccgcagcaacgacaagagc
cgtcgagcccttgagcattggaggcttgtacttccttgccacgtcgacgacggctgggatcaacaccgagttggcgatgt
cgcctgtgtgaccacctccttcgccaccctgagcgcatataatgtccacgcccagatccagcgccttgaccgcgtgcttc
gggtgtcccaccatgttcatgaccaagattccgttcttgtgaagcttctcgatgacgtacttgggtggcacgcccactgc
actgacaaacagcttcgcgccgctctcaatggtgatgtcaatcagctcgtccagcttgccgccggtgtagtcgtgattcg
tcttacgcgcattgcctccgatttgtggcagcgccagatccacgccaaacggcatgtcggggctcttgaagttggccttc
atctcggcaatgatctcgcggagctggtcgggcgtgtactggaagccgccaatgacacccaggccacctgcgttggacac
tgctgcagcaaggcggccgccagaggtgcgcgccatacccgcgaggatgacgggatgctggatacccaaaagggtggtga
tgggagtggtgatgggtccggttggtgccatggcggtgatacaatgaatgagacgaagactagagagtgtggttga
>tig00000001.g203
atggcaccaaccggacccatcaccactcccatcaccacccttttgggtatccagcatcccgtcatcctcgcgggtatggc
gcgcacctctggcggccgccttgctgcagcagtgtccaacgcaggtggcctgggtgtcattggcggcttccagtacacgc
ccgaccagctccgcgagatcattgccgagatgaaggccaacttcaagagccccgacatgccgtttggcgtggatctggcg
ctgccacaaatcggaggcaatgcgcgtaagacgaatcacgactacaccggcggcaagctggacgagctgattgacatcac
cattgagagcggcgcgaagctgtttgtcagtgcagtgggcgtgccacccaagtacgtcatcgagaagcttcacaagaacg
gaatcttggtcatgaacatggtgggacacccgaagcacgcggtcaaggcgctggatctgggcgtggacattatatgcgct
cagggtggcgaaggaggtggtcacacaggcgacatcgccaactcggtgttgatcccagccgtcgtcgacgtggcaaggaa
gtacaagcctccaatgctcaagggctcgacggctcttgtcgttgctgcgggaggaattcgcaatggacggagtcttgcca
gctcgctgatgcaaggagcggtggccgtgtgggtgggcacacgcttcgttgcttcagtagaggccggatgcagcgaggct
gctaaacaagctgtcgtgacttgcgggtttgaaggcacagaacggacgctggtgatatcaggacggccgctgcggatgag
gacgaacgagtatatccagagctggcatgatcgacctagcgaggtgaaggcgctgtgcgacaagggaattgtgccaatgg
aacacgatttggatgagggcagagacgtggatatgccgcacttgatgggacaggttgcgggtgcgattgacaagattcag
cctgctggggagattgttgccgagatggtggaggaggcggttgagatgctcaagctgggagggacgtatctgacggccaa
gagccgattgtaa
>tig00000001.g204
atggctttcctcgaggatccgcgtctgcgtcagcgctggaaccagatcacacacgatgcagaggccgtcacggagaatgc
cgccgccggcatttggaccttccagcaccactacatcaacccatgtctggggtcaatacgaggggccattgagcaatgca
caaccgtgtgtctgggcgaccccgaggagcgcatccggcggcaacgagagcgcgctcgcgagcgggcagaatacagtttt
aatttttacgatgactgggaccgcgaagaggagagcggcggcctgttgggcaactggggaggggaagactgggatcgtct
cttggcgggctctggaagccagaggaggcccgagacggttgaccagccccggcgaaagagggatctacaggaacaccctg
gtgccagaaaacatgagtataccgaatcccagccgctgctgggggcggaagatgattcggaccatgaggggctattacag
ccatctcgatcaaggaagcggagcggcacgacgggatcgggtgggacatcggattcctaccgttcccgcggtgatttgtt
tccaagtgacggcgaaggagatgaagacgcagtagcgctcgatggcgaggtgacctatgacatgattaggaaagatgata
ggagcagcggcaggagtggaaggacaccgagtagcaaaggcaagcgaccggcacataccgtctccagaacggtgtcgagg
acaacgcttggctcggttgcgtcaagagactcgctgggtcttgcaattttcggccaggtgtctcaggatcccacacaaga
tgctcaattcttaccgtcactcaaggacttggagttggaagaagagcgcctgggaagagaagaggatgaagaactggcaa
agaagaaagaggctgcagctcagctggcgctggagagaggcttgcaaacggaagcagagccgaagccagcagatgtgatg
gctgatgaagaatatcaggctgaagagccgcacgagattcacttggatgacgatgaggacagtgatgaagaggcacatca
cgattccgggttatccggacgtgatctagagattcgggtaaaggataaggcatcgccgcctgttcggcagagcgtctttg
tacctgcgcggctgccgcattttggttaa
>tig00000001.g205
atgtccaacggaaccaagaaagcacctgtcacattgtcgccctcgaggctggcacatgtggttttgcgtacaagcaacct
caaagagatgtctccattctacaagacatttttgggtggagaagcccaggttgagagcgatcaggtcgctttcattacct
acgacgatgagcaccaccgcctcgccctcgttcagcggtcagatctacaaaagctgccaccaaagtcctgtggcctcgat
catgtcgcatttgggtttgataacattgaaagcctattgaaagcatactcgcagcgcaaggagcacggagtcacgccggt
ttggtgcgtccaccacgggctgactataagcatgtactaccgagacccggatggcaacgtgttggaaacattcgtcgatg
ctttcgatgacccggagaagcaaaatgcgtatatgacgtcgaaagactttgtggaaaacccaattggggtggattttgac
cctgaagatatgctgagacgggtgaagagcggagagtccaaggagagtattcacaagaggccaaatattggacctcggga
cctgagcactgtacccttattttga
>tig00000001.g206
atgcaagcagctacatgtactcgtactcgcagtgctcgcgacgactcggccagtggtctgtcccgcctctggggccatcg
gctggttctgctgtgtgccggcgacggggaggggctgttcggcgagcttgcacagggctctggagcctgtgtggccctgt
actgcaaagacctagctttccacaggggcatcaggggatcctctagcggtacaggtactggcggtggtactgctaccgac
ggtcctggaaggctccaatccacccgcctcaactttttcccggccgacaacccgcctcctcaggaactcgagtccattcc
agccgtcgaacccatccaacacgctacgactacatactatctcgcagaaacagcccgagctactgtacggagtagagagg
ctgcgtcaatacgagtcctcacacgtgcgagagcacacgcacctcgacatctcccgcgccgattacgtacctactgcctg
caccgctctgcgctgtgcgctctgcactctgcagtcagattcatggcgcttctgctttgggcgcctcgccgtctttctag
ccctcctactggcccttttctgctgcgaacttgcctccaaaaagagccgagtctcgcgggggccactaatccaagcagca
atccacccaagaaaggggatgagccaggggccgccatccaagcagctctgatattcgacaggggcgccatccccaccgcc
cgagataattggttacactcgcctggcaaaggctcgggtggctcccccaagtaccgcactaatgcaggaggcaagtcatc
gacttggctcttggcctttggaagaggccagttcgggaagctccatcggtctccggaagcgcataatcaggctgttgaaa
ttgcagtggaggggccagtcagtcgcctttgtgctgcgagtcctgcaattactgcggcgaaggaagggggaaaggccttg
cggcaaggccgtgcacgcgcagagtaccagtactaccatgctatacagtag
>tig00000001.g207
atggccaatgcaattggatccgtctttcgcgagttctggcatacgatgaccagtaatgaccgacactccacgtttgattc
accgcaacgaacgggtcgccatgtcccgctccagaatggccgtaatatcatgactggcattgcgaccgcttccgactctc
gagccgatattcacagcccgtactttgacgattcccgggcgccctctacgcaaggctcgcctaccaacggcacccgagga
tactcacctggcctccgatcgcaaagcgtaaataaggatggtttcgaagttcagtcgcctgacgcgtgggccgaggagaa
ctacccggagctgttcgaccagctgtgcgaaggtgccacaagcaatgacctaaatgatttggagcaccaaatggactgct
ccctgcctcaagatgtccgcgagtctctcatgattcacgacggccaggaacgaggtggaatgccatcgggtatcattttc
ggctccatgttgatggactgcgaagagattccccaggagtgggagacgtggcgacaagtgaaccagcaattcatgttgga
cgccgccgccaacaagccgcccaccccatcgggcagcgaggcctcctcttccaagcagcgacctgggtcctcttcgtcgt
caaacggccctggcgaatggagacagaatctcctggccaagcagaactgcatcccgcccaacacggtccagaaggcatat
gcacacgcaggctggattcctcttgtccgtgactggggtggcaacaacttggctgtcgacctggcccccggacctgctgg
tcgatatggccagattatcctcttcggtcgtgactacgacaccaaatacgtcgttgcccgctcctgggctgcattcctcg
cagtggttgctgacgatctcaacagcggcaagtggttcgttgatgaagatactaacgagctcaaactacgagaattcaaa
gacgcgcgcgtcgagccctcttacttcaacattctccgatggagaatggaccagaagcatggccgccgcgctgccgcagc
ccgacgacagtcccagggaccctcgcaagcggcctccaagagcaactcgcctctaggctctagatcagcctctccttatg
ccaacccccaggactcggccggtgacatccggggccggtctatgcagcggctccgtgattccgctccccttacgagcccc
atgaggaacggtctcggcaagccccaggcccctcttctcagccgtgtaacggaggaagcaacgattgagcttaccgacgc
cgttatcgagcccagcattttggttgatgtggaggatgatgattctcctcgaaacagcgaagatggcaagcgcccaacag
tgacgacgcttgagcggactgaatcggacttggccaaggataagggcaaggaagtcgaggttcccaaggcaaccagcaaa
acccccgaggttgttattgatgacactatgaaggagattgagatttag
>tig00000001.g208
atgtctggacctgaagaatcctcaagctcgttctttgggatgggcgggaagcctccaaactatgaggacgttgaagtcat
aacagttaacccaaatcccaggttgcgacttcgattagaagtttggcacttttccactgacggtagatcccaaaagaaga
acaaaagatttgccgaggtgtttaaggaagccaatcttgagaactgggatgtgcaggaagtcgctgttgttgagccagac
ggcgcttctaatcgtgacgatttcgttgattttaagcacaatgaatataccgacaatgaccccaacggcagagctcagaa
ccatgttcgagaactcttcaggcgtattattccgccaatcgtctttcggttctttctcgatattcacagtaaaccccaca
ctatgagtctagtcgcccgtaatgtgtcaccggaccaccagcagagatactgccagcttttcatcatcaataaactgaac
atccgtgttgatcaacttttgacgcctgctggatttgaagattcgtgtgtcgatgatattgtggcccggctctctactct
tcccaacggcctttcaacattatcgcagattgtggagatattttccatgtaccagctccttcacggccaaactgtgcccc
aattttctttcatgcataagcaagatgctgatcatgtgtttaatgtgcgaacgctcacccttggggatatcgagcccctt
gtcacaatcgcggaagagcttagaccgctatatgaggctaatatgaatcagtcagtggctgatacgttggcaacaaagtt
ccaagccgattttgcagatgtaatgggtaatctaggaaaagtaaaaaccgacacaccttttactccacagcaattgtacg
agactggcttgaatctccgcacaggcaacaccatgctcttaagagcaagagactttctggggccacatctagagcgccaa
atcgagcgatacgaaaacgacatgcgcttgcctaagaatattcgacttggaattttgcaggatttaaaagatatggcgga
tgtgtttgacgaggctcggaggtctgtagccgtggccgtttgccaggacgtctttaacataggactcgataacttgggac
agcacgagcggacggcaattctgcacagctttggcattgacgtcagtgcattgaagtacgaggaatataggcagagtctc
gttgagagcagtattgacaagctgatgacttattataaggagatgggaacgaattttgagcatatggtcaagctgtgtgg
aaatgatttgattggtgccagggtgccgctttaa
>tig00000001.g209
atgaaagcacctatcctaattctattcgctctctcctcaattattattattgccatagtcgagattcttgcgcagcgaag
ccaaagagcaggcggtctatcactagtcgatgatgccgacaatataccttctgccgtcaatctcacctacttataccttc
ctacaatcattgcggtagtttacagtttggtgtggaattggattgacctcgacgtcaaacggatgcagccctggatggaa
ttgtcgaaagagaacggtgcaaccggtcggcggtcaatttttctggattacccagtcgaatttgtagcgtttgttccttt
caaggctgcaaagcaaaggcattgggcggtattctactccggaactgtcatggttcttatcttctggatgatcacgccac
tccagagtgctgttctaggtaccggccccgtgttgatgaaccagaccgttaccatgtcggcgccatccaaattcatggac
tcattgactcaagcgacttaccttgatcaatcagtcttgaactctgggtacgccattacctggctggagcgggcctatcc
cgccttcacaacccccgactatgcgttgatgccttttgagccggcagagactgtagaaggcaatgtagccaacttcaccg
gtatcacgacaaaatattggacggatttgaagtgctggccagcggatatacagcatagaaagggggcgcttccaggaacc
tttgacttcgtgaatggcgtgggctgtaatgcgtccgatattccagcccatgtcggactgcccaacgctccgccttacaa
aatgtgttcggagccaaaagatggaaacgtctttgtggtgaaatatggcatcatagtttctcgtgtgttttctgccctgg
tggaagggggtctcggccttgtgaccattctcacactggtcttgctatgggtttgtcatggaaatccaacgctgctgtcc
tcggatcccgcatctctgggctccctcattactctcacacagaagagcccaaatctgctgaataagttttacggcaaggg
aaatctaactgctgaccagctgaaagaaaagctcggtaactacacatttaaactatcttgccaatgtcaggatccttctg
gagagacagtacttaagttgcttgaggaacctaatgaagcagagacagggccatcacgtgagaactctggtcgagctggg
ccagaccagacgggccactatctccctatcaagccccttgctctacgaaagtttgtaggggtcatattcatgctgtgtct
atgcgctgctgtcgccgttttctcatatctgcggcaccaagatatcgttttgggaggacgtgctgcagccgaaatcgcag
caaccatgggacccgatcccggtaaagtatccgattgcgagacgtcatttcttgtgggattttctcgatcagacatcaaa
aatcgaactggtgtaatgaatacatctcttgtcgtatgccacccagtatacaaagtggccaatttcagtgtcgtattcaa
tagtggaggatacataaaaagcgcgacaccagtcagcaaattcacgacctcgatgccgtacccggatacgtacaaacgac
caccaattatcaacgaactgagccatggttttcaagatgttgacagccaatggcacaacgacactgttacacaaagctgg
gtaatgtacctcatcaaattatacagcgacaaccctggtctcttcgatcccaagatgccgacacccgagcctgaagagtt
cctctctgtggtaacaaacgtgtacaagatgatattttcaatgcatgtggcgcttaaccaaatcgtcttcgtcgatgcag
agaatggaactacagtaacaggaaaccgaaccgtcaccgagacacgaatattcgtttcgtcgagcgcattcatcacaagc
acaacaatcctcagcctgtacatcctcatggtcttcttcttctacggatggggcgtcacattcttcctcccacgcatgcc
cactacgatcggatccctgattgcatatatagcgccgagcaagctcactcgcgagtactcggcaaaggatagcggcgacg
acactttcccgacctatagctttgggcgatttataggcagtgatggacgggcgcatattggaattgattacacggaccgg
gtggtgccggtaaataccagaactcttgagaggggagatacgagacagggtacagggtttatgcggcagagaaggagtga
caaggctttcaaagcgcaagaggcagataattggctataa
>tig00000001.g210
atggccagtaaatcgcgaatctcttcattgaaggagttcatgttcagggaactcgagatcagtatcggcaaaggtgctgc
agctgtctgtgccaaagatgttggcctggaacatatcgggaagcgtgttcaggaaatctttggagccgctggagccggtg
acggtcagaggtgcgcagttcatgtacatctcacggttgccgaccttgttgaaccaagtccaggcgagggtatagttgcc
agcttgcagctccttaggaatggtgaagtcgtatttgtaagggtcaatggcggcagcgtcatcgcccatgttgccgacct
ggtcttgtgcagggcagccaccctcgatggacttgataaccttccagacagagtttttgtcgggttgggcatcagtagtg
acggaaacctggcaagaaccaccaccgtgaacagcgcttccaataaaggagagttgctgagtgctgccctgagcatatac
attgttggcaccctcaagatcgtaagtaccacctcgctgtttgcaggggaaatcggagccatcggccagcagaggggagt
tggtcagagtcgattggccataggggactgggttggacattttcatgtgggcactggcggccgtagccaggacagtgatg
gtgaaaagcttggagaacattttgaaggaaagtga
>tig00000001.g211
atgttctccaagcttttcaccatcactgtcctggctacggccgccagtgcccacatgaaaatgtccaacccagtccccta
tggccaatcgactctgaccaactcccctctgctggccgatggctccgatttcccctgcaaacagcgaggtggtacttacg
atcttgagggtgccaacaatgtatatgctcagggcagcactcagcaactctcctttattggaagcgctgttcacggtggt
ggttcttgccaggtttccgtcactactgatgcccaacccgacaaaaactctgtctggaaggttatcaagtccatcgaggg
tggctgccctgcacaagaccaggtcggcaacatgggcgatgacgctgccgccattgacccttacaaatacgacttcacca
ttcctaaggagctgcaagctggcaactataccctcgcctggacttggttcaacaaggtcggcaaccgtgagatgtacatg
aactgcgcacctctgaccgtcaccggctccagcggctccaaagatttcctgaacacgcttcccgatatgttccaggccaa
catctttggcacagacagctgcagcacctttgccgatactgatctcgagttccctgaacctggagcggatgttgtcaagt
tgaacggagcaacacaggcattttctcctccctctaacctggctaagtgcccatttgctactggtggcagcgctggaaat
gcccctgctcccactcccactggtggtgcccagactactgctgctccagctcagcctactaaggcacctcagagtattcc
cggcggtgtcttcatcaccagccccatcggtggacaacctcctgctgctacacagcctgcccctccccctgccgcttctc
agcctgcttccaagcctgcatctcaacccgccccttccaagccgacctcagcccctgtggtgaacttgcccgttcagtct
caggctccagttgctacctctgctgcccctgctcccgcgcctgcccctagctctggctccggctctggctccggctccgg
ctccggctcgggatctggctccagccctagcggtggcttcgcagctggcacggcttgctcttccgagggtcagtggaact
gcattggcggatctcagttccagcgttgcgccagtggaacttggtctcctactcaggctctcgcttctggcacccaatgc
caggctggacagtcagacacccttaacatggttgccaagcgaggcagccaatccatgcgccgcgcctcccgcattcgcgc
ttaa
>tig00000001.g212
atgagcggcgaaaacaaggctttcttctatgggactttgatggcccctgaggtctttttcagcgtttgctatggtgacaa
gcagccgccaaaagcaatccaagaccttcacacattcactcccgccattctagatggttactgccgccacagagtccaat
atgcagactatcccgccatagttgcagaggaaggccacagcgtgcgaggcatgtacgcgactgggttaacagaggctaac
atgcaaaaactggacatcttcgagggaaatgagtataagcggatcaacaccaaggttaggctgctgaagatggagggaga
aaaggaagtcgatggcgaggtgaaagaggcgtccgtttacgtctttctcaaccccaatgacctggagaagcgcgaatggg
actatgaagagttccgccaacagaaaatgaagctctggacacgaggtgactgggcattctcagagggtaacgcctaa
>tig00000001.g213
atgtcgggaactactattgacgatgtcgtgaagcgacttagcaccgctgatatagatacccgactcaaggtggaagccgc
gaccaccttgcgcgacagcctggacgcttacaccaatggccccatctacgaacccttcctgaagcgtttgatgcccatct
tcataaacatcttgcgtggaccatgcatctttcaaagcaattctccggagcagaaactccgcaactgcatcctcgaggtg
ctacaccgactaccgaccaacatggcgcccaccgaaccgttcaagccctacgccgaagagatcgtcgatctgcttatgca
actagtccgaaccgacaacgaggataacgcatcattgtgtgttaagatcacttccgacattatgcgccatcagcatcagg
ttttgcagggcaaggtccagcccttcctgaccttaattcaggagctctttgatcagatggagaaggtcgtcatggagcag
ctggataatgcatctctcgccccaaacccgcagcctggtgcaccgtcaacgccaggcagcacgcaagccaactttcagtc
tcctcgaccgggctctcctgtggcctcggtgactgagcttggcgcagatccccagcagcaaaatcgaccactcctcaaag
gcatgcagtctttcaaagttctctcggaatgcccgatcattgtcgtgtcgatcttccaagtctataggaatacagttacc
cagaatgtgcctagatttgtgcccctgattaagggattcctttctctgcaggccagcgcccagaagcaggctcacgatga
cgctgctgccagaggcgatatacatactggtgtgagctcaggtattaaaaaccgagctgcctttggagatttcatcacgg
cccagatcaagactatgagttttctggcatatctcctccgccagtacgcttctcagttgaaagactttctgcatctatta
cccgatatcgtcatccggctactcaaagactgtcctcgagagaaatctgggacacgaaaggagctcctgattgcaatcag
acacattatcaattataatttccgaaagatcttcctccccaaaatcgacgaacttctggacgagcgtacattaacgggag
acggcctgaccgtatacgaaacgatgagacctctcgcgtatagtatgctggcggatctgattcatcacgtgcgcgactcc
ttaactccagagcaaattcgcaagacggtggaggtgtatacccgaaatctccaagacaactttccaggaacgtcttttca
aactatgagtgcgaagcttctccttaacatggccgaatgcattgcgaagctccccaataaagtagatgcaaggcattact
tgatgatgatcctcaacgctattggagacaaatttgccgccatgaatcgacagtacccgaatgctgtcaaactgtcgaag
ctatatcatcagcaggccgaagctggtgcgcctgaatcatatcttgctgataaggagcacccgccggattgggacgaaac
cgacatcttttcagcagtgcccatcaaaatctccaaccctagagatcgaggagctgacccggtgggcgataataaatttc
tctttaggaatctgatgaatggtcttaaaaacacattttatcagctgagaacttgcaacattggcacaccgattgaccct
cagaatgcgccgccgcattggcaagaggtcgcctacggcttcacggcggaggaggtcaatgtgattatcaagttgttccg
agagggcgcctatgtgttcagatactacgaaattgagaaacctgctactgagaatcagtacgtatcgccagttgagtaca
tggcaaacttctacatggtttcgagtagcaaggaagaaaaggaccttcttgaaacattcgccaccgtctttcattgtatc
gacccagctaccttccatgaggtcttccagcaggagattccacatctctatgatatgatttttgagcacacggctttgtt
gcatataccccagtttttcctagcgagtgaggcaacctctcctagtttttgcggcatgctgcttcaattcctcatggaac
gaatcgacgaggttggctcagcggacgttaagaagtcgtccattttgctgcggctcttcaagctggccttcatggcggtc
accttgtttgccacgcaaaatgagcaagttttgttgcctcacgtagtcagcattgttacaaaatcgatagagctgtccac
caaagcagaggagcccatgaactacttccttcttttacggtccctttttagaagtattggcggcgggaagtttgagcaac
tctataagcagatactgccgctacttgagatgctgctggatgttctaaacaatctgctgatggctgcccggaaaccgtct
gagcgagatctctacgttgagctatgccttaccgtcccggcacggcttagtcacctgctgccgcacctgagttttcttat
gcgaccgttggtagttgctcttcgggccggcacagaccttgttggccagggtctccgaacgttggagctctgtgttgata
atctaacggcagattatctcgatcccatcatggcacctgttattgacgagctcatgactgccttgtttgatcatctaaaa
ccacacccctacagtcactttcatgcgcataccaccatgcgaatcttgggtaaacttggaggtagaaatcgcaaatttat
gacgggtgctgttcctctcacatataccaactatgccgatgatgcctcaagctttgacttgcgactcattggttccaaga
aggacagagcctttccagctgacctgggaatcgatcttgcgatacaaaaactgatggaggtacctcggcacaataaggct
aatgcccagaaccgacagtatgacgaatactacaagaaacaggccatacattttatcaagactcaactgaagctacgcat
cgggtttgaccaactgcccgaagacttgccccggattgtcaggctccaagcacaagactttttgaaccgcaagatggata
ttaatttcgcgccgttcgaagtgtcgagccgcgaaagatccatccccaagaaagatgagcaggataagatcaccaaaaag
ttactcaaggcggtcatgttttcgcagtcaataccggatgtcaagcaggaatccagcgcttttctccttgacgtgtgccg
gcactttgttctcatagaggtaggaagatctctgatcgacctgaagcgaaattacaacccctttgacccgaaagctggtg
aaggcccgctgactattgacacccgggtcttgtctgacgcaattgttgaatccctagcatctgaccatccggacgttcgt
gaagcggcgcagcaggcaatccgggagctctacaaatgcacatcgctcattcttggctccgagaccaatgtcggccgtct
ccatctgttcaaccacctaagcaataccttctgtcatagctgctatgaggaagaatggttcacaaagacaggtggaagcc
ttggcattaactttttgctcacagaacttgacctgggcgatgcttgggtgacatctaagcagactgaatttattcgtgct
ctgatgtacgttatcaaagacatgccgctggacctcccggaaaagacaagatgtcttgcacagactagtctcgaagtttt
gctcaggcgcatcaccaagaacatcaagaaggaagatgccctgccaattcaacagcaacctggccagccgcaggccaagc
aaccccgcctcgcccaaatctgtatgcagtttaacaatgagctctctcatatgaacaagtttgtccgcgaaacagccaaa
aactcgctggaactcatcgcaaaggctgctggctgtgaagtgtggcagctcgtcgagccctacaaggaaaggtttcttca
gcctatctatgctaaacctcttcgtgcccttccctttcctatacagattgggtacatcaatgccatgacgtatcatatgg
gcctgaaaaacgactgggttacctttgacgagaatctaaaccgtctgttgatggagtcgctcgcattagctgacgccaac
gacgagtccttggccaacaaacctgccgagttcagaacacatgaacatatcgtcaacttgcgagtgtcctgcatcaaact
tctcagcactgcgatgacgtttgaagaatttgccaacaacccgaccaagggtaagatcctctcggtctttttcaaatgcc
tctattctgaatcgaagccaaccatcgcggcggcaaacgatgccttgaagtcggtgttagctgttgataggcgcctgccg
aaagatttgctccagagcggcctgcgccctgtgctgcagagtctatcggatccgaagagactcaacacgcatggtttgga
taacttgtcaaggcttttgaagctcctgacgagctacttcaaggtcgagatcggtgctcgcttgcttgatcagatcgagt
ctattgttgaacccggtgcgtggcagcaaatttcgttcacgttttttgagcagcatcctcaaatgaaggtcatcactgcc
attctcaacatcttccatcttctaccggctccagcagaagcgttcaaggaccgcttaattgactgcttccttggactcga
agagcggcttcgacgaactcaccagagcccgttccggctgccaatgtttctctacttgaaccggtatcccaaggagattt
gggcctatctacttggcaagctggatgatctgaaatacggtagacttctggcccaggtccttctacatccagatagcacg
cctttgagagagacggccgtggaaaatttggaggggttgatcggcaaatgcaacgagattgttgggcagaacaacgacaa
gaaatacgttgccattgtcaacacgattcatatcctccattccatcggtcaattcccagcctctagtgcttggatggata
aaaaggagcaccttacctggctgaaagccattgggagagacctcgaagcaaatattcgaggctattcgcttccagccttt
gtgcgactgccgggctaccaagccgccgagcaactgatgaatattctcgtcaagtctctggagagatcgccgagggactt
ggatgctctattcaatctagtagagtccgttgccgccgaggaacttcggtcgactcagcctctattctccttcatctacg
agaagattatttgcagcgactccatggagttttggaaatcaacgttccttcgctgtctcgaaacctactctgggaaggct
gcttcaaataagacgaaatacttcctactccactacatcgttaatcctattgttgccacggatgtcatgcggcattggaa
tcagccagaacagaatcgcgtccagaggctgatggatcgaactatcatcgatgcagtgagcactaagatctggaaagtac
accctgagatgactccagatgacttggcccagccaggaatcgaccacattaggtttgaggtgctccagctgtcggcaatg
cttgttaagtactaccatgcaacactccaagaagcgcgcaaggacatcatcaaatttggatggacttttatccgcttgga
tgatataatcaacaagcatgcggcgtatgtcgtgataggatattttatcgctcactacgaaacacctccaaaaattgtca
gccaggtatacttgtcgctactcaagactaattccaatgaaggtcgggcgctggttacgcaagcactggagctcattgct
ccggttcttcccaaacgctgtggcacgggtcccagtgataggaccacaccatgggccgtagcaccgcgtcgcatcttggc
tgacgaaggccaaaatatgcagcagatgacaagcatcttccatttccttgtgcgacatcccgaacttttctacgatgcta
gagataagtacgctgttctcatcatcacgtctttgagaaaggttgccgcaccgccaaacccttcacatgagagtaagaag
ctcgccttgaacatgatgtggctgatttggacttgggaacaatggcggatcgagggcaaaacttcacctcttctgacgac
gagatcgctctctgagtctccggtttcgaggaaacgaaagttggacagtgaccaaccaagcacatccccctcggcagcca
ggcaaacggccgatcgaccagagtatcaaatcccgccactgttccgccttaagatggttaagtacctggttgagtttatt
gcgcaactgaacgagcgttccgcaggccgggccaaatatgacggagctttgcaagaaagccatggccctcctttacaacc
tcgtacagcctcagtgttgggggacctggatctagatctgtttcccaacgtcaccgacgttatcctcgctcacgacagga
cgcaggcagctcttaacgctgatccaactgataaggaaaagtatgacgaaaaattcctcaccaacatcatcaatacactg
caagtggtccgtattcttctgaacttcaagtcagacgagtggatacaaaggagcatcgccccaatccaaaaggtcttgga
gaagtgcctcaagtcagaaaacccagaggttcaggattgtttgcacctcgctgacaaggagtacgatgatggtcgagagt
tgaagtctatcgttcgtcgcattctcgatgcggtgcctgaagatacgccaatggaggacgccgatgctgagggtgaatcc
gagattcaaacatctgaaattgtggcctatctctcgcaggtggcaacagaacagatgaataacaacctctatgtttcggg
tgtcaacattttgtggtctctgggcaatcgcaagcctgccatcattgatcaacacatcccttcgcttatgaaagcaatgc
agagtaagcatgcgcgagaacatgtgcagcactacagtgccttagcaaatcaagcaacaggtgtccagcggactcaagag
actaacggtaccactggagagctctctgcatatgaacttgagatgcaaaccaaactgatgatcaaagagattcaagttgt
cgcattgcgaatggaaactctgggcgacaaccgacgaccattcttgagcgttttggcaacgcttgtcgaaaagtccatgc
acattgaactgtgcacggaaattctaggcatggtggagggctgggtgtttagatctgagggtacctggccgacactcaag
gaaaagacggcggtccttcacaaaatgctctcctttgagcacaggcaagatcccacaatgctctccaagttcctagaact
ggtgattcgcatctacgaggaccctaagattacccggaccgagttaacagtacgaatggagcacgcctttctcattggca
cacgagcggttgacgcggaaatgcgaaatcggttcatggcgattttcgacaagagcttgtccaagacagccagcatccgc
ctctcatacgtacttacatcccagaattgggatactctcgcggattcttactggctggcccaggccaatcaccttctgtt
gggggctgtggaaatgaacaccaacgtacagcttcatgctgatgatttcaaagtcatagctccatcccagctggctgcag
tctaccccaaagataaggacacgagggagccaaccatgatggtcgacgaaaaattcgaggctctcatggctagtcatcga
cgatttatggccgagctaggagatgtgaaggtccgggacattatcgagccgttgacgcagctacagcatatcgataacca
gctggctcatcaactctgggttgtcgcattcccgatgtattggtctgcgactctgcgagatgagagacccgaacttcagc
gcggtatggtcgcgcttctcaccaaagactaccatagtcgccaaatagaaaagcggcccaatgttgttcagtctttgata
gaaggagcggcaaagacctggccggagtgtaggcttcctccgcatgtgttgaaatttgaagcgaagacgtacgatgcttg
gtatacagccctcgtacagctcgaaaatgcatcgattaaaccaggacccgattcagccactgtccgcgagagcaatctcg
atgcgctcgtggatctctatgcatccctgcaggaagacgatcttttctacgggacttggcgtcgtcgttctcagtttgta
gagaccaacgccggactttcatacgaacagaatggaatgtgggacaaagctcagaagttgtatgagacagctcagatcaa
agcaagaactggtgtgatcccgttctctcaagctgagtatatgatttgggaggatcattgggtcctctgtgctcaaaagc
tgcagcagtgggagattcttcaagattttgctaagcacgagaatttccaggacttgctgctcgaatgcgcatggcgcaac
acggaaatgtggcaggacgagcagcaccgcgaggctttagacaatatcatcaaaggagtcatggatgcccctacaccgcg
gcgagctttcttccaggcgttcatgtctctactcaaattccacaaccagcaagaggcggcaacagattttgcgcgtgtgt
gcgatgaagcgatacagctgtccattaggaaatggcatcaactcccggttcggttgaccaacgcgcatatcccactgctc
cagaatttccaacagttggtagagctgcatgatgcaagtgtcatttgtcagagtttagccaacaccaacgcgtccaatct
cgatgtcaaatcaggagaacttaagcttctgctcggcgcctggcgtgatcgccttcccaatatttgggacgatatcacgg
cttggcaagacttggtaacttggagacagcacattttcaacctcatcaaccagacatatctccagcttcttccacagcaa
ggccagcaaaatgctggtggggcttccttcgcctaccgtggcttccacgagacagcttggatcatcaaccgcttcgctca
tgtcgcacgcaaacacagtttgccagaagtctgcatcaaccagctcagtcgcatctacacgcttccaaacatcgaaattc
aggaggcattcctgaaacttcgcgagcaggccagatgtcattacgaaaaccctgaggagctgaacagtggtttggaggta
atcaataatacgaaccttaactacttcaatccccagcagaaggccgagttctataccttgaagggcatgttccttgagaa
actcgagcttaaagaggaggctgatgcagcctacggaacggccctgtatttcgatataggagcagcaaaggcttgggcag
agtggggatactttaatgacagaaagttcaaagaggatcctttggatgtaaatgcggctaggcaggcgctgacctcttac
ctccaagccgcaagcagctacaagagcgcaaagtcgcgaaaactcctctcccggattctatggctcctcagcttggacga
tgccaagggctctattgctgcaggattcgatgacttcaagggcgagactccaacgtggtattggatcacattcattcctc
agctgttgactggtctgggctacaaagaggctccacgggtctaccagatccttctcggaatcgcaaagtcatacccccaa
gctctctacttccaactcaggacaaacagggaggatatgatggctatcaagaaaacccaagaagcaaaggagaaggcacg
gctacgaaagcctcccaaggccgagggaactgcatcacggccaggtactgctactggtggcgatgcggctcacattaaga
cagagaatggcgaggctaatggcggcgcggcatcagtaacgcccgcgcccgcacctgcaggtcaagagcaagcgcagtct
caagctctcgctcaaggcggccaagcgcaagctcaaccggctgcccaaaaccagaagaggccaccttgggaactgactga
agaagtcatgtcagtgcttaagacggcatttcccttgctggcattatcaatggagaccatggtagaccagattcagaaac
acttcaagtgtccgccagacgaagacgcataccgtctaattgtcgcactgcttaatgatgccctgacgtacgttagcaga
actcctgcgtctttcgccaagagtgtcaagcttccttccgccacagagacgaacatcacgcggtttgccgagacgatctt
accaaaccacatcaaaaagtcttttgaagccgattttgttgaggtcaagccgactatcattctcccccacctgagcgagt
tccgataccaaaagtttgacgaagttgagattcccgggcagtatcttcagcataaggacaaaaatcaggactttattcga
atagagaggttcttacctaatgtcgacttgatacgctcagtcaatgcgtcgtatcgcagactcaagatgcgtggtcacga
cggtagcgttcactcatgggcagtgcaacatcccgcagcaagacactgccgccgcgaggaaaagattctgcagctcttta
ggcatctcaaccagactctgagtcgcaagaaggagagccgtcgacgagacctgcaattcaccctaccgttgatggttccc
ctggctccacatataagaattgtgcaagaagatacctcatacattacgctgcatggcgtctatgaggatcactgtagacg
catgggcatgtcaaaggatgagccggtcttgtttacgcttgagaagcttcgaggagtgctcgagtctaagggaggacaga
ccaaacctgaattgacgcccacggcgcgactggaggtgttcaacgccatccaagagaagtgggtgccgccaacggtggcg
ctggagtatttccagcaggcgttcccgcaatttgccgaattctggctgttccgcagacagttttcataccagctgtcggc
attgacgtttatgacttacatcttgtacatgcataaccgatacccggccaagatgaacattgctcgtgggtcgggcaaca
tctggggctctgagctcatgtcattcatgagcgcatctaagccgttcttccacaacccagagccagtgcccttccggctg
acgccaaacctgcagactctcatggggcctctggccatggagggaatatttgcctgctcagtcatggccattgcacggtg
cttgacggaaccggagcatgagcttgagcacgcgctgacgttgtttgtgagggacgagatgatgttctggctgatgaaca
gccaccgcagtggcattagcgaaaaccagctacgcgactcggtgcagctcaacagcgactcgatagtgaagcgtgccatc
agcctcgcccacaacccgtcgggtaacctgcctgcgaaccaaacggttattgacgctatcgccaaggccgtaaaccccat
gaatttggcgcagtgcgatgcattgtggatgccatatctttga
>tig00000001.g214
atgactgagcaggcaaatattccctccatggccagaggccccatgagagtctgcaggtttggcgtcagccggaagggcac
tggctctgggttgtggaagaacggcttagatgcgctcatgaatgacatgagctcagagccccagatgttgcccgacccac
gagcaatgttcatcttggccgggtatcggttatgcatgtacaagattcctgatttttgtccttatgctgaagatactgcc
cgggaatctcaacttcgtcaaacttttggtatcggaactcgctcaggtgggggagaatgcttccagaggcgtatgcacaa
tccgacgatccagcttctcctcaaacttggtcctccatcgcctcagtttgtggatgtactcatacatagtcggcttgacc
tcaacaaaatcggcttcaaaagactttttgatgtggtttggaagcttgacactcttggcgaaagacgcaggagttctgct
aactcagttcccaaggtggcctcttctggttttgggcagccggttgagcttgcgcttggccgccttgagcgagagcttga
gactgcgcttgctcttgacctgcagggccgttccgtaggctgcatcagcctcctctttaagctcgagtttctcaaggaac
atgcccttcaaggtatagaactcggccttctgctggggattgaagtagttaaggttcgtattattgattacctccaaacc
actgttcagctcctcagggttttcgtaatgacatctggcctgctcgcgaagtttcaggaatgcctcctgaatttcgatgt
ttggaagcgtgtagatgcgactgagctggttgatgcagacttctggcaaactgtgtttgcgtgcgacatgagcgaagcgg
ttgatgatccaagctgtctcgtggaagccacggtaggcgaaggaagccccaccagcattttgctggccttgctgtggaag
aagctggagatatgtctggttgatgaggttgaaaatgtgctgtctccaagttaccaagtcttgccaagccgtgatatcgt
cccaaatattgggaaggcgatcacgccaggcgccgagcagaagcttaagttctcctga
>tig00000001.g215
atggctagcaccaactttgacaagttgccgcggaagctgtgggagcatcatgaccgcgagagcactgccatgtggcgctt
catgcaggatgccaacaaaaagcataatctgaatctacagtcattcgctgagctctacaaatggtcatgcgaccaccgca
gcgacttctaccgcaatctctgggaattcgtgccctacatccacgagggcacatacacccgcgtagtggacgaatctatt
cccatagacggagtgccgcgatggttcgaaggcgtgcgcatgaactgggctgaaaacgccctctacacccgcgacacttc
gtcgccatcaactgaagctcagtgcaaactaaacaaagaagacggcaaaattgcattcacacaggacgtatgtggtgttt
ctggcgacattgtggctgggtggaatattcagcagcagttcgacggatatgggagttgggggttgctgcagagggcggtg
caagtcaatccaaagtttgtcttctttgatgatggcgccctgtacaacggcaagacgattgatctgagggccaacatccg
tggcatgttggacggcatggccgagtgcgacaacctaaaacagttcatcatcatccagcgattcgccaaaccattcgaca
cgagcgccatccccaagacggaacgattcgaaagctttctgcaagccggcgcaaacaagcctcgtcccgccgtcgtaaga
atcgacttcatggatccctccctcatcgtctattcgtccggcacaacgggcacgccaaaggccctcgtccacgccgtcgg
ccccatctatctctcctcaagcagagatgtcttgcaccggggtcttgcgccgacggatgtaggtctgcagtatactacca
ccgggtggatcatgtacttgtcaagtatagccaagatgatttacggcgctcgaggagcagaaggtgacggtgatgggagt
gagtccgcggtggttgggcgagttgatgaagagggggttgtgccgcgagaggagtttgatttgagcaacttgaggttgat
gacctcgacggggatggtgttgccggatcagatgtttgagtggttctatgataaggcctttccggcgaaggtgcacttgg
cgaacatctctggcgggacagatattgccggctgctttgcccaggaaaacccccttactcctgtctacgtcggcggttgt
caaggcccctgtctcggcatccccatcgccgcctacgaccacgatctccccgagggcagtgccggctcacccctcccgcc
cggcacatctggcgatctcgttgcaacggcggccttccccaacatgcccgtctttctgtggaacgacggccccggtccgg
cgcccgggccgaagtaccgcgccgcatactttgagcgcttcgccggcgtttgggcgcagggcgactttgtgcaatcagcc
ctcacacgggcgcgcgcggatatctatgctgtgctggagaggtgctttccggatgagattgcggatagcttgtgcgtggg
acagagacggccgcaggacatggatgagcaggttgtgctgtttgtgttgatgaagaaggggcttgcactggatgcgaagc
tagtgaagaggattaaggatgagattgcgaaggggttgacaaagaggcatgtgcccaagtatgtctttgagattcccgag
gtgccgactactgtgaatggcaagaaggtcgagatgccggtcaagagcatcatctcgggcaagacgatcaagccgagtgg
aacgctgttgaatccgcaatgcctcgagcacttttaccagtatcagaagattgaagagctgacagagccacgggcgaagc
tatag
>tig00000001.g216
atgttttcttccgccagcgtcgcaacagcgagattccgcgaatggggtgtcgagccggttaagcttccccgcgattcgtc
gagctgtgaaataccggctgagcaggattacggcgatttcattggctggcaagaaacacccgaagagaagggcatgatgg
gaagaaaggaagaaggaagacagccatcaattggctgcgagagaggctcaattgttacgactcacatgtgccaaaacaat
gaatctttagtgggcgcgtaccgagtacatgtccctacgctagagacgccatacagtctcgggtatctcagatggagcga
gactccgacgggcataagcactggactaagcgaatgcgagttggacaatgtctcgctatttccctcacacccctacgctg
aggaccagcctctctctcgcctcatcctcacaacccacgtcctcactcgcgccgtcaccaccggcagcatcatcggcctc
gtcataacaagcgtccgccaagccatcccctccctccgccgtcccggccctctgtccgagaaactgctcctttcagccac
ccgcagcaccatcatcaccaccgccatcgtcagcgtgggcctcacggcgcggatgtggggccgggaacccatcgagtggc
aggaccggagctggagattgctggaaaaccggggccagctcgagacagatgactggacgtattccggcatgggggcggca
ttgctggcaacgggcgtcatgggcgtcaggggagcgggagggcctgcgaagctgggatggcgcggcgtgacgggagctgc
ggggattggaagtcttcgcatccagtgcaagccccttcttcatcaacacaaacagcacaacctgctcatccatgtcctgc
ggccgtctctgtcccacgcacaagctatccgcaatctcatccggaaagcacctctccagcacagcatagatatccgcgct
gccaaaccggatcccgctcggattcagcacgccatcggaccggcccagcatgagaaccgcgcccgtgtgagggctgattg
cacaaagtcgccctgcgcccaaacgccggcgaagcgctcaaagtatgcggcgcggtacttcggcccgggcgccggaccgg
ggccgtcgttccacagaaagacgggcatgttggggaaggccgccgttgcaacgagatcgccagatgtgccgggcgggagg
ggtgagccggcactgccctcggggagatcgtggtcgtag
>tig00000001.g217
atgtttacacaaagcgccatcgtcgcactgctcggtgccgcttcatccgttgcggctgatgtatacaccgttccttctca
gcccaatgccaatggccagccccttgatggcttcgtgagctactccattgagtttgcctcattccctgactttgccggta
acaagtcgtccccaaacttgttctcatacaacctcatcaacaatctcggacttcttcaaggccacaagccatatattcgt
gtcggtggtaacacccaagattatgcgctctacaatgcctcacaaaaggcatccttgatcggtatcgtcgaccctagcag
atcgcccgactacccaaccaccatccacattggcgatgcgtactttgagtcgtatggcacttggcccggtgttcaattct
ctcacggattcaacctcggcctaggcgccaacaggtcagagggatgggagaccctcgccgacacggtccccttggcttgc
aaagctcttagccatgggaacatatacacctgggagtatggcaatgagcctgatctcttctcaacgtccgctcagggccc
tgtacgaccctcgaactggaacgagagcacctatgtttggcagtggcagaacggcacggccgagatcaagaagcaggtcc
aaaagcactgcccatccttgactctctttgggggccccaagtttatggcaccttcttttgctggcactggcaatcacctc
aaggcacccctggccttccaggacggtcttgacaagaaccaggacatcgagtatttctcaactcacaactacatcagcgg
cgccacttctctcggtgtcaccctgcaaggtaccctgatgaaccacaccaggaccgtcagctctgtgcagggccatctcc
ccgagtacaatgccattttcagcactgctcaggcacaaaaggagactcctctcatctttggcgagtgcaactctctctac
aaccaaggcagacctggtctgtccaacacttttggtgccgcgctctggggcatcgacttcaacctgtacgccgcttcggt
gggtttcaagcgcgtccacatgcacatgggcaccaactatcgttaccaagcttggcagcctattgagacggacctggcct
ccaggggcaccaaggcgccttactacggcagcatcaccgtcgccgccacgctgggcaactcccttctccccgtcagcatc
tccaacatccctctgcccgatgctcgtgaagccgcctacgcagctcattactcaagcggcctgctcaagggccatctcgc
ccgcctcaccgtcctcaacctgcgcggctacaacaccaccgtcgacggccagggtctcgagtcggtccccaaccctcccc
ctcgtcccagccagacgtacactttcgctgtgagcggcgcccgtaatggagcgcttgttggcgtgcagcgtctcctagcc
aacggaagtgatgccattactggcattacttttgatggctggagctacaactatgagcttgcacatggcctgcctgtgcg
actgcataatgtgacagtgggagagactgccgttgtgaagaacggaaaggttacggttgaagtgccggattcgtcggcag
ttttgctcaactttcctctcctgtaa
>tig00000001.g218
atggtcgtcttgacacgagtgttggaagctgtggagactgagacttacacgatagttggtgcccatgtgcatgtggacgc
gcttgaaacccaccgaagcggcgtacaggttgaagtcgatgccccagagcgcggcaccaaaagtgttggacagaccaggt
ctgccttggttgtagagagagttgcactcgccaaagatgagaggagtctccttttgtgcctgagcagtgctgaaaatggc
attgtactcggggagatggccctgcacagagctgacggtcctggtgtggttcatcagggtaccttgcagggtgacaccga
gagaagtggcgccgctgatgtagctgtttgctttgttaacacgaattcaccttgcaaagaataa
>tig00000001.g219
atggcgacactagatataagagaagactctttcccggctcagagtcgggcagcctctggattagtcaacggcgttcctac
agaagtcacactattggaattctccgacaagattttaatcacaattagccaggaggggcgactggcgcaatggattcaag
tccctatgatgggaaccactgcgggcattgttgatatggccctgccgagtagtaaccacggcctgctccctgccactcac
cttgcccccaagaccctcttgggaggtggaggtgacgacagagaaactctaggacagctttacgcctcacaaattgctag
ccacatttccttgaagtctccggaggagaggcggacgcttgtattcggatttgggctcgcaaaggccgagaaggagcagg
aagcttttttgatctctttgagctggctctcaaggtgctgtaatggatggtgctgctag
>tig00000001.g220
atgggcccatgccttgaaagaggacgatctttggctcttttgttcctgatctatctcttcttcttcgtcatcttcctctt
cgctggtttcttcttcagattcagagtcgtcatcgtcttcggaattttggctcgagttgtcttcggattcttcgtccgat
tcgtcatctttctcagccttgtcatcctcgtcgccactgaaaccattccattcatcttcgagcggccgtttgagaccgga
tccagcagtcactgccgaggccaccgcctcttgggtagtcggagcaacggctttcggcgtctcagtatcgggttgtgcca
cgggtgcagtcgcatcgtccgacatgtgcgcatcatcatcatcttcgtcgtcttcatcaacctctggtcgctgctcaaaa
agaacattctccaccgaagatgtaggatcaaccccagctctgtgttctctcagcgcacgagacaacgcctgcttcttcgt
ttcgcgaccctgtcccagagatttgctgctcgcaaacagactcgtgtcgatctttctctcggcgagcttcgcaagcaatt
cgcggttctcgtctttgcgcagcttattgtcaatgtacttttccaggcgcttcgccttcttgccgctcatctttgcacca
tcttccttcaactgctccttcatgcgagccttcttctcctccagctctttctttgcggccggcaagatttcctggttggt
gtcttcgacttcatggcgagcgctttctttggctctctcacgagccagcaccttgtgctttctctgtctgggcacgaact
tagccattgtgaggcctggtga
>tig00000001.g221
atggctaagttcgtgcccagacagagaaagcacaaggtgctggctcgtgagagagccaaagaaagcgctcgccatgaagt
cgaagacaccaaccaggaaatcttgccggccgcaaagaaagagctggaggagaagaaggctcgcatgaaggagcagttga
aggaagatggtgcaaagatgagcggcaagaaggcgaagcgcctggaaaagtacattgacaataagctgcgcaaagacgag
aaccgcgaattgcttgcgaagctcgccgagagaaagatcgacacgagtctgtttgcgagcagcaaatctctgggacaggg
tcgcgaaacgaagaagcaggcgttgtctcgtgcgctgagagaacacagagctggggttgatcctacatcttcggtggaga
atgttctttttgagcagcgaccagaggttgatgaagacgacgaagatgatgatgatgcgcacatgtcggacgatgcgact
gcacccgtggcacaacccgatactgagacgccgaaagccgttgctccgactacccaagaggcggtggcctcggcagtgac
tgctggatccggtctcaaacggccgctcgaactagatgacgaaggccggccggtgattcagaagcgacagaagagaggag
gcttgaagactaaagtttcactcgtcctagataagcaatcggagtctgaagaggtgggagatgacgatgaatggaatggt
ttcagtggcgacgaggatgacaaggctgagaaagatgacgaatcggacgaagaatccgaagacaactcgagccaaaattc
cgaagacgatgacgactctgaatctgaagaagaaaccagcgaagaggaagatgacgaagaagaagagatagatcaggaac
aaaagagccaaagatcgtcctctttcaaggcatgggcccatcagcagcgaaacgaggcgcttggataccagcctgtggat
gcaacttcggctgtgctagatataccgaagccagaaaacttcgtcccaagagctcctgaacaggatcccttaccgatgga
attacagataaccgagaaaacgtcaagaaaagtctttagcgtggccgttgtaagaacgcccgagatccaggaggcccgaa
tgaagctccctgtcgtctccgaagagcagaggctcatggaggcaatccacaaccacgacattgttgtaatttgtggtgct
actggttcaggaaaaactacacaggtgcctcaattcctgttcgaggcaggctatggatctcccgactctccaacaccagg
aatgattggtgtcacgcagccccgtagggttgctgctgtcagtatgtctaagcgagtggcagacgagcttggagaccact
caagcgcggtggcctatcagatccgtttcgaaggcaacgttgatgcaaagacagctgtcaagttcatgactgatggtgtg
ttgctccgagaggttgcgcaggatattacactgcgaaagtactctgccattgttatcgatgaggcccacgagagaagtgt
caataccgacatcttgattggaatgcttagtcgagtcattaaactcagaactgagctgtcacaagaggacccaacgatta
agcccttgaaactcatcatcatgtctgccactctaagaatagaagacatgacgatgaaccctagcctgttctcaacacca
cctcctgttgtggaggtcgaaggacggcagcatcctgttaccatccacttcgcgcgccgtactcaccacgactacgtgga
agaggcattccgaaaaatctgccgcggccacaagaaactacctccgggaggtttcttggttttcttgacaggccgcaacg
agattctgcaactgagcaagaagctcaaggcggctttcggcggcccaaggacggctgaaggtcctaaagtgaagatatca
gcgactgaagcacctgtcgaagtcgaagacctcgagtttggcgacgttgacgagcatgattttgacgatatcgacggcat
tgagtctgatgttgaagaagaaggggatgacgagttcaagattgaagaggaagacgaagttgttcccctcaagatgcagg
tattgcctctgtactctttacttccagtcaaagagcagctgagagtctttgaagaggttcccgaaggaactcgacagatc
atccttgcaaccaacgttgctgagaccagtttaaccattcccggcattcgatttgtatttgactgcggacgctcaaaaga
aaggaattacgatcgcctcagtggtgttcagagctacgagattggctggattagcaaggctagcgcaagtcaacgatcag
gtcgtgctggtcgtacggggcctggtcactgctatagactttactcatcagcggtttacgagagagatttccaagagttt
tcagaccctgaactactgcggatgcccatcgaaggcatcgtgttgcagctcaaggccatgaatctacaaaacgtcgtcaa
cttccccttccctacaccaccagaccgacaaatgctcgccaaggccgaaaagctcctcacatatctttctgccatatctc
ccagcggccaggtcaccaaggtgggaacaacaatgtccatgttccccctgtcccctcgattcgcaagaatcttgctcgtg
ggacacctccacaactgtctgccgtatacaattgctcttgtagctggtttatccgcggcagaagtctatcttgcagagaa
ccaggctattccggctctggctgagaaagaagacacagcaatccgcaccgcggctgatgtaattgcggaagatcgtcagg
ccaacgttcggcgactgttcaaccaagttcacaagaacttttgcttcttggatgacaagtctgacgccatcaagcttctg
caagtggtaggcgagttcgcacacgagccaaccgagcaatggtgtgaagcccatttcgtccgctacaaggttctcaagga
gatccaacagctgcggaagcaaatcaccgatcttttacgcgcaaacatcccctccttcgctgcgctgcaataccaggcaa
agctggatccccctcaccaaagcaagtcagcgctcgccatccgcgccgacctggcacccaacccgcccgagcaattcaga
aaacctcggcgcgccatcgacgtgccctacatccctctcatccccctccataggcccggcagcggcgaaaacccttgcgt
ctacatccaccctacctcctcgctcgcccacgtcagcccccaggagtgccccgagtacatcgtgtacgccttcctgcagc
gcgctacgccttctggtgcgctcgactcggagaagaagcccaagacgagaatgcacgcgctcactgatgtgacgggcggg
cagcttgctggactggcaaagggcacgccgctcattagctatggaaagccgatcaaggaggtcaaggcacaggctctggg
tgccgatggagcgacgacacgagagtgctgggtcgttccgtatttgagggcggagaatacggcgggccagggatggccgt
tgccggcgcagaaggtgaagcagaagaaggtggctggcaaaggatgggttgtagaatga
>tig00000001.g222
atgaccactcccatccagaatgatcctgtcgccattcaggagcctacccttcaacatatgcttgatgctatgcctcagtt
ctgcaaacgacttacgatctgggagaagaaacacgctgatttggaagtgcctctgactgccctggtttgcgaccagatcc
gaaggctttgtgctacctacacgcagctcaagacccagattaccgaggctggctatatctctcccgagattattcaacag
acacaaacatgctgtataacacagcttgtcgtgacgtgggatcttctttctttccacgaacaagcagaacgcggtggcca
agagggcgcactcaatgtattatacgcacgcatgcacattctcaacaacaacatttacagcgacccccagcatcacaatg
acggggaagataatctggtccacctcgtgtcagagctaaagcggtatctatcagagcttggtcaggatgaacccataaca
gcagggatcgctgtgcagcgattccacctgcagcacctagcggacactcagtataccctcgatccggcgggagaagtatt
cacaggcagctttggcatcgtgcaaaaggtcaacaacaaaagaagcggcaagccgctcgcgatgaagacttttaatcaag
tcttctccgagaagcaagtgaagaaaattctgagagaaattggaattctcgaggtttgcagtcataagaacattgtccgg
tttgtcgaggcattcaggaccgacgatgacgatcaatcgatacgtctcgttatgcatccgtgggcgccgtatacactgtt
acggttccttcacagttccgatggaaaaagaaaggctcgctgtccctggtttcaacaaagctcgtctcaatctagctgct
gcatgatctatcgaatcatgtaccagctagctgacgcagtcgattacctgcatggacatgctatcaagcacaaggatctc
aaacccgacaatatccttctatatcaagaagcaagcgactaccctacagcattgattactgacgttggtgtcagcaaagt
ttacatacctggagctcctaccaactacaaggacagcacttacgaatacctcgctccagagcagcatgcaatggtagcga
gcaccttcaaatccgatatttggcagctgggatgctgctttgccgcgattcttgccgtggcaagcaaagggcagtccggc
tacgaagagcttcatgagagcttcaatcgggacgatgaaaactgtcaatgctctattgcactcgagcattcgtcattcat
gtcagcattcggggccatttgtatgcgaggcaaccctgcgcagaagatggcctacgcagtggttgtcgggatgctggaat
tggatccccaactcaggccaagtattgactcggtcaaaatcgcgatcgatgtcgttgcctgctcctgtccctctgtcgtc
tttcgtctcgcctatcgtctttcctgtcgtcccgcctattgtcgcgccgatctctgcttcggctcctatcgcgatctcgg
cggtgtcgacgctcacgatcacgatcacggtcgcgctcgtcgcgtccctcggcccgatcacgactgcgccgtcggtggtc
tctgtcacgtcgtcggtcggggctcctgctcctgctcctacttctgtgtcttcttcgctctcttctatcgtcgccatgcc
gtcttgatctctccggtttcgcctcggcctctcttggcggcccgctcgcggggccaacttgtcgcttgggctcgacttca
atggcgttggctccagaggtgttccgtagaggcggcgttcttccttctgttctcgatctctgcgctcttcgtctgtctcg
gcggattccgccggcgtggcgtccgatttggcgtaccagttcaaatctcggcccttggcccatcgcccaactggagcctt
gaggctgtggccgagatagttttcgcggtgactggagttggcgacctcgtcccagctaaagtttacgccacctctggagc
cggttttgcggatagtcgaaagcagatccatggtggaggtctctcgggatcctctgcaagctcacttcacaccattccct
ctccatcaccaaccgcaaaacaacaccctcacaatggcgaatcccaacgatcccccctcgacgagatccaatggcgctct
ccccagatcgtagcccagatgggcggcctccactccaacacaatcctcttctactttgccgaatcgcccttcttcgagcg
cacctccaacaacgccgtcatcatggcccaggcaatgaacaacatggccatgtaccactacatccagacgcgcgaggcct
ttgaaacacgtctcaagacaatgtcgggattggaatttatcgtgggggaagagcctgccgagacaggcccgggcatggga
actggtgtctgggtcattcggaagcagacgaggcggaaacggtaccaggacgatgacgagatcaccgtccacgcttcgtt
ctttgtcgtgggcgaaaacatatacatggccccgacccttgcagatattttagcttcgagaatcatgacgatatcttcag
ccattgcgaaagcattgccagccgccgaagcagcccgcaaatggcgtccctccacaggccacgtataccagctccctgca
agccaaccctccacccaacccaagccacaggagcccaaggaagagaaccccgccctagacgatgccggcaagccagtctc
ggcagtagcaaagcacgaagcccccttcattgatcgagttgctgaagaatcctttatgatccatctgagatacggaggcg
aatacatcgacgagaaccctatcacaggcaagccgggcgagttccacctctcttcgaccggtcgcaaaccggtgctgcct
ccgcagggcgcggctcctacgggcatcagcgccatgagcgggcctcctatgttgaatacgaagctggatgataaaaagga
tggcagggcggacaagacgccgaaatctgcaacgatgcctaagctcaagaggaagaagagcaagatgagcccgagtgtga
ctcctgcggcaacgcctggagcttcatga
>tig00000001.g223
atggatctgctttcgactatccgcaaaaccggctccagaggtggcgtaaactttagctgggacgaggtcgccaactccag
tcaccgcgaaaactatctcggccacagcctcaaggctccagttgggcgatgggccaagggccgagatttgaactggtacg
ccaaatcggacgccacgccggcggaatccgccgagacagacgaagagcgcagagatcgagaacagaaggaagaactgcgc
aagattaaggaggccgaagaagacgcaatcgccaaagcattgggtttaccgccgcctctacggaacacctctggagccaa
cgccattgaagtcgagcccaagcgacaagttggccccgcgagcgggccgccaagagaggccgaggcgaaaccggagagat
caagacggcatggcgacgatagaagagagcgaagaagacacagaagtaggagcaggagcaggagccccgaccgacgacgt
gacagagaccaccgacggcgcagtcgtgatcgggccgagggacgcgacgagcgcgaccgtgatcgtgatcgtgagcgtcg
acaccgccgagatcgcgataggagccgaagcagagatcggcgcgacaataggcgggacgacaggaaagacgataggcgag
acgaaagacgacagagggacaggagcaggcaacgacatcgatcgcgatctagggagcatagacgacgaagcccggggccg
agctcccgccgagaggattag
>tig00000001.g224
atggcgatggactactcgagcctgcgggctgccgctctgcgcgacggcgaagacgaagaagccgtcactgtcgacacccg
cgcgctgattgacaaggtcctggcccgttattcaggagaatggacgacgctgcgagagctcatccagaatgcggccgatg
cgcaagccacgactgtgtctatcaagtgggagacacatccgtcaacaagcatccctctccccagcgctgcgagccgatcc
gacctgttgaaacataccatagccaaccacacactgcgccggctggttgtccagaacaacggccagccgtttacaaagac
agactggggccgtctgaagaggatcgcagagggaaaccccgatgaaaccaagatcggcgcattcggtgtcggcttctaca
gcgtctttgccgactgcgaggagccgtttgtgagctctggcagcgaggccatggccttttactggaaaggaaactccctt
ttaccaaaaaattatagaaatacgacgacccccatgccgaatctgctctccgtcagccagtttcttgctacaagtcttac
ctttgttgcactggagaagattgaattttggatcgatgatcatctaattctgtctctcaacaagaagacatctccaaatg
ttgacctgacactgcctcgtgacctcgaggccaggacgaaggacaacatcatgaaagtgataagcgcagaggagagccaa
gctcagacaaagattacagaagatgttaccggattgaactcggccacgatattcctcagggctaccacagccagcatcaa
gacacatgtatcagcttccttttcagccgagcttgagcgtgcaaccaaaaagcctccacccaaaaccacaaagatatcca
ttctcactacatcatatgacgaagctgaagcttctcagggctcgtctccggaaaatggtgcctttgccaaggctacagac
gtcttcgcttccgtactgcccaacaagaaacccggtggtcgcatctttattggattccctactatgcagacaaccggtgc
cggaatgcatatttctgctccctctgtgatcccaactgtcgaaagagaggccatcgacttgaatgctcgctgggtcagga
cgtggaatgtcgaacttctccgggcggccggtatcatagccaggttagcctttgctaacgagatgagtgagctcgatcgc
agagtaaagcaatcagttgaagctggcaagaagatttctgctgaaatagttaaccgcttcatgcctgaggcgctgcacac
tctaaggacgttcacctttgccgactctacgccaagcagccaggtcgggcagatcatcgaggaggccttctggacctgtt
tcaagaaggcctccatcgaggtgtattcaagccgaggtgtcctacagacgtcgcaagttcgtttgggatcatcagaattg
agctcctttgtggacagcatcccagttgtgcccaaggaaatgacggattcgccattcgtgaggaagctgattgactttgg
gctcatttcacacatcaccgtaacggacgtcaaggaagaactggaagccaaggctctcacaaaaactcaagccatcaact
ttataaaatgggcgggcaagaagagtttgactggcgagattgacccaggaagcagggccgcgcttatggacgttgccgtt
gccactctgagcgatgagaatgacaagggcgaaatcgtggccctaggcagcataagcaattacctttttctctcaaagat
tcctgccaatatgccagtccctccaacaaccgttccatatgctctcatagtcaacatcagtgcttctgagctggaagctc
ttggatgggagcccttggaggttatcccatggctgcgctttctcatcgagaccacggcatccaggtcggaagaagagagt
gtcactagatcgcccaaatttgccgtcgccgtgcttacagtcttgtccaaaaactgggaaagcatgaccatgattaacag
gggcacaatgctgagtctcatcaagtccactccgatgatgccgaccaagttggggatgagaaagcctgaagaatccttct
ttgcctctgtcaagctcttcgatgacttgccagtcatccaaggttgcgaaaagattaaagaaaagttcctgacagctctt
ggcgttcgaaagacggttgacctggagactatctttgctcgtctggtcaatgtttccggtgaagatggccagaagaagtg
gagtcacatggagctcattaaatacttggcctctgttcagaatgatatcccctcggacgacctccggaaattgagagaat
ctagaatttgtcctgccgaagcagggccaaaaggcatggagcctacaaaggccacgacgaagctgtacaaggtctcggaa
ctgtttgagcccaaggactccctccggactctccagctgccaatcattcagtggccgggacctcctggtagctttcgagc
gagcagccctgaagcccgattccttgttgtccttggtttgcggactttcccttctgttccagagctggtggacatgatgt
cgtcgagtgatcaggcgttgagggcctcggcaatgacttactttattgccaatcaccattcgaatcgatatgctgccttt
gacctgagcgactgccgcaaagccatcctgccgcttcagggaagcaccaagctggtgacaccagctgcatgcttcaccaa
cgagaaagcggcggtgcttgggtttgatatcttgaatcgtgaccttcacgatcacgccaataaatttggcgttgctaggg
atccgcccatggctgagtgtgttaatcgtctgctggccagccctccacagagccaacaatctgccgtgaccctctttgtc
tattttgccactcgcatcggtgagcttggagaaagcagcttagttaagcttcgaaatgctccaattgttcccgtgaagcg
gtcaagcccttcttccgcttcggaaaagttgagcgcaaagctggcttatatcagtccgtcgcaggcatacgtagggacgt
catcaacatatggagatatctttgattttgtagactttggtcaagatggaaacctattcctcctcaaatgtggtgcaaag
aatgaaccgaccaaagtggaagttgcatacatggcgtgcaatgaaccggcaaggcttctcagtgtgctccagagtcccga
gaaatacttggatctgctcaaatctttagccgaggctacttcaactctccagcgcgataaggagctttggcgcaagatga
aaagctcgccgtgtctcctcgcatataaggaactggtagcgccttccaagggcaatgctaatgccaatgatttggatgag
gatgaagcgccgatcaagcagtatcagcttgcttctgccagccaaatcgttgttctggacgacatcatcagctaccgcct
cttcaaagagcatttgatatgcgcccctgaagaagatgttctcgagaccttttatctgagacttggtgcgtcgaggctaa
gcggcatagtccaagaggatgtgcgcattggctcccatacgacacggcagcagctggccgaatcgcttaagaagcatgtt
ctcgaacgatccaagatcttcctttacgagtatgcaaactaccgccgagatgccatcaagcacgacgcaaagtggctcga
gaagaacctgacggtagaagtggttcgatcagtggcgctccgacgaacgctgcagggccagaggcagtcgcacacagaga
gacgctctgcggctgcgtcatataacaacaggtcatggactttgtacgtggctgatgaaggcaagccggacatgtaccag
gtcggccaagcgatatgtcaaatgttgcttgacaggcctaaccagcaggcatatctattcttcgaaccgttccttactct
ggacctccttggtctgagatcgcgtggatacaacgtcgaccgaatccttcgagcaaaggccgcagaggcgaggattgcag
aggaagaaaggcgcaaggcgttggaagaggagcaaagacaaattcgggaaagggagcaaaactgggctcagtcacaggca
gagcattccaagtctcaacagctcccacaggcagctgaggctgcgcgggaagcccccaaatctccacaatcttcgcatcc
ttccatgcctggctcatgggactcgcccgaggagaatgcgcaggataaaactgcaaacaatagaaagagcaggggtttgt
tttcgaacctcagccgccgatttggctttgatacgcaggatgatgataagaatgaatcgcgggggcaggtggagcagttt
atgggcaacaactccaattctaccaaccgagggcctgacaagtctggcgataatggagggtcgcaaaacgatgatggcaa
agtgaccaacccagctgtggttcagcagaatctcttgaacgcggtcaatgcaacgcgggcccacggttccgacagtgttt
actcagagcctcacgtctccgaggtcaaagaacaggcgacatactgtgacaagaagccagctcaaaacattacatttgtg
gcagaggcttcgaacggtatgaaggtctttgtggccagggatatggcggccaacgcggctgcatttttgtcagcaaatct
ggctgcgatcaactcttttgcatcgctgctcgtcgaagtgggcaacgtctactcattggcaccaaaggtgcttcacatct
ttcacgacgatgccggcggaacgatagcattcaacactggaggaagtatcttttgcaacttccgattcttcctccagctg
cacgccgcccagatagatgttccaaacggagctggcaaggctgaggcaggcacctggtggtgggtggtgttggcccacga
gctggcacacaacttggtttcgctacacaactctgaccacagctattatactgaatcgtttattcagcaatacatgggga
agatgatggcgaagacgacgcagtggactcagggagctcctgcgccggctccatctgcccggcctgcatcgcaaacagct
gcggtgcctttagatcctccgccggcgtatcgcccgcatcttgtcgttgtcgctccattcaagtgcctggccgtgcgctt
ctggcaggtcggcattgagatgcggcccttcttcaataagtcgtcgctgtgggcgtaccccgtgtatgcggcgggcggcg
cgagcttcggatactggctgcagggcgtcgacgataagcagactgcgatgctgaacgagcggaagagggcgctgctggag
aagagggcgaggaaggcccagcgggatgcggagaggcaggaggcttag
>tig00000001.g225
atgagccaggcatggaaggatgcgaagattgtggagatttgggggcttcccgcgcagcctcagctgcctgtgggagctgt
tgagacttggaatgctctgcctgtgactgagcccagttttgctccctttcccgaatttgtctttgctcctcttccaacgc
cttgcgcctttcttcctctgcaatcctcgcctctgcggcctttgctcgaaggattcggtcgacgttgtatccacgcgatc
tcagaccaaggaggtccagagcctgtcaagcaacatttgacatatcgcttggccgacctgcctcgacgcaccaagtctca
gataaaaggtctcgagaacatcttcttcaggggcgcatatcaaatgctctttgaagaggcggtagctgatgatgtcgtcc
agaacaacgatttggctggcagaagcaagctgatactgcttgatcggcgcttcatcctcatccaaatcattggcattagc
attgcccttggaaggcgctaccagttccttatatgcgaggagacacggcgagcttttcatcttgcgccaaagctccttat
cgcgctggagaagggacagggcgcttacattggcgtgatcgtgaaggtcacgattcaagatatcaaacccaagcaccgcc
gctttctcgttggtgaagcatgcagctggtgtcaccagcttggtgcttccctgaagcggcaggatggctttgcggcagtc
gctcaggtcaaaggcagcatatcgattcgaatggtgattggcaataaactctggaacagaagggaaagtccgcaaaccaa
ggacaacaaggaatcgggcttcagggctgctcgctcgaaagctaccaggaggtcccggccactgaatgattggcagctgg
agagtccggagggagtccttgggctcaaacagttccgagaccttgtacagcttcgtcgtggcctttgtaggctccatgcc
ttttggccctgcttcggcaggacaaattctagattctctcaatttccggaggtcgtccgaggggatatcattctgaacag
aggccaagtatttaatgagctccatgtgactccacttcttctggccatcttcaccggaaacattgaccagacgagcaaag
atagtctccaggtcaaccgtctttcgaacgccaagagctgtcaggaacttttctttaatcttttcgcaaccttggatgac
tggcaagtcatcgaagagcttgacagaggcaaagaaggattcttcaggctttctcatccccaacttggtcggcatcatcg
gagtggacttgatgagactcagcattgtgcccctgttaatcatggtcatgctttcccagtttttggacaagactgtaagc
acggcgacggcaaatttgggcgatctagtgacactctcttcttccgacctggatgccgtggtctcgatgagaaagcgcag
ccatgggataacctccaagggctcccatccaagagcttccagctcagaagcactgatgttgactatgagagcatatggaa
cggttgttggagggactggcatattggcaggaatctttga
>tig00000001.g226
atggccaagggcgtcaacctgacgcatgcggacaaggatgtgcaccctgctgtcttgctgctgggccagcagatgagcac
catggccatcagtgatagcaccactcggctggaagctactctcctggcattcaaaaagaaacctcaaaaggtcatcgatt
catacacaacaccccacggcaccacgctgtcacgacacttcacctcccacgtcctcaacccccaaatcgtctacctcaca
gcatgccgccccatgtgcttctccatgggcaacgccatcagatggctcaagcttcagatcagcaagattgatatcgacat
ggccgattctgacgccaagaagcttctgtgcgaggccatcgacagcttcatccacgagcgcatcaccctcgccgacctcg
tcatcgtcaacaccgccgccgacatgattgcccaggacgacgtcatcctcacatacgcccaccaccacctcgtcgagcgc
gccctgctcaaggcaaaggccaacggcaagcgcttcaaggtcatcctcgtcgacgacccctttgagcgggtcggcctcgc
ccatgtcaagaagctcgccgccgcgggcatccccgtcgcctactcgcccgactttggcgccctacgaacaaacctccagg
agtccaccaccgtcctcgtcgctgcagaggccatgtttagcaacggcgccatgtacgcgcgagcaggcacctgcgacgtc
gccacggcggcgtttgacctcggcatgcgagtcacgtcgttgtgcgagaccatcaacttcactgagcgggtgtcgataga
ttcgctcacctacaacgagattgatccggagaggaacacggatgaggagtttagattgttgtttgacacgacgagagata
agtcgatttcggccgtcgtgacggagctgggcatatgttcggccaagtccgtccctgctattctgcggaagctggaggaa
ttatcctcaaacctaagcctcctgcctctccgcatcccgctgggccttcctcgccctcttctccagcagcgccctcttcc
gctcgttcagcatcgcagtctgcttatcgtcgacgccctgcagccagtatccgaagctcgcgccgcccgccgcatacacg
gggtacgcccacagcgacgacttattgaagaagggccgcatctcaatgccgacctgccagaagcgcacggccaggcctgc
atgtcccaacaagtggttagctcatcttcgaaaattgggctttttgtcataatcgagggtggggagtgggaggttgagag
acaaaccgaagcagctccagaatgcgatgcggtggaccatggtgaatgggattga
>tig00000001.g227
atgggcgaggccgacccgctcaaaggggtcgtcgacgaggatgaccttgaagcgcttgccgttggcctttgccttgagca
gggcgcgctcgacgaggtggtggtgggcgtatgtgaggatgacgtcgtcctgggcaatcatgtcggcggcggtgttgacg
atgacgaggtcggcgagggtgatgcgctcgtggatgaagctgtcgatggcctcgcacagaagcttcttggcgtcagaatc
ggccatgtcgatatcaatcttgctgatctgaagcttgagccatctgatggcgttgcccatggagaagcacatggggcggc
atgctgtgaggtagacgatttgggggttgaggacgtgggaggtgaagtgtcgtga
>tig00000001.g228
atggctgaagtcgcacgtccagtggactatgctcttatcgccagttcccagcctcaccaggatctccaagtcttccatct
cgagaatctcactcgccctcttctcatccacattctccggctcgccgttgaccagaagcttcagctcagccgagccatcg
gtgggaacaaacgacacgctggtccgctcggggatgatctcggggacgtcgttgacaggctggccgggaggcgagatgag
ggccgcagtcttgacgaggggcgagcgggcaatggcacgggcaatctcgcgcgaggcgacctcggaggcaccgtccacga
cacggattgtgacgaatttggtggcaccctcaccgtcacggacgaggtacttggcaagctcggcggagaaatccgtcagc
agattcttcaaggcctcatagtcagcagactgctcggacgaaacctcgttgccaccagcagcgccattggcaagcagggc
aacggtgtcgttggtcgaggtgtcgccatcaatggtcagcgcattgaacgagcggtcgacagaaatggtgagcatggtgg
ccaagttgggggccatcatgccagcgcccttggtcatgcccgcaatgcggtactcgacgccaggagaagacggcagctca
aaggtcctggacatgagcttggggaaggtgtcggtggtgcagatggctttggcacagtccagccagtgccggtgggagtc
tccggcctggtgcgtcgaatcatcgctgccaacccgctggtccgtcgtcctggccatgctcgccgcatcctccagacctc
cgacaccagtcacggcattggcgttgcccgagttgacaatgacgctgcgaagcccagcattggccttgctctgcagaatc
ttgcgactgaacgtcaccggcgccgcctggaacttgttcttagtgaagacggccgccgccgacgctggccggtccgacgt
gacgagggcgagatccggcttgctggtgttgcccggcttgacgccgacgaagacgcccgacgccaggaagcccttgggat
acgtgccggacgtgggcacgtacttgagcttggccggcgggatggcgctggccaggccggtggaataagcgcgcttgaac
ttaagcatgctcggcttgtgaggaagacgagggtggctataattgcattgtcgttcctgtcgcaacaccgacctcttaat
ggcggcagaagcaggccagcctgcgcccaaaagcgaggctccagcagacaagaaggatcagggagaccagcgaaagggct
ccaaagaccagagcaagcccccgcggcagcaggagcagcagcagctgaaggcgccggcgagaagaagctgtccaacgccg
agctcaagaagaaggccaaggaggaaaaggccgccaggagagcggcagcaaaagtctcacagccacagccgcccgccagc
gcgccgggccagggcgacagcgcaaagggcggcaagcccaagcccaagcaagatggacctcaggctggagctcagcatgg
aaagactccgccccgcgatcggctgcgcccatga
>tig00000001.g229
atgcttaagttcaagcgcgcttattccaccggcctggccagcgccatcccgccggccaagctcaagtacgtgcccacgtc
cggcacgtatcccaagggcttcctggcgtcgggcgtcttcgtcggcgtcaagccgggcaacaccagcaagccggatctcg
ccctcgtcacgtcggaccggccagcgtcggcggcggccgtcttcactaagaacaagttccaggcggcgccggtgacgttc
agtcgcaagattctgcagagcaaggccaatgctgggcttcgcagcgtcattgtcaactcgggcaacgccaatgccgtgac
tggtgtcggaggtctggaggatgcggcgagcatggccaggacgacggaccagcgggttggcagcgatgattcgacgctgg
tgatgagcacgggtgtaattggacaaaggcttcccatccagaaaatcgtggaccacatccccatggcctaccaccaggcc
ggagactcccaccggcactggctggactgtgccaaagccatctgcaccaccgacaccttccccaagctcatgtccaggac
ctttgagctgccgtcttctcctggcgtcgagtaccgcattgcgggcatgaccaagggcgctggcatgatggcccccaact
tggccaccatgctcaccattctggccaccgacgcacccattgccccgagcctcatgaaccctctactcaagtactctgtc
gaccgctcgttcaatgcgctgaccattgatggcgacacctcgaccaacgacaccgttgccctgcttgccaatggcgctgc
tggtggcaacgaggtttcgtccgagcagtctgctgactatgaggccttgaagaatctgctgacggatttctccgccgagc
ttgccaagtacctcgtccgtgacggtgagggtgccaccaaattcgtcacaatccgtgtcgtggacggtgcctccgaggtc
gcctcgcgcgagattgcccgtgccattgcccgctcgcccctcgtcaagactgcgctatacggcaaggatgccaactgggg
ccgcattctctgcgccgctggatacgccctcatctcgcctcccggccagcctgtcaacgacgtccccgagatcatccccg
agcggaccagcgtgtcgtttgttcccaccgatggctcggctgagctgaagcttctggtcaacggcgagccggagaatgtg
gatgagaagagggcgagtgagattctcgagatggaagacttggagatcctggtgaggctgggaactggcgataagagcat
agtccactggacgtgcgacttcagccatgactatgttacgattaacggggactacaggacgtaa
>tig00000001.g230
atgaaatatatcttccttaagcgctcaatgtgcccttggtgctgggaacctctcctccttgccggcaaccctggtggtag
ccatgcgaacggccacagccaacgccttaaaggcactctcagcccggtggtggtcgttgtcgccgcgcaggcagtcgacg
tgcaaggtgatgcgagcggcctgggcaaagctctgcaggcagtgggggatcatctcagtgctgagctggccaatcatctc
gcgcttgaggcccaggtcgacgacggagtacggacggttggagagatcgacgacggcgcgagagagggcctcgtcgagag
gggcgtaggcatagccgaagcgggcgacgccggtcagggcgccgagggctttggcaaagacggcgccgacggcgagacag
cagtcttcggcggtgtggaagccgatgcccgtgctgatggcaatcacctgcgacttggtggactgcgaagcgtgtgtgct
gacgacctcgagcagtcgggggtcggtatcctgtgggaggtcgccgccgtcgatgctgagggcgatctggatcgaggttt
cattggtattgcggacaagggccgcagcacggattggggcggaggtgacgacgacaacgatgccttttggctggcccaag
tccactttgcgactggaaactacacacgtgcgcaatcgttcctctccaagcaagacctcatcagccgcaatccggcctgc
cgctacctcgctggacattgcctcatcaagcagtctcggttcgacgaggcgctggctgttcttggggagcgcaatccgac
acacctgatatccaatggcccaagcaacaagcgcaaggcttcaaatcagcctcgcagcggacgaaggcgagacgacgatg
ccgtagatgaagaggcggcgacccgacgatttgaggcagctatgtgcttcctccggggcatctgctatgcaaagcaaaac
gcctttgaccgggccaaggagtgctacaaggatgcggttcggatcgacgtgcagtgcttcgaggcattccaacagctgat
gaagaattcattactatcaccagacgaggagtggcagtttcttgacagcttggactttgactctatacacctcccgggag
acccaaagtcctcccaggaagcggccgagttcacaaagatgctctacacaacacggctttccaaatacaggaatcctgcg
gcattcgataccgcatacgattcactgtcaacacactatcagctggccgctaaccccgacctgcagcttgctcgagccga
cttactgtatacgcagtgccgataccgagatgccctgaccattaccaacgccatcttggaagaagacaagtacaactttg
cgatataccccgttcatctggcctgtctatacgagctcaagatgaagaacctgctgttcctgatatcccacgacctagca
gacagtcaccccgaggagccttgtacatggttagccgtgggcatttattatttcagcatcaaaaaaattgcagaagccag
gcggtattttagcaaagcgagcatgatggacgcacatttcggccctgcctggatagggttcgcacacacattcgccgagg
agggagaacatgaccaggccatttcagcttactcgacagcggcacgcctcttcatgggcactcacctaccgcagatattc
ctcgggatgcagaatcacgcactcaacaacatgaccattgcagaagaattcctaaagactgcctacgggctgtgcaagac
ggatccactgcttctcaacgagatgggcattgtaaagtatcatcaggacaggccgaaagaagccgtccagtatttcacag
cagccctcaaggtggctgacgagaatgacagtgagccgtcagcatggctcgcggcgaggacaaacttgggacacgctttt
cgccggctgcggcactataaccgggcattggcggagttcgacgaggtactgcgggcaggcggcaaggatgcagccatctt
cagcgccaaggggctcattttaatggaacagaataggccacaggaggcggtggttgttcttcacgaggccctggctatcc
acccgcaagatagtatcgcaacagagcttttaaacaaggcgctggaagaaacggccttgatggacggtgctgcggaagag
gaggcggaagacttggcggatttcgaacaacttctagaaagaaagaaggtggaggcatctcagaaggtgtacggcaccag
aaccggccgcggcatgatggacaagggaaaggggcgactgggcaggcgacggacgatgctgatggatgacgaagacgaaa
aggaagagggtgggatggaaatgactgacgacgatgacaatgacgaggtctag
>tig00000001.g231
atgaccacctccgccccaatccgtgctgcggcccttgtccgcaataccaatgaaacctcgatccagatcgccctcagcat
cgacggcggcgacctcccacaggataccgacccccgactgctcgaggtcgtcagcacacacgcttcgcagtccaccaagt
cgcaggtgattgccatcagcacgggcatcggcttcctggaccacatgctacatgcgctggcaaagcacgccggctggagc
atggcgctcaactgcaagggcgatctccacattgacgatcaccacaccgccgaagactgctgtctcgccgtcggcgccgt
ctttgccaaagccctcggcgccctgaccggcgtcgcccgcttcggctatgcctacgcccctctcgacgaggccctctctc
gcgccgtcgtcgatctctccaaccgtccgtactccgtcgtcgacctgggcctcaagcgcgagatgattggccagctcagc
actgagatgatcccccactgcctgcagagctttgcccaggccgctcgcatcaccttgcacgtcgactgcctgcgcggcga
caacgaccaccaccgggctgagagtgcctttaaggcgttggctgtggccgttcgcatggctaccaccagggttgccggca
aggaggagaggttcccagcaccaagggcacattga
>tig00000001.g232
atggcctccttattaagacttcgactttgtctgactcggccgcttcaaatcactcattttcttcatactcggtctcgggg
attcaatcttgaccgtctgcctcttcctcttcacaccacacggcgccacacaggcatcaccaagttgacaacctctctca
acaagctacacttgaatctcgccagaaactactccggcgacgctcagaatcgcaagatgaacatggcaaatctcttactc
aaccttgaccttctgctgagtcagaacggatcctcggaacagagccagctcaacagcaaccgcatcgctcgaggcaatac
gccgtctggagccatggaccatgtcctgcagccagatacgcctcctagtgtaattgatgcgaagctgtggattgtagacc
gcatattggagcctcagtcgatcccgcattttatcgaggccaccatgtttggggttcttcctgacggaagcaagtcatcg
tttccgcctctgtcggaagaggttgtgatgctgatgcagcagccgctggcatcgtgggcaccgcctcccttcgacgccag
ccaggaaatccccgtgcagcagatgatggtgcgcatcggctctcacgaagattcagctcgactggtgcccatttcaaaag
aaatccatgcgatgaagtcgaggctctgggagggcatcatgcctctttctgagaggcgatgggacgaactgaagcttgac
tctcccgaaaactttcacactgcttgccaatacatcgccggtgttacaaatgcatttcactatctcaatcttccacccat
caaaggagcacttcgcgagacgtacaatctaatttgggcacacttgaaagactttgaggacgcagtcaatgccaagaata
ggctggagatcaagcccgaggttcaaattgcggctagatggcacgagtatatcaaggctcactacaatgctgtctcatca
cgctctcaccgttgggtagtggacagcatagaccgtctccgcgtccccattctcgaggagcttgcaaaccttcctactac
ggcggatatcacccctagcccgcaggaatggttgctgacaaacaaactccacgatttgttggaaaacggggctcaagctg
attcgggcatctttttgccaatggacggctatgaaggagaaggtcttgctgagcaggacgacgcgccgccacggccagat
gccgctgagccataccgcagggagcccatctccttttcggccaacgcgaatgctcgaaagggggattactacttgagact
aaaatatctgtcacgcactgaggtatggcttggccaggagcgtggcggcatggacatgccagctggcttgccgactggct
ttgatgttctgtctgatatggcaaagacggctcagtgccaagtaattgcgcaagaaaaagcaaggctggagcttcgagga
gagccggtgcccatggagcaagagcagtgggtgatgaaggcacaccagtatatcggtaccggaaacaactttgaatgggg
ttacgtggcataccgtctctctcatgatcacacggacgaagagtgggaggctttcaaggcgaagtttgaggctgatatcg
cgaactggggccgtgaattgagcggcgtcgataccattagagaaaagtcaaagatccattggcgggatgctcgggatctg
ggcatcgcggatggagatattgatgccctcagaactcaattccaaaccttccgagactcagaagggtttccattgggcgt
tcacaccgatattctgctggctgcggacaagggcgtcatcgactcctatctccatccggtgccgcagcaagacggcttcg
tgattgccattgacgcggaccacgatccaaatgaagttgataccgagcgcttggctgaatctccgggctacaagggagtt
gtgcgcgttcttgggagcttgttgtgggatgaccttggggctcttgtgtttatgcagacacagggtctggctgagctgtg
gccgcttgcgatgcaccatccccagggggtgtacgagggaccacttggaggattccagtga
>tig00000001.g233
atgtcgcaaccggacaaaatgggccgcttcatcgaagccatgaagacagtctacggcccctttgacgagctatcaagtga
caacgcaaacgactggattcctcctgataaccccggagccggcggccatcgcggtaggtatctgtggacagacgcctttg
gggtcgtcaacttcataactctcttcaaggaaaccgccaagccaaagtatctcacactggcgaagcgacttgttgaaacc
gtccacgatacactgggccgcacaagagacggagcgaagaggctcgacggcgcaacggatgaagagcctttggtaggcgg
gctgcggatcggcaagctggatgctgcggggagcgatggtgatgggcagtaccatcattatttgacgctgtggatgtttg
cactaaacaggctttctgttgcggcgggtgagagggattataatgatctggggattcagttggctagggcgattcatccg
cggtttttggtgcattgtttgtcggggggcgtcaagatggtgtggaagatatcaatggacatgaagagcgtgcttgtccc
ttccgagggccatttagatgctgcaactggatatgtcgtctacaagctacttcaggagacagcatcgaaacaaggtcatc
ggaatggtgtgctgaagcaggagattaccgattactggaaccttatgtcgaggaaagggagcctgtcgcctggaaccgat
atgctggatctgggcatggggctttggatgtgtcacatctggcaagacgagccgtgggctatcaaattccgcagcaaggc
attgccaaaggcagaggagcttctcgacgggtcttccgcaatgatgcaacgcagcgcatcacgaagactggcgtttcgcg
agtttggcacctgcgttggtgtgacgtgttgtgatgcgagtgaggctttgcaggatcgggtggaagatttgttagcgttt
tgggagaagcatatggattcgagcgatggagatgatgatttgaagccgatttcacgggtgatgtatgcgacgggtctggt
tgttggaggtaaagttttggattga
>tig00000001.g234
atggcgcaactcactctagcgtccaagtataagatattgtcgggctatgagatccccgtcttaggattcgggactgctgc
tggtgctgaccgacactacaaaatcggccacgaaaacggcgtggcagccaacattcacgcactcaaatctggatacagac
actttgactcagcccgcatgtacgacagcgaaaaggcttgtggcgaagcaattagagcaagcggcatccctcgcgaccaa
atctttgtcaccaccaaagtgcgcaagggcggatacaaggagaccaaaaaggccattgaaacaagtctccaggagaccgg
gctggattatatcgacttgtatctcaaccacagtccctatggtggtccggaagcaagaaagggaacctggagagcctttg
ttgaagcaaagaaagaaggaaagattcgatccatgggagtatctaactacggtgtgcatcatcttgaggagacgctagcg
tacatcaaagagcttgaaggagagttgggccaaggcaacgcgggagagattagcgttgggcagtgggagctgcatccatg
gctggctcatccagacatcgttgagtggtgtaagaagcacggagttgtgattgaggcatattgtccgattgtcaaggggc
agagattcgaagagccgcaggtgcaggctctgatgaacaagtatgggaagactggggcgcagattctgttgcgatggagt
ttgcaaaagggttttgttcctctgccaaagagcgagacgccgtcgaggatcgagtctaacacacagctgtacgattttga
attgaccgaggaggatatggcgacgctagactttgattcgtattcgccaactacatgggatcctacagttagccttcttg
aaaactga
>tig00000001.g235
atgccttcaaagactctgcctgttgtccaggtaaagccactggtcaagggttctccagcatatgaggctgagcgggtgtc
tttgctcgaggaatttgccgccaaggtaccagacagccttcggcttcccattgacctcatcaacaaccctcccaagaatg
ttaccaacgttccccaacaatgcggtcttctgacccccgaagaactcgccatcacggagaaatatgatgccactactctg
gctgccctcatagcatcgagaaaattgacctcggtagctgtcgccacggctttttccaagagagccatcattgtacacca
gctcacagactgtctgacggaatggttcatggacgatgctattgaacaagctaaacacttggatgagcatttacaatcta
caggcaagacaatcggacctcttcacggcgtgcccatcagcgtcaagatacacttgcctttagccggacacttctccgag
gtgggcttcagcgacacaagagtcaaggataaagaagattgccacatagtagcaatcctgagagatgccggcgctgtctt
ctactgcaaaaccaaccagccccaagccataatgcacctcgagaccgtttcttcatggggccgcaccttgaacccccaca
acattggtctttcggcaggaggatctaccggaggagaagccgccctgctggccatgcgaggatctgttctcggtattggc
actgacattggaggaagcatccgaggtccatctgccttctgcggcatctacggcttcaagcctacatcataccttgttcc
tagaaaagactttgtagcaggcggctcaataccagaactcggcatcttggccaccgcaggccctatgtgcggctccctta
gagatatggatctcttcatgtcagtgctactggactcgaagccgtatctagtggacccaagactcgttccgatcccctgg
accggtctcaagtcattaccacaacccaaaccgctgaagattggtatcatgatgaacgacggagctattgtcccacagcc
ccctgttatacgggctctcaactgggccgccgaaaagctcaaagcatcaaacaacttctccgtcaagacatttgagccat
acaaaaccgccaaagcaatcaagaacatccgcctctcatactggcccgacggcggcaacggcataaagaagcatctcgca
gcctcaggcgagccccttcttcccctgacgcagtggatcatcaaggacgccgagggccccgagctcacgccagcccagat
cctggcgcagcgtctcgagcgagaccagttccgctgcgattttgcgagtcactgggcgtctcaggacgtcgattttgtca
ttttggtgcccaccccgatcaaggctggcaagaagggggcggagaagtatgctgctgatgcgcctgcgccgttgagcaag
gaggatgagcatgtacgacaaatgtgggaggagggtgactttgaaggagcaccgattaatctgcagattgtggcgaggaa
ataccatgataatgacctatttgcggcgttggaaaagatgcagtgggttttggaattgccatag
>tig00000001.g236
atgagtgcccagaataatgtcagttctgtctatttggacaatgtcgacttcttcataaacacgagcaacatggtcaatct
ctcttggccagacgtgtcggaggcatttgccaagcccttgatgctcaattcgtttcccatctctggctacgactggactc
agccttacccaggaaagggtcttgttgacggccatggtgtgcgtctttcgataactgacgattttactattgatgacagg
agggatgtggaaaactcgaccacaatcctgacttcgttgacctttagcatccctgaacacatgaggcgtaacggaaaagc
cttacccatggacccatcatggtatatctgccgccatatctttatttcgaccaatcccgaggccaaaaaatctgctgata
gaggcaaatgcggaacaatcactcaggaatgtgcgaatgaccttgctgccgacttgacctgggattggggctacgcaaac
gatgattctatgtgctcgcagcggataggccatcctattccgaacaattgcgtcggctcacttggttattctattcagga
tattctagttgccaacagcactattgtggccgatcctgtgctagggcctctccagacaagcgggaagcagcaacaaaaca
gctggcgtattggaactggctatcaccgtcctcgtgatcctcttgcctttgaaaaagcctataacagaacctacctcgtg
gctactgtttggggcttcagcaggggaactgatcccaaggacgttaaaatcccaagaatcacttggacctgcgtatcggg
tggaactccctgggtgccgcctgctcatgactttcccgatcccccaccgcatttacatgaaacctacgcgcctagcaggc
cgccttcaactgccacctcatccagggtgacaacttcgtctactatcacgtctggcgtgacaacttcatctactaccact
tctaccggttcagctttatctgccacccccacgtctaccgggccaacctcgacagagccgaatttgcaaattgtatactt
gtttactgtaattattactgctgtttaa
>tig00000001.g237
atgcgttccattataaaacctacttatcttattgccactacgatactttgtacagcacctgcggccattgctattccatt
ccaacaacaggttttgacaaatggtatcaatgcggcttatgtgactccagggcttggagtcgagtttgaagttatttcag
tctcatatgattcgactaagaaagtctgggatgcttttgatactcttgaaagagagactctgaagggtaaaaaggtcaca
cctcaaggattttctggcggtcctcaaactaactggaagcttaccgcggagatctcgccccaaaatctgataacggagat
catagtcgacggcgaacagaataaagtcggtgctggcacatcagctctcattggcggagagattgccaactacatgggcg
acccggtggcagccaatccatggaaagtcaaatggcgattggcgattgattcgcccttgtttgttttttaccctcaagtt
accaccgcgatgcccatggagggcgttctccaagttctcgaggattccaaaatccagaataagggcaacatcttgatcaa
ccaagggtcagattataatacacaaatcattcttctgacggcagaaagtttcggggctttcaaagctattcggcgggagg
acatcgacgctgaattcttaggctttttctccctactgactagctactgcgctattgcttcggaagggaaacccgagcat
gggccgaagcgtgggctgaatattatgccacgtaccaacttccttaccatgtataaagcatttgcttcgcataagcttca
ggcgcaatttgcccaaggcacctctttatacgacattgttcgcgagctcgcctcaaaggggtccaacggcaagcagacca
ttgagggcaagaagttcaaatggctaccagaagatttgcggcgggacatcgtcgaggaatggcccggcaaggcggccgcc
agggcaagtggaaatctgccggtcaaggaatttctagacacactccaaccattgcctccaagcacattacaactcgactt
gttgatgttaatggatgagatggttcgacatggccagatcggaggcttaggggatcgcatggaaggcgtctatggagcaa
gtgaaaaaccggccccaatcttcgagtttcgtgatcttatgcccgtcaaaaagggtgatcttgctacacgactagagcaa
ttcgatcagcaagtagttgccctccatagaaaagtcactcatcctactctcgatcgacaagaaacagggcagaagagcaa
tgccaaaagcgaacatcaagaccaaaagttcaagactactgagggcacggtgcccccgcccgccaaacaacacagctgtg
aaacagagacagaggctgagaagcctagacaaggggttacaccaccaaaggacgaatcgtggtggctgctgtctgtcatc
cgtcactacagtggcccttccaaatggtttcctaccgagctctga
>tig00000001.g238
atgccttcttcgcaagcaaattcaccgccctcccttacgaatctcccgcaggagatcatccggcagattttcgagtccgc
cccggacttctctgtcgtcaatgctctcgctcgaacagcccgacctctctatgcgagctacgttgcaggctgcccggcca
tctttcacgccgttgcctcccgcatccagcctgaatttccctttgccaaacggctggtcgatacccaagaagcagccaat
gatgcgtcacctttcctctctgaagacaaggacaagcgaaaaaacggcccgtctcgcgatgagcgcctgctttccaacgc
ccgctgtgcagccatagccagcaccaacttcgctgcagaatgcaaaatccatctcttcactagcgctcgcggcaaagaga
atccggagtttcgaccctcagaacgcgcaaggttcaaaaagagcttctatcaactctggaccctttgtatccttgcaaat
accccttccctcctctcctccgcccttgaatacctagacatgctgaatccgatcgagttagcaggcctcgacgagatgac
aaattgggccatgggatacagtgaaaacgaacctgaggattcatggctggattttaaaaccggcttacgggatgccggtt
tcgatatggtgaaccagtattgcgattgggaacggaaggaaaagagcgggcataggaaaatacatgtgtatagtgatgag
gcaccgctgggattctgggtcttcttcgaccactcgcagaaatatctaaagcaaattgaggcgcattggtaa
>tig00000001.g239
atgaaatccgtcatcgtcaaagcgcatcctctacgatgcgagatcatagacactcccatcccacaacccgggccggacga
ggtcctgataaaagtcatcttctgcgccagcaacccacgcgactggaaagcccccgatcatcttattcctggcattgaaa
taaaccagggtaatgaaatgtctgggattgtcgaggcagtggggaacaatgtgtatgagttccagaaaggcgacagggtt
gcggcagcgcatcctatgcagacggagaatggcacttatgccgagtacgcaactgctcctgtgaatacgtgctttctgct
gccgcctaatatctcatttgaagaagccagtaccataccgtttgccttgtgcacagcagcaataggcctataccaacgtc
tcaaaattccgtttcctacatccccagagagcacccaggttcaacctccattgatcatctacggaggaggctcttccatt
ggagcatttacgctaaaattggcaaagtttggacgctttgaaaaagtcattgttgtatgtggatctggaagaccatacat
cgagtcgcttggcgtagctacggattttgtggattaccgaaactgcaatgtcgttagtgatctaaaagctgctcttggag
gaaagaagtgttttcacgctgttgatgctatcaacgataattacagcgatattcctccctggatttctgttggcattact
ttcttcggcacggttcacggtcataaaactccaattagcgacgaggtacacaacgaagatatggattttgcgtatgcctt
gtttcggctcgtcggtcgatggattgctgagggtaagatgagcgggcacccatacgaagttctgccgcacgggttggagt
ctgttgaaaggggcttatggatgttgaaagatggaagtagaatcgatgcagctgcggtcaatgtctccaatcttgacaaa
tccgccaacttccatcaaaatatcaaattccgccaacaagctcttcaagacatgtcgcacgccgtgctctccggcgattc
cgagaccccagacccagagacggccgatgaatacgaactttgctccgagggcaagggccttgaaggcatcggcagcggtg
cgcactccagaatcgaacatgatcttgcaaggataagcgtcgacgatcttctcaagagcatcaagactggagatgcctcc
gtcaacctgtcgtccagcgtggttcgaaacaacaattccgtccacacccctaatggacatcaagagttagcttgtttagt
ctcttgcggcaatgactcatatgaccactcacaattcaaccgccttcttcgcatcttccacactctgaatacccttcaga
caaaatggtcttcctccgctaatcctcttccactgttccatagtccacttcatcttctcccaggtgatggcgcggccgtg
ccagatattctcatcaatccactttgcgcctgcctcctttggattcttcactgggtcaatcccagcctccttgaggcgct
tttggaaaacaggatcctggaggccaaggtcaccagctccgtgttcatggtagaaggcgtagtttccagtgaagacgtcg
ttgtggcgccagccgagggaccaggtgtccgttgtcagcatacaagcgtcgaaaccggagtcaaaggcccgctggagcat
ggagatgcagagctcatcgtcgggactttggtacaactggaagaatcgaggtccggacccattcgctttggcaatgtctt
caatgctgtagcttccagcagaggacaagcagtaagccaagttgagctcttgagctactttggccacggaaagctctccg
gtgggatggtaaatgcggttgatgccaattggagcaaatccgatgggagcagacacgcggtggccaaagatttcggttgc
agtatctcgcatgttggtgtcaaccagcattcgagggacgatgcggtgccggtagaaagcctggcggttggaaagatggc
tccaagaaattcctgcattgcaagcagaataatacctatggttttgtcagtctatcttttcaatctgaggttgtag
>tig00000001.g240
atggaaaatacccaatcttcaacaccggcaaacccggctgagattgagaagctggcgaaggagaagctttctcagggagg
ctggtattattctgcttgcaatgcaggaatttcttggagccatctttccaaccgccaggctttctaccggcaccgcatcg
tccctcgaatgctggttgacaccaacatgcgagatactgcaaccgaaatctttggccaccgcgtgtctgctcccatcgga
tttgctccaattggcatcaaccgcatttaccatcccaccggagagctttccgtggccaaagtagctcaagagctcaactt
ggcttactgcttgtcctctgctggaagctacagcattgaagacattgccaaagcgaatgggtccggacctcgattcttcc
agttgtaccaaagtcccgacgatgagctctgcatctccatgctccagcgggcctttgactccggtttcgacgcttgtatg
ctgacaacggacacctggtccctcggctggcgccacaacgacgtcttcactggaaactacgccttctaccatgaacacgg
agctggtgaccttggcctccaggatcctgttttccaaaagcgcctcaaggaggctgggattgacccagtgaagaatccaa
aggaggcaggcgcaaagtggattgatgagaatatctggcacggccgcgccatcacctgggagaagatgaagtggactatg
gaacagtggaagaggattagcggaggaagaccattttgtctgaagggtattcagagtgtggaagatgcgaagaaggcggt
tgaattgggtgtggacggaattgttgtttcgaaccacgctggacgacaggttgacggaggcatctccagtcttgatgctc
ttgagaagatcgtcgacgctgttggagacaagatctatatcatgttcgattctggagtgcgcaccgctgccgatgccttc
aaggcccttgccctcggagcaaagttcgtattcatcggccgtctctgggtctggggtctcggaatcgccggagagcacgg
cgtgcgacatgtcttgaagagcttgttggcggaatttgatattttgatggaagttggcggatttgtcaagattggagaca
ttgaccgcagctgcatcgattctctgcccaactcttcaaacttgattgccgagcactcgggaatctaa
>tig00000001.g241
atgggatttttcaaaaaacaagcctctcctcctcagcaggaaccaaagagggaccaatctcccagtagtggaggctctga
gcctcactctgaggaaaaggtcactgtacttgcctgtgctttgggagccgttgctagcattggtggtttcatctttggat
atgtcagtggtcagatttctggcttcttcttgatgccagactatgcccgccgcttcggagagctacagagcgatggatca
tacactttcggtgctgcccgtcaaggcaccattgttggtctcctttgcgttggcgcactgattggcgctttgattgctgg
caagatggcggacaccatcggccgtcgactctcgatctcgctgttttccttcttcatctgcattggaaccattatcgaaa
tctcctcctcgcaccactgggttcagtttgccattggccgtcttgtcactggtcttagcattggagcactgtctgttgtt
gttcccatgtaccagtcggaaagtaccccagctgtcatccgcggtgtcatcatatcctcgtaccagctgctcattaccct
gggtatctggacagctgaaatggtcaactggggaactgagacaaaggcttctagcgccgcatggagaatccccaacggtc
tctcctttgcttgggccctggttcttggagctggcattctgttccttcctgaaagtcctcgatatgcctacagccgtggc
cgagtcgatgaggcccgacagactattgcacgactcgccggtctctcagtcgactcggaaatcgtcaaccaccagatcgc
tgacattcaagcaaagattgatgaggagagtcagaacgtggcagagttccgctggactgagattttcactgcccctcgta
tgctctatcgcacaatcctgggagttgttctcggtggaggccagcagctgaccggtgccaacttcttcttctacttcggt
accaccgtctttgccgccactggtattagcaacagctacacgacacagattattctcggatcggtcaatgtcttctgcac
aatcatcggcctctggattattggccgcttcggtcgacgagtcatcctcatgactggtgccacgtggatgatgatgtgct
tccttgtgtatgcgttcgtcggccacttcgctctcgaccgcgaaaaccccatgaacacccccaaggccggatctgctctg
gttacattctcctgtcttgccattgccgctttcgccgtcagctggggaccgctggtttggactgttaatgcagagctgta
cccagctcgataccgaagtctctgcatgggtattgccactgcttctaactggttctggaactttttgatttcattcttca
ctcgatttatcaccgacgacattgactatttctacggtctcatctttgctggatgctgtgcagcactcgtgctcgtcgta
ttcttcttcgttatcgaatccaaggatcgaaccctcgaagagatcgacatgatgtacgttcagcacgtgaaccccatcac
gtcaagccgatgggacgctgccaagtaccgcaacgaattgagaagggccagcgatgcaagagaccacatggttcatgaag
ctgagaaataa
>tig00000001.g242
atgtcaacaacgctgtccaattttgataccgttaaagaattaggagaaaactcacaggaagcacatcatcatccacgtgg
caccagtcatgaggatgactcgtcgaccgaagcggccaataatccagaggccgatgattgtgcagaagacattgaccgat
ccgagaataatctgtgtcgtgtagctgttgctaataccagtggcggcaaagacggtggtaccgaagtagaagaagaagtt
ggcaccggtcagctgctggcctccaccgagaacaactcccaggattgtgcgatagagcatacgaggggcagtgaaaatct
cagtccagcggaactctgccacgttctgactctcctcatcaatctttgcttgaatgaacagaatgccagctccaagaacc
agggcccaagcaaaggagagaccgttggggattctccatgcggcgctagaagcctttgtctcagttccccagttgaccat
ttcagctgtccagatacccagggtaatgagcagctggtacgaggatatgatgacaccgcggatgacagctggggtacttt
ccgactggtacatgggaacaacaacagacagtgctccaatgctaagaccagtgacaagacggccaatggcaaactgaacc
cagtggtgcgaggaggagatttcgataatggttccaatgcagatgaagaaggaaaacagcgagatcgagagtcgacggcc
gatggtgtccgccatcttgccagcaatcaaagcgccaatcagtgcgccaacgcaaaggagaccaacaatggtgccttgac
gggcagcaccgaaagtgtatga
>tig00000001.g243
atgtcgccaacgcctcctgttcatgctcatcctcacgttgactgggcatcgaagcatctccagaggaagcatggaaaagc
cgaagcgtggtatattctcatgccgggatccgtctggctcggtttgatcgaggatatcgacccgaaggagttgcttcaaa
ttgtccaggagaagagaggcgttgagctgctggaccgaatgcataaaattgacgtcgagccccatcaaactgtctatgtg
ccccctggagtcctccacgcaattaactatagcgtcttgctcgttgaagtacaagaaccagaggacatgtctatcttgtg
cgaatgggatggatataagattgatggtagcaaggacggccatcttggtcttggtttcgagacggcgctcacggcagttg
aaacaagaggtcgaaccagagaggaagtcatggcattggtaactgatgcaaaggtggctgagagtgttttcgccgaggag
tcgcagagctactttcatttggagagagtagtcgttaacggccagagtcgatgccgacggggctttgctattctcgtcgt
tctaatgggtcttgtccgtttgaagacggaatcttccgagctttcgatcctgaaaaaggggtcgacagtggtcattccgt
atgaggatggcgagtttatcctggagagtgagaatgcaaatgttgttattgctcgaccacctcagtaa
>tig00000001.g244
atgaccctcgttacggcaattccggagcatttacaggtcgaacgaaccatcccggcctctactccagccaactatgagcc
tcctttcccagcttacagcgcccagttcgccaaggatgtctctagtttggtaatggccgtcattggtgctcagttcccca
gcaagacgggaaaagaagaagttgccatctccaaggtgaactcattcttgacatttcctggtgaagatggggaagaatcc
cttaacccagagttttcagaatgggcggctgtgactgaccacaagggcttctacaacatcactgccctggcgtattggaa
aagtgaggaggcgtatcagaaatggacgaccaaatctggtttcaagtcttggtgggaaagtcttgacgcgcaggaacagg
agaatggctggttcctcgaaatcttcttcccaaccatggacaggatcgaaacagtattttccagcggtgagattcccgag
ggagcagctgaaatgcgagacggagtcgttggacccatcaaggagcatgtctactggggaagcatgcgagatcgcctggc
cgctgcacagacagacaccctcaaaggcgaggagttcctcaaagatcctgcacagtacacggcaaacggaaatccgtccc
ggcggacccgagtcccgggcaaacagaacctggccatcatccgctcaggccaagattgggccgacacggcacctgaggag
cggaagctgtacgtcaatacgatgcatcccgtgctcgaggcagggatgacctttctccgagatcacggagacgaggttgg
ctgctacagctgtcgcttcatggacattgtcgacccagccacgagaaacgctgacaaggaccgcacctttggtctcgcgt
actttgatgagctggcctcgcttgagaaatggagcagggagcatcccacacacctggccatctttggcgggtttctcaag
tacgcggctcagctaaacaatgtcatcacgctacgcctatttcacgaggtactggtggtgaagccggaacagcagctgtt
tgaatacgttgggtgccatccggagaccgggatgcaagttgcgaaatga
>tig00000001.g245
atggcttccatcaaccaatcagctcagaccctcaaggctcttcacaagcccggctcgcccctcgttctctccaacatctg
ggacgcctcatctctcaatgccattgtctccctaaactcagaaggcctcaagcccgtcaaggcattggcaaccgcttcat
gggctatcgccgctagtctcgagcaggccggtcttcccctttccgtcgatctccaggacgggtacggagatctcatcaca
gccgtcgtcaccgctgccgtagagtacggcgctgctggagccaacctcgaagatagcatcccttccgctggcttcggaaa
gggcatctccggctccctctacaagcttgacaaccaagtcgcacggctcaagcgtgctgtcgatgccgccaaagaagctg
gtgccccagatttcgtcatcaacgcccgatgtgacattttccgcctcgaggcttccgatttgagcctcgaaactcggtta
gctgaggccatcaagcgtggcaaggcatatctagaggccggtgccaccacagttttcttcttcggtggtccaaacggctt
gaccagcgaaaccgtcaagacgctggtcaaggagttggatggaaaagttgccgtcatgttgtctggaaagcctggttctc
tcaccacagctgagctggccagccttggtgttgcgagaatcagcgttggacctagcctatacattgccgcgctgaatgcg
atcaaggcaaaggcattgcagatgttttctgggtggggcatctgcagcgcccaagaagatggagttgtcacgccggcgac
tggaactcatcttgtgctgccaaagtag
>tig00000001.g246
atgacggcaacttttccatccaactccttgaccagcgtcttgacggtttcgctggtcaagccgtttggaccaccgaagaa
gaaaactgtggctcaaatcggaagcctcgaggcggaaaatgtcacatcgggcgttgatgacgaaatctggggcaccagct
tctttggcggcatcgacagcacgcttgagccgtgcgacttggttgtcaagcttgtagagggagccggagatgccctttcc
gaagccagcggaagggatgctatcttcgaggttggctccagcagcgccgtactctacggcagcggtgacgacggctgtga
tgagatctccgtacccgtcctggagatcgacggaaaggggaagaccggcctgctctgcaagggggcaattcgggagatgg
cctcgaggttttgcaccatggtgagttcttcatctttaataccgagactagcggcgatagcccatgaagcggttgccaat
gccttgacgggcttgaggccttctgagtttagggagacaatggcattgagagatgaggcgtcccagatgttggagagaac
gaggggcgagccgggcttgtga
>tig00000001.g247
atgattggcgcctcagagccctccgcgacgtcgcggctgtctgcctatctctcccgattaaatcccgtgccagcgttccc
cgaatacaccggaccatacaaggtcggcaccctcgatgtcgagattcccgtcgccgatctgccttctccagctccgcgac
ccgaaaatgccagcgacatcccaacggtgctgtttcgagtcttctatcctgccgtcgcgggatccaacgagaagctgatc
agctggctgcccgcgccgcaacgacactatgtctcagcttacaccaagttcatgggcgttggacacaccctggccgagct
cctgtcatttctccccaggcatcttcactacacctccattcctgctcacaaaaacgccaccttggaatccgccaataccg
acaacaagcgatggccaacaatgatcttctcgcatggccttggaggcagccgcaactcgtattcatacattgccggatcg
cttgcttcccacggaatcgtcgtcatctgccccgagcatcgagacggaagcgccgtcacctcgtatgttcgtgttcctga
aaagaatggccgcctggcccggaaggttgtcccgtacaaccgaatctcccatgaggtcacacccgaggtgtacgaggcga
gagaagcgcagcttaggattagactttgggagatgggcctggtccacgaggcggttctggccatggatgccggccgagag
tttaccaacctcaatctcaccaccccgagcctgagccaattcgtcggccgactaaatgtcaacgaccctggtagcatcat
ctttgcgggccacagcttcggctccaccaccatgtaccagtttctcaagagcacctactacgctgatgttgcagaggttg
ctgccatggaggcaccgctgttcagacccgccaaggacagcagcattcggaagcaggtgacggagaagaacgccactttg
ctcctggatatgtggtgtctgcctctgctggctcccaattcgactcctctcttcaacctaccgcttcccatatacgccga
tatcccctcagcacccggtggtactgcgctactggctgttgaatcagaagccttcttcaagtggcctgagcaccttcatg
tcacagcacgactattgacgcccgacccatcggccaaggtcgtgaccccagcaatctatgagcggcccagtggtaacaag
cttcccgagcccaatttcttttacgtcgagagttcggctcacctgagccaatctgactttggcattttattcccactctt
gacgaggaaaatcttcaatgctgtcgagcccgaacgtgcacttcggctgaaccttcgggcgcagctgcagtttctccgag
caaacaacattcctgttgcgcgaacctggattggagatctcgttgatggtgcccacatggacaagctggacttggcaaag
aagggcagttctaacgccgatgtggctgtcgatggactcaacgatgacaaggccattttcgataggagcggacacaacat
tatcgaccactggaactggatcgataccattggcctaggagagccagatgagcaaaagagcggccaatcgacgacggagc
agattgagcgcaccgaggagcaaatgaagggcgagctagagcccagcgaacaagcctctcagccagctgcgatgaaaggc
gttactctaccacaaggccacggctggcaggagatctaa
>tig00000001.g248
atgatcccctttcaacatacacctaacgtctccttgaatgtcctcgagaacggtagtgtggcctatcctcatcttccctc
gctctcctctctgcgtcgtatctcgccctcctcctcgccgtctccctcctcgcctcttcccttgcctcttccctcctcgc
ctcttcccttgcctctaccctcctcgcctcttcccttattctcctcgccgccgcttcctcctcgcctcttcccttgctct
cctataagcttcttccctcctcgttatcctgtctgcttctaccctcctcgcctcttccctcgctctcctgtctacatctt
cccttgctctcagctcctgcccccagcctatactctcttcctccctcgctctcttcatcgcctcatccaacgctctcttc
ctcgcccgcgccctcgcactttccacatgcaatgtcccagcaccaatctctttcatggcccaggacagatttcccaagca
ctcgtcgaaactcttattctgccaaccaagcaccgccctcactctctccacgtgccacgaaccatgccccattcgcgcct
catacgggaggtccctcgcccgcaaatccctcagcaatctatacagcacatcgagcttctcttcccgatgtcctttcgat
gcgctgtcaggacataa
>tig00000001.g249
atgcctccccgaagcatcgaccgcaccttttacgaacacctgcgagacgccttcatccacctcataatctccactctccc
atctgaggcccgaaatcatctcctctacctcacccctcccctgacatcctcgaatacggctgctgttgagtccgcggaga
tcttcataaattggttcatgcagccgtccccgattctcgacggtcacgatgggctcctccgcaagcagcgcgaagatatc
caggaacgcctcagtcaatacgaggcgttatgtcctgacagcgcatcgaaaggacatcgggaagagaagctcgatgtgct
gtatagattgctgagggatttgcgggcgagggacctcccgtatgaggcgcgaatggggcatggttcgtggcacgtggaga
gagtgagggcggtgcttggttggcagaataagagtttcgacgagtgcttgggaaatctgtcctgggccatgaaagagatt
ggtgctgggacattgcatgtggaaagagagcaagggaagaggcgaggaggaagcggcggcgaggagaataagggaagagg
cgaggagggtagaggcaagggaagaggcgaggagggaagaggcaagggaagaggcgaggagggagacggcgaggaggagg
gcgagatacgacgcagagaggagagcgagggaagatga
>tig00000001.g250
atggagtcgtcacagaccgcgaatgtcttcacgacgactcgcaccagctcgggatccagcgctggctcgggcaacggcgc
agtcaacggcagcaacaccgctggctcgggatcgggctacaagcgcgcgagtcgcaagggcgcgccgcggaggttcgtgt
gcgatcatgctgggtgcgagaagatttattcgcgagccgagcacctgcagcgccatcagctgaaccacaaccccaaggaa
atctaccgatgcgacgtgggcgactgcgaccaaaagtttgtgcgcctcgatctcttgtcgcgccataagaagcggcacac
ggcctcgtacacgcccaggaaccgcatcccgagcttcgacacgggcgagaccgtcaagtcgcctcccgaccgccacgcca
ttgccattccgccgcagtcttcgtatggacaaccgccgtctgggcctcacgatgccgccatcctgctgacgccagagtcc
aacacggctcccactccggcgccgctgagccacagcatgaccagggcgagccatcaggccgcgacgtgggcaccttcact
cgacgaccgctcgggtaacatgatgcggcaccggcccagcttctacacggcagatccgactgctctgccggagccctcag
gcatggtgggctttggcgcggtgggatatcctgccgacgactcgctgacacagggcaactttgccgcatggctctttgac
ccccagaccacgtacagtgactttagcatggccagtatgccgttcctcgagggcggactggagtctacttttaacaacaa
catccactacgattacgaatcgctcaccagcttgtcgcccatggatcagccccagcgactctctgagacatcatctgacg
actggatcacggaatcgaggcgccaggagctgcttcactggtttcagacgttccgcaagaagcagccgagatatgagccg
ttgatgcccaatctggtgctcgaaagcggcggtgacatgccggcgctcaacctcgacatgatgagggactgtctcaagga
gttttgggacaatgtctcgcctcggctacccatcatccaccaacacaccttttctccgaaccgatgccccgtcttcctcc
tcctcgtcatgctctctctcggcgctgcgtcattgcgcggccgagacatgtcggggcagctctcggaatacggcgcattt
gcagacgttgtcatttcgtgcgtcagatgggagatcttgacgtcggatgactctgcaccgcccgctagtctctgggttct
gcaagctctcttgcttcttgaattctacgagaagctgtattcttctcgaaaactccacgaaagggcgcacatttaccacc
ctgctttcctaacacttctcagacgtggaagccccctgattggcaggaccggcaacaccgaacatggccttggattctcg
gacatggtgggctcgatgggccgagacagagtcaatgcaccgcgtggtgtttgcggcctttatgctggatgtcatccacg
ccgccatgtttggccacgccgccgacatggcacctcacgagattcggctgccgctccctgcgacgacaacctgtgggcgg
ccaacagccccgacgtggtgcggcagctggacgcaaacttccgcatgtacggcgtcaagcaggtgtcgttcctggacggg
ctcaagagcgcgctgcacggcaaggaggtcaagacgcactcgtttggccgcatgattatcatctcgggcctgctcagcgt
gggttggcatctcaaccaccgcgagacgcatctcaagtggctcgacatccgcacaccgtccatggagacgcaggagaact
ggcgcaagatgctactacgcgcgtttgacaactggaagggcagcttcgacattgccatgtccgattccatctccgacgcc
cctggccaccgtggcatccccaacggacccatcaacagcgcctcggtactctatcatcttgcgcacatcagtcttcacgc
agatattgtcgactgccaggtatacgccggtgcgaagcgtctcctcggccgcaaggtctcgtccagggactattccaacg
tcatcaaacgcatgggcgcctggtcgacacaagcttcaacacgccacgccatcctccacgccttcaagcttctctaccgc
gtcgtctactctgtccgcaacgaaccagatcctcaccggccgtggatcatgtactacgccgtgctggccatctgggcctt
tgtgcaggctttgggacggccgccgggcaagggattcccgttgccgacatcgcagctgggacatagcagttatgcgcgga
tggtcgagtacgtgtccagcgtggctgcgttaccggagctggacgagcaggcatccgccgttttgcacgagggcttgcct
gatttgcttgacgtaatggtggacatccttgaggaggcagacacggaacttctagtggaagcgcgagagcggttaaaggt
gtgcaaagagatgcttttagggggaacaacacggccgtga
>tig00000001.g251
atggctcgccctggtcatgctgtggctcagcggcgccggagtgggagccgtgttggactctggcgtcagcaggatggcgg
catcgtgaggcccagacggcggttgtccatacgaagactgcggcggaatggcaatggcgtggcggtcgggaggcgacttg
acggtctcgcccgtgtcgaagctcgggatgcggttcctgggcgtgtacgaggccgtgtgccgcttcttatggcgcgacaa
gagatcgaggcgcacaaacttttggtcgcagtcgcccacgtcgcatcggtagatttccttggggttgtctggcgacatca
atcagccatctgtcagcgccgcgactctcacaatcaacaatcaacagccaattcgactcctggagaggctcttacggttc
agctgatggcgctgcaggtgctcggctcgcgaataaatcttctcgcacccagcatgatcgcacacgaacctccgcggcgc
gcccttgcgactcgcgcgcttgtagcccgatcccgagccagcggtgttgctgccgttgactgcgccgttgcccgagccag
cgctggatcccgagctggtgcgagtcgtcgtgaagacattcgcggtctgtga
>tig00000001.g252
atggcgccgaacctcacagaagacgaaattgatgacgtggtatatttcgccagggtaggcgaagatgcagatctcgtcga
gaccctgacggccctgtcagagcgcgagaaggtgtcaccagctgagatcctgttggccgccaaggatgagggcaagtcaa
cagctttacacatggcggtgggaaatggccatctagagactgttcgcaaactcattcagtattttgatgagagacccaag
gaggagaagcaggctttcttggatgatgccaatgagcacggaaacactggtctgcattgggcagcactcggtggccacct
ggacacggtcaagcttctcgtggaacagggcgctctgccggcggtggccaacgagcgaaactacgtccccctcgaccttg
cctaccagaacgagcacaacgaggtagcgcaattcttcttggccgctgcgggaatgctggaggacaagaaccaggagagc
gggctgaacggcgctgttgaatcggtgaagctggaggatggagagggcgcagaggaggagaacgaggcttcagcatcatg
a
>tig00000001.g253
atggaccaagtaacggagggcacaataatccgagatgcaaggcaggtaattatccgcccagtcaccgtgacaacatccgc
tgggacagtcatcactcgtatcgaatccatcttggaagccattctggattgcctggcccaaggaaaggagctcagcatcg
actttgtaactaacagatcgggacataatccgcaaacggtccatttcccaggaaggactgctctggaagccaccaagttt
gcccggatacttctcatcttgcagctcgcccatgacgctctagtatcagggacagtatcaaccaagcgccacatcttcta
tcagcatcaagggcttttcgtgaggcagagaacggtggacgagctggtggataaccttgcttctgcactcaacgtccaac
gtgatgacttgaacattgttgcatcttccaagggagtcttcttgggacccctcagtatttgcctccaggacaacacagtg
attggtccagctgttggggatgcggttcgcagtatttcgttctttagcgtcttgtttgtattggcaaacgtcttgcgttg
gtccaggactactcataacggtaaaaaggcaaaaggttacccggacatgcttacgtgctcgtttatacaactgattcgct
tcaattgcccgcaaataccgatcttcgtcttggccgattacgaccctgatggactcaacattcttcgccactaccgcctc
aagtcggagtttgtgtcccaagaatttacagctccagcgatacgctggctagggatcaaatcgcaggatctcctagagcg
caagagccgtcttgatatgttgatactaccatccccagacaacttgcaaccaccagatagccagtcgtccgaggaaagta
ccggctccaaagcctccatctcgtccaccgaatgccgtgagccaatctcagccctttcaacacgagatcgaaaggtcgcc
gttagaattctagaaaaggttgtaggctctagagatgacctcgaagccatcgaacttaggcgagagctccaggttttgtt
gatgatgggtatcaaggctgagatacaatggcttgatgaagcaggcactttggcgggatggctcgatattaagcttgggc
agatgcttctgggggcttaa
>tig00000001.g254
atggccactgcaacggggagagatacaggcagcgccaagtcccgcaagcgtgcctctgacgattcggacagctttcccaa
acgacccaagctagcggccaagacagacctcacacgatggagaatcaaggatgacgacagccgtcatacatggcattacc
ttgttgacgacaaggcagctgcagagtggccgcagagcaatgctgagaagtggtttctgaacttgcccttggatcttccc
gcgctgccaaaggctgagacgcctctcgaagctgctcaaaatggcctcacctttttcgaaaagcttcaaatgccctctgg
ccactgggcctgcgagtacggtggccccatgttcctcctgcccggtgttgtcatcacttggtatgttaccaagacgccaa
tccccgacgcctacgcgaccgagatcaagaactacctctttgcacgagcgcatcccgaagatggcggttggggcctccac
attgagggtgaaagcacagtttttggcactgccatgaactatgtcaccctccgccttgttggcgtcgaccctgaggaccc
tgccatggtcaaggcgagggctactctgcacaagctgggtggcgcactcaattcccctcactgggccaagttttggctgg
cggtgctgggcgtggtggaatgggatatcgtgaaccctgtgcccccgaaatctggctgcttcctgattgggtcccgattg
ctccctggcgatggtggatccatatccgacagctgtgaggagacggataccattcggggattgaagcaagagttgtttgt
tcagcctcacgccgagatcaactgggctagccaccgaaacagtatttctgcaatcgataattaccatcccaaaacatggc
tgctcaacacggtcaactggctcctggtcaatgtctacaacccctatctgcgcttcaacttcctcaaagagtggggagag
aaatgggtcagcgagcttgtcgacatggaagatgccaataccgcgtatgcgggcttggcaccagtgagcgcgccgatgaa
cacactcgtatgttacatccgggatggtcctgaggcatacagcttcacgagacacactgaaaggctggaggaatacatgt
gggtaaagaatgagggaatgctgtgcaatggcacaaacggtgtccagtgctgggacaccgcctttgccgtcttggccgcc
gtcgagtctgggctgcacacggatgaacgctggaaacctatgctgatcaaggccctcgagtatctggaaagacaacaaat
cagagagaactgcaaagaccaagagaagtgctatcgacagccccgaaagggtggctggccgtttagcaacaaagaccagg
gctacggcgtgagcgactgcatttcggaggctctcaaggccgtcatcctgctgcaaaagacggagggatacccacaactt
ctggaagaccagcgaatctttgatgccgtggacacgctgctcctgtaccagaacgacaacggcgccgtctcgtcctacga
ggccagaagaggtggtgagtacttggagatgctcaacgccgccgaggtgtttggcagaatcatgattgaatacgactacc
ccgaatgcacaactgcttgcgtcacggtcctgtctctcttccacaagcactggcccgattaccgaaccaaggatgttaag
ctgttcatcaagagagccaccaactggatcaaatccaaccagaggtacgacggtagttggtatggcagctggggtgtatg
ctttacgtatgcctcaatgtttgcgctccagagtatggcggccattggagagacgtactccaacggccagatctcacgag
caggctgcgatttcctcatttccaagcagcgcgaggatggcgggtggtctgaaagttaccgggcttgtgaaactatgaaa
tactccgaacacgagtcagggtcccttgtggtgcagacagcctgggcactgattgggctcatggaggcggaatatcctga
cgtggagaagattaagaagggcatccgcttgattgcgagccggcaacagcccaacggcgagtggctgcaggaagccattg
agggcgtgttcaacaagtcatgcatgatttcgtatcccaactacaagtttacgtttaccatcaaggcgttgggcatgttt
gcgaagaagtacccggacgagaagttgtag
>tig00000001.g255
atgaggaaatcgcagcctgctcgtgagatctggccgttggagtacgtctctccaatggccgccatactctggagcgcaaa
cattgaggcataccttaacatccttggttcggtaatcgggccagtgcttgtggaagagagacaggaccgtgacgcaagca
gttgtgcattcggggtagtcgtattcaatcatgattctgccaaacacctcggcggcgttgagcatctccaagtactcacc
acctcttctggcctcgtaggacgagacggcgccgttgtcgttctggtacaggagcagcgtgtccacggcatcaaagattc
gctggtcttccagaagttgtgggtatccctccgtcttttgcagcaggatgacggccttgagagcctccgaaatgcagtcg
ctcacgccgtagccctggtctttgttgctaaacggccagccaccctttcggggctgtcgatagcacttctcttggtcttt
gcagttctctctgatttgttgtctttccagatactcgagggccttgatcagcataggtttccagcgttcatccgtgtgca
gcccagactcgacggcggccaagacggcaaaggcggtgtcccagcactggacaccgtttgtgccattgcacagcattccc
tcattctttacccacatgtattcctccagcctttcagtgtgtctcgtgaagctgtatgcctcaggaccatcccggatgta
acatacgagtgtgttcatcggcgcgctcactggtgccaagcccgcatacgcggtattggcatcttccatgtcgacaagct
cgctgacccatttctctccccactctttgaggaagttgaagcgcagataggggttgtagacattgaccaggagccagttg
accgtgttgagcagccatgttttgggatggtaattatcgattgcagaaatactgtttcggtggctagcccagttgatctc
ggcgtgaggctgaacaaacaactcttgcttcaatccccgaatggaacacctgtcggatatggatccaccatcgccaggga
gcaatcgggacccaatcaggaagcagccagatttcgggggcacagggttcacgatatcccattccaccacgcccagcacc
gccagccaaaacttggcccagtgaggggaattgagtgcgccacccagcttgtgcagagtagccctcgccttgaccatggc
agggtcctcagggtcgacgccaacaaggcggagggtgacatagttcatggcagtgccaaaaactgtgctttcaccctcaa
tgtggaggccccaaccgccatcttcgggatgcgctcgtgcaaagaggtagttcttgatctcggtcgcgtaggcgtcgggg
attggcgtcttggtaacataccaagtgatgacaacaccgggcaggaggaacatggggccaccgtactcgcaggcccagtg
gccagagggcatttgaagcttttcgaaaaaggtgaggccattttgagcagcttcgagaggcgtctcagcctttggcagcg
cgggaagatcctaatacagcgatgtgtgagctctgtaattccttcgacttcaagagagagggaagaggggagagggcata
ccaagggcaagttcagaaaccacttctcagcattgctctgcggccactctgcagctgccttgtcgtcaacaaggtaa
>tig00000001.g256
atgtcatacgtcactttggctcagcagggtctcgcctctgtagaggctcgcaactgggaagacgccctagataagctctc
cacggcgctcaaagaatctcccaacccagcgtggctgattgcccgctcaaaggccttggctggacttggccgaccccagg
atgccctcgacgatgccgacctggcctggcacaaggccttcgaacgaaacaagcgagacctcatggcgaccgctcagtac
cgtcgcggcgtggcctatttccagctgaagcagtatgccaacgccgactactgctatacgcactgcatgagacttcttaa
gggtggtccagcgatgcctaaggaggatcctggcttggaatttgtagataaggatgggttctggaccgtgacggccgccg
aggcaatggatgctgcccgccaccaggacatttccaagaaggaagatggcttgcaacaagctatgagcaatagccttgct
gccgataaggataggtcacactttcgcgagtggcggatggctagtaacatgcgaatccaggccctgtcggctatggagaa
gctgccggaggatgatgccgctaggaagttgacgatatcattgattccggatgaaaaggacctcgccattcacctgtctg
gcaggcctgtgaaggaacctgcaaaggccgaagctgcaaaggctgaagcttcaaagattgtggctgcaaaggcagaggtt
gaagcagcaccacgcgtgattcccgaagacaccccgctccgcttgcaagagttccagagcaagacacacatgtcggtttc
gattttctcaaagggcgttaacaaggagaagctccaggtgcagttttccgaatcttcggtccatctggattctcttgtct
ttccaaacggcgacgagagggagtttcaactggacctttggggagaaatcttaccttccaagtccacgtataccgttaca
cccaacaaggttgaactgagcttggccaagaagatacctggcaaatgggcggctctcaaagctgatgagtcctccaagca
agcaccagtgtccaagccacaggtagttgaagcaagttccgagactgccccagctgcggctccggttgtagctccggttg
cagcttcggcaccagcctatccctcgtcttcacgcagtggtcctaaaaattgggatcaggtcggggaggacaactcggat
gacgagaaagatgtcaacctcttctttaagaaactgtacaagggtgccacccctgagcagcagagggcgatgatgaagag
cttcaccgagagcaatggaacctctctgagcacgaactgggacgacgtcaaggataagagagtcgagactgtccccctga
cggagtcgaggcaaagaagtggtagttgtcaactcagctga
>tig00000001.g257
atgtgtgtcttgctctggaactcttgcaagcggagcggggtgtcttcgggaatcacgcgtggtgctgcttcaacctctgc
ctttgcagccacaatctttgaagcttcagcctttgcagcttcggcctttgcaggttccttcacaggcctgccagacagct
tgttgcaagccatcttccttcttggaaatgtcctggtggcgggcagcatccattgcctcggcggccgtcacggtccagaa
cccatccttatctacaaattccaagccaggatcctccttaggcatcgctggaccacccttaagaagtctcatgcagtgcg
tatagcagtagtcggcgttggcatactgcttcagctggaaataggccacgccgcgacggtactgagcggtcgccatgagg
tctcgcttgtttcgttcgaaggccttgtgccaggccaggtcggcatcgtcgagggcatcctggggtcggccaagtccagc
caaggcctttga
>tig00000001.g258
atgcacgtcgtctcatgtcttacacagtcagtcctccaacgccggatcaagctccttgatcctcctcacagcatcctcat
gccacgccgtctgcctcaacgccttctgcgccagcgccggcgcccacggctgctcgccgcgatacttctccgccatcccc
ttgggaatatgggcggctctcgacaggaaatcttcggcggcaatgtacgcgcccctgagccacctggcgccgccgccagc
cgcgtcaaaggcgttgcggccgtgcagcacgcgcaggttgtcgaacagcacgcactcgccgggctccatcttctcctcgt
ggatggcggccgggtcgttgatcagcgaggagaagatgcgggcgggctcgatccagcggcggatgtccttgacggggctg
aggtagcggccctggaagggggcgaccagaagacgtttgtgaagcccgagtcgttgccgtcgatgacgcggcgcgaactg
aagtaa
>tig00000001.g259
atgttgtccctggctcgcacatccagggccagagccgcggcggcggcaaaggctcaagctaaagctgtggcttgtcgcac
cgctcacacagcagacggaccaaggagccccaggaggcaaaggcaacgccagaatacagactcggagacgggatacaggc
cgcagcagaggaggatctcggccaaggaagcagggcagcagcagcagcagcagcagacttcggcggcgcggtactggcct
aagctggagattccgagggaggccaagcggttcacgttcaccgatgagacgacgaggcgtggccctgttagggttgcttg
gacggacaagtttctctttgtcgaggatcctgcgacggagaatggacgaagggcgctgaagcctgcgacgctgagggata
gctgcgcctgtccaaagtgcagagacacctcatccggccaaaagacgtattcctccgtcgagatccccgtcgacattggc
ttgcaaaacgtcaagcccacgaaaaaggggctcgaaatcaccttcttgcacgacatcccgcgcttcgcagaggacaaggg
caagccgcacgtcatgcttctgccgtgggagtcggtcgatctgtcgctcaagcgcaagggcatggaggacgtcgtgactc
tgcctcgccagcgatcggtcctgcgtcgcacgggcgtcgtgtactgggaccgcgagacgattgcgcagcaggtgcgccgc
atcgactacgccgagttcatgaaggacgacagcgaggccttctgggacgtcatcatcgacatctgccgcttcggcctggt
gtacctcaagaacgtgccccgggacgaggagtccattgtgcgaatcaccacgcgcatcgcaaacatccgcgagacgtttt
acggccgcacgtttgacgtccgcgcaaagcccaacgcggaaaacgtcgcctacacgagcggcttcctcggcctgcaccag
gacctgctgtatctcgacccgccgcccatgatccaggtgctgcactgcatggacaactcgtgcgccggcggcgagtctct
cttcagcgacggcgagcgcgtcggacgcctcctctggccgttcctcactcgccatcgcatggcgcccctggccgagcacc
acttcgcgccgcgtcatcgacggcaacgactcgggcttcacaaacgtcttctggtcgcccccttccagggccgctacctc
agccccgtcaaggacatccgccgctggatcgagcccgcccgcatcttctcctcgctgatcaacgacccggccgccatcca
cgaggagaagatggagcccggcgagtgcgtgctgttcgacaacctgcgcgtgctgcacggccgcaacgcctttgacgcgg
ctggcggcggcgccaggtggctcaggggcgcgtacattgccgccgaagatttcctgtcgagagccgcccatattcccaag
gggatggcggagaagtatcgcggcgagcagccgtgggcgccggcgctggcgcagaaggcgttgaggcagacggcgtggca
tgaggatgctgtgaggaggatcaaggagcttgatccggcgttggaggactga
>tig00000001.g260
atggcgagtgaggaacggccagaggaggcgtccgacgcgctcgccgtcgctgaagagagactcgccgccggcgcacgagt
tgtccatgcagtgcagcacctggatcatgggcggcgggtcgagatacagcaggtcctggtgcaggccgaggaagccgctc
gtgtaggcgacgttttccgcgttgggctttgcgcggacgtcaaacgtgcggccgtaaaacgtctcgcggatgtttgcgat
gcgcgtggtgattcgcacaatggactcctcgtcccggggcacgttcttgaggtacaccaggccgaagcggcagatgtcga
tgatgacgtcccagaaggcctcgctgtcgtccttcatgaactcggcgtagtcgatgcggcgcacctgctgcgcaatcgtc
tcgcggtcccagtacacgacgcccgtgcgacgcaggaccgatcgctggcgaggcagagtcacgacgtcctccatgccctt
gcgcttgagcgacagatcgaccgactcccacggcagaagcatgacgtgcggcttgcccttgtcctctgcgaagcgcggga
tgtcgtgcaagaaggcgcagctatccctcagcgtcgcaggcttcagcgcccttcgtccattctccgtcgcaggatcctcg
acaaagagaaacttgtccgtccaagcaaccctaacagggccacgcctcgtcgtctcatcggtgaacgtgaaccgcttggc
ctccctcggaatctccagcttaggccagtaccgcgccgccgaagtctgctgctgctgctgctgctgccctgcttccttgg
ccgagatcctcctctgctgcggcctgtatcccgtctccgagtctgtattctggcgttgcctttgcctcctggggctcctt
ggtccgtctgctgtgtgagcggtgcgacaagccacagctttagcttgagcctttgccgccgccgcggctctggccctgga
tgtgcgagccagggacaacatggctttctttaa
>tig00000001.g261
atgggtaacacagcagagttttccagctacaattcccttctccctctcgctgttatgatgatcaccatttgtgcaaagag
cgaccattcatttggagacctctgtccaggccaaaatgagcccagtccgagatggctgagatgcaagttcatactgagcc
ccttccataggcaaggcttcacctgcaccccaagcccaaacccaggccaaaggcaaggcccaggccaagccgcaagctgc
acaacagcaaccgcgaggcccatctatccaccagatatacgcgctgcctgcacccatccgaacctttccctcccagcatt
ctacccaaacaaccctatttcgctgttccatgttgcctacgcatggttgggtcaggttttccgaccgccgcctgtagagc
ctgccgttgtccaccatggcgtctggtctgagacgacaatctctgtgcatatcaaggatgaaaagtccatgagggccttg
tgggagcaaggcttctatggcaagggcaatctcagtcgaagtgagcccaactggctcaagagagagcaggttcaaagggg
tctccaggaagttcacgtcagcgagattttcacgcagcaaaggcgagatgagcgagcacaagccaagtgggagcgtgcac
gacttgaacaggaagccatcttgaagacgaagcttgaagaggagcggctggctgaagctcgccgtctggcagatcacaag
gcacaggaggcacaggaggcccaagaggcccaagaggcccaagaggcagccccagttccggcgcctttaccatttgtcgc
acctgtcggtcccctgcagattctagcactaccaaactcggcttccgacattgttaatgccacacaagtaaagacgcatc
ctgatgcggcccccatcactaaagcaaacggatccttgacactcccttcctctcaccacggttcgtccactgacgattcc
gaggagccccggactcccatcaccaccgagaccccagagctgtttagggacgaccgatccgtaaactcatctagtgatgg
cacgggaaacaagttgcagcgcagaaagagcgtgcggttttctcccacggtggaatcggcgacgtataaagcatccgacc
cccgagccccaatcgctccccacccgtgtcgttttcccagccatcccaggccaacggcgagggcaaatcccattatcaac
aaggaacacctccagttgatgccagaggaggccttcttcctctcctttggccttggggttctggaaatcacggatcctgc
gtctggcagagtgctgtcgcgccaagacctcttttccctgttccggcaatactcttacttccctccccgaaatggcccag
acgagcctgatctcgagcccgatgatggattcctcgtccattatgccgtgtaccatcacttccgatcattggggtgggta
cctcgagcgggcatcaaattcggagtcgactggctgctgtacgccaggggaccggtgtttgaccacgccgagtttggact
gattgtgatcccctcgtattccgatgcttggtggaaaaaggagggtaaacaaggccctcggaagccgtggtcgtggctgc
acagcgttgtacgagtcctgtcccacgtcaccaagagtttggtgctgatctacgtggatgtgccgcctcctcacaagttt
gaagaggcgctgaaggacggcatcacggaggcaatgaagctgtacaaggtcagagaagtcatggtaaagagatggtcgag
caatcgaaaccgatga
>tig00000001.g262
atgtcggaagccgagtttggtagtgctagaatctgcaggggaccgacaggtgcgacaaatggtaaaggcgccggaactgg
ctgttgccgtgatacgacaactaccgctgagtttgggagtgcgaggagctctaacgggccaacaggtgcaagggggagct
ggggaaacttgatacggctgcctcttgggcctcttgggcctcttgggcctcctgtgcctcctgtgccttgtgatctgcca
gacggcgagcttcagccagccgctcctcttcaagcttcgtcttcaagatggcttcctgttcaagtcgtgcacgctcccac
ttggcttgtgctcgctcatctcgcctttgctgcgtga
>tig00000001.g263
atgactagctttgttgaggttgcagctaccatctgccttgtctgggccgtggtggttgttctcgtccagattgtcggcat
cacctccatgctaatctcttgtgcctcccgccgccagattcgtcaagttcaacgaacgaaacccccgccgatatcctcca
ccctcgaagatgcgcccagcgtcaccatcatccggccggtcaagggcctcgagccctgtctctacgaatgcatcgcctcg
accttccgccaggactaccgccgccaaaaggtctccatccggctgtgtatagaaaacaccgacgacccggcctatccggt
cctccagcagctaatcaaggactttcccgcctacgatgcgcagatcctggtcgaggccgaggaccctgtcctgcacggcg
ccgagggtcgcgtcaacatgctgggcccgaatcccaagatacgaaacattagcagggcatatcgcgaggcgcccggggag
gttatctggatcatcgactgcaatgtctgggtcgcgagcggcgtcttggggcgcatgatagacacgctgatgggctatgc
ccctgctgaggcgcccgcccgaaagccttacaagttcgttcaccagctgccactggttgtcgatatcgtcgactatcaaa
aggacgcctctgcggagagccaggcgttcctcggatcggccgccgagacgtccaagcagggcagcgagtctctatggaac
cggctatggaagaacggcggcggccgtctagacgaaatgttcatgggcacctctcacgtcaagttctacggcgccatcaa
cgtcgtcggagtagccccttgcatcgtgggcaaaagcaacatgttccgcaaggctcacctggaccaagtcaccgatcccg
cccggaatcccatccttccagcaaacgagggcgcccccgcggcgtcgactacttctcgcacaacatctgcgaggaccatc
ttatcggggatcttctctggcgctccaacatcccgggcttcttga
>tig00000001.g264
atgtccatcatttcgtccatgcagttcctatcccctgacggccgatgttattctttcgactctcgcgcaagcggatatgc
ccgaggtgaaggtgtggttgccattctcctcaagccccttagcgcagctcttcgggatggcgatacaattcgatccgtca
tccgaggtagcgcagttgtgtccgatggcaaaactccgggcatcacaatgccatcaccagtcagccaatacgcaactatt
cagcgtgcctacaagactgctgggcttgatcccagggagactgtttatgtggaggcacacggaactggtacaaatgccgg
agacaactgcgaggctactgcttttaataaagcattttgcctagacagatctgacaaactgatcatcggtagcgtcaagt
ccaacttgggccacaccgaatgtgtgtcagggttggcgggcttagtcaaagttctcttgatgcttgagaaagaagcaatt
gttccgactcctacctttgaagttgcaaatcctaagctggaattggaagctcgcgggttagaggttgcatccaaattcca
agggtggccagaggggctgctccgccgcgcatccattaatgggtctggttatgggggtacaaatacccatgtcattctcg
aagcttggacagaacccgccaagacaaccgagccaacaccaaaagttgagacgagggtaacgcgtggcgcagttgtcacc
gaatctctcaacgaaggctcaaacgtctttgtatggagtcaccagcgagaagatggctttgccaagctggccagtacttg
gaagagattcatcatggccgccaaggcaaaccgtcaagagttgtctctggatgatttggcttttacgctgtcatctcggc
gatcccgattttcacagagagctgcatttgttgcttccaacattgaacaacttctggacgggctgaaaaagattgaactg
ggatcaatccgccctgtcaaagcatggacgggtgcgcgaacgtgtttcatcttcactggccaaggagcgcagtgggcgcg
aatgggcttggagcttctctcctacccatgctttgctgagtccatgcggaaatctgaaagagagctcatccgcatgggcg
caacgtggcgcttaattgatgagttgaagaaaaccaaggagaactctcgcatcaatgatgccgagttggcgcagccctgc
tgtacagctattcaagtcgcattggtggatcttcttgcctcatggggcgtgcatcccgatctggtctgcggccactcaag
tggagaaattgctgcagcatatgctggcgggagcttaaccgcccctgaagctctcaaggtggcctatcacaggggaaagt
ccgtatattatctcaagctgaagaagggcacaagacagggtgggatgcttgctgcaggtctatcagagactgatgcgcaa
aagtatctatcaacatacagcgagcaaacagtcaatgttgcatgcatcaacagccccaccagtgtgacgctgtcgggtga
tgctgcggccattgacgagattgcatccaaactggaagaagacggcatcttcaatcgaagattggccgtcccagtagcct
accattcttaccacatggctgctattggagaatcttacctcgcggcgttggaaaagctccaacctcgccagttcaaaccg
aatgttcgaatggtgtcttcagtcacttgtgatgaagttgacggccgggaaatggatggtgcatactgggtttctaatct
gctacgccccgtccgcttctcaccagccttgtccaaggttctcagtttacctgtaaatggcagtgcctcgtctacattgc
taccaactgtcatgattgagttcggcccccactcagcactccagggacctgctactcagatagcaaaaactatatcagga
ctgccttcggcatatttctcctgtttgaagaggaaccaagacgcagtccaaagcgtactttcccttgctggtggcctgtt
cattcacggtcttcctattacgctcacaagcgtcaataatccccagggtatccacacaaaagttttgaccaacttgcctt
cgtatagctggaaccatagcaagacgcattggaacgaatcccgacgaagtcaggcgtaccgtatgcgaaagttcccccgc
catgatcttcttgggtctgctgctgctgatagcatcagcgctgagccgtcttggagaatgtttattaggctttccgaaat
gccatggatcaaaggccattgcattgatggtcagatggtgttctccgcagctggcttcctgaccatgattgtggaggctt
tgaaacgccagtccaatacgttacaacgcccatggaagaatagagtgatagagtttaggcaagtcgtcattgatcggcct
cttcttatccaggatgatgcatttggagctgaagtattcactcttttgcgcccctattcagtgacgtctcgtgactccag
tttgaagtggcaagaatttcgaatctatagtatctctcagaacaatgaatctacggaacactgtcgaggtttgattgctc
tgtcggagaatatgggaaagctgagaagcaacttggcttctacagccgacttgtctactgatgggtggacacagctggag
tcaaagcagctatacaagcttcttagttcctcaggcaatgactattctgggtgctttgcaaaccttgataatgtctcagc
ccgtgcttgggagtccaactgtgagctgactgttccggatgtgaaagccacaatgccctcgactcaccaagagccacatc
acatacatcccaccacacttgaaggctgcttcttggcatgcctccctggcgtgaaatttgcggatggcttagacggccct
caggttgtcgctgctatcgatgagctttgcatctccacagatatagatctctcacctggacagaaactctctattacagc
caagacaggtccatatggattgagacaacactcttccaacataattgccacggattttgataataccgacaatgttatac
ttcgagttggagggatcaaattctcgtccctgggtagctataagcaagccactgaccaggctgatgaccccctgtgtcat
caagttgaatggctcatggatccgttttcttctccaggagaagccgtggccaggtattgccaaagaaacctgtcttataa
gaatcagcagtcgcggaaaacttgtgatccagtttctcttggcatcatccgagatactcttgctcaaatttcatgcgaag
atgagccgtcaattactcaccatttgcaacatttctaccgttggctgcaagagcaagacacttcaaccgccccgccagca
aattccaataaccaagcactgagtgcagcaggccagatgttgaaccaacttggccctcatttacccaacattctacgagg
gaaccaagatataacgtctgtcttgccagacggcgagctgttgcaccgcttttattcggaagacgactgcttcagtagat
gccacgcacagcttgccgaatatctcaagctggttcaatacaaggtgccgaatctgcgtattctagaagttggtgggggt
tctggcgtcttgacctctacactccttgaggccctctacggggaaaggcgtgattatgctactacccgaggcacatacgt
tttcaccgatatttctgatatctctacttctagagctcaagagacgatgaagatgtttgaaaatgtcatcgagttcaagt
gtctcgatattggacagtccccagcgcagcagggatttgagcccaattcttttgacatcatcgtcgcatctaatgccata
catgcgacgcgtagccttgagcatacgcttaacaatctaaatagcctcctcaaaccaggtggtcaaattgcctttgcaga
gctcacaacaccatcgttgcgatggggcctccttggcgggagcttccaaaactggtgggttggtgctgaggaaggtcgta
caagctctccacttctatcaacaccagaatgggaaaaagttctcgtcaagagcggcttttctggtatatcaatcgaaatg
aaggattttgaatcagatgaagagcatgaagcaagcctgcttatctcacacgctgctaatactggggtgaaggcgggagt
tggaaacatctccatctttacaggacagcagagtagttccgtggcggacgagctacgaagtgagctagtcgcgcaatatc
ccggaactggggtgactatcgttccgctcgctgaagcaacagcatctcctggaacctacatctttcttccagatgttgcc
gaagatttcttgctgagggcatctgagaaggactgggaaaacgcccgggacatcttaagtgatgctaaagcagtgctgtg
ggtaaccaaaggagcttctggtgcgctcgtcacaggtctggcgcgtagcctgcgttcatcacggcctgatctcagactct
tcactctcgatgttgatgcaagctcagaggaggctgctggaattctgcaggtgtatgtaaagtaccttggcccaagtgct
tctccttactcgtcatcagaatgggagcttgccctatccaacggaagcatcgtgataccgcgtctgttagagaacaagga
ggtcaatctccaggttcaagatgctacatcaaagcaccatccgcgtgatgaaatttataccgattttggccggccgttga
gtctgcggatcaactctgttggagtgtttgattccatatattgggcagatgacgaggttcattctctgcctcccaaatca
acgcaggtcaaagttcgcctggagaattttgcactcaacttcaaagacatgttgataactactggccagcttgaaggtca
ttcttctctcctattcgagggaagcggcacggttatcgaagttggtgacgcttcgcagtcaagtctttctgtgggcgatc
gagttagcttctttgcccctgatgggcttgctaccgtcagcaatgtagatgtccgctacacggtcaaggttccagaagac
gtcagcggtgacattgctgctgcagtcccattggcctactcgactgcgctttatgctctccgagatattgccagactcca
acgaggtgagagtatcctgatacactctggagctggagcagttggccagacagcaattgcgcttgcaatggcttttggtg
ttgaagaaatttatgtcaccgctggaagcccagacagggcagagcttattagcaaaacgtatggcatcccagctgggcgt
atattgtccagccaagacctagatctcggtgatcgtcttcttgagttgactaatggccgcggcgtcgacgttgttgttgg
ttctctttccggagacgtgttttcagagagctgcagcgctatagctccctttggccgaatcgttcagttgtgcgagaggg
atgttgcaaatggtggacgggttgatatgaagcatcttcagagaaatgcctctctttctgtggtcagcatgggatttctc
gcacgagaaagaccgctggtgttcaaggagttattggaaacttgtttcgatatgcttcagaagagaaccttggccttgat
cggcccaatcactacgtatcatgcttccaatgttgcggagcagcttcggcttatgcaggcgggtggtcatgtaggcaaga
tggttttcaaattcgactccactctgcctttgaagattcaaccacggaagcctaagcctgcgtctctgcaaaacaacagc
tcctaccttgttgttggtaatgctggaaaattggacacaccaattgccaagtatctagcaaaattgggagcttatcgcct
cattgcatgtcaaggatctggaatcgaggcagcggcggatgaggtgaagagacttggtacagaagttgcctttatccccg
gcaatacttccactcagccccttgtggatcagcttagagaggcaagcgagggcgtgcccatcaggggagtcattcttggg
gattctgagatatatgatacggatattaaggccgtaacatattctcagtggtccagtgcagttgaacccacaaccaaagg
cattattaacctccaagaggcctttggttcaaacctcgacttcttcattctgctgaaccggacttcctctgttgtaggcg
gccaagaacagagcatcgcggatgcgatcggcgccttccgggatagctttgcccagtcccagtctcgtctgggcttcccc
gtcaaagctatagacattggcgcggtgcaaagagatgatgatatgctaccttcttccgacgtccggccacagacgataga
agaagttctcgcagtaatcagctacgtcattcagactcccgttgtaaagggacaaatcatctgtggcgccagccaattta
cgccagatccctctgccacggtgacgcagcgcccagacgctcgattcgcgcacgtctggtcccgcaccgcaccacgtgcg
tccaagggaagtgaggacgacgcttttgacgtgcaggccgctcttagaagcacgtctagtggtgacgcagccatagaagc
cgtatataccggcttgaagcagaaactcgcccgtctgctggcagttgccacgacagagatccagccggaccgcgccgtat
caagttatggcgtggactcgcttgtcgcggtagagctgaggaactggatcacgggacatttgggggcacatgtgcagatg
ctggagctgatgagctccatgtcgatgatgcagttgtcggaactctctccagttctggcgtcctcgttaatctcgtcggc
gtcccattcgacagctcttcgacagtcgtgtctagacggacctgaaacacctttccgcgccagctcaccgtcgtaccgag
caagacggcccgagtccagaccggcagagcgagcgcctctcttccgatccaggccggcagccattctaggaaccgtcgct
ttggcagacccagaggactggccgaaccaaacgcaaatttcgtccacagtcatccaagctagaatggacatgagccaaat
ccacccaaatgccgcccaagtctgcggaatatcaagcgcctcatggaaccagggcagcgtgaaccaagtctccccaagca
atgccgtgattcaagaagcccgggatgttggagcgccagagaagatccccgataagatggtcctcgcagatgttgtgcga
gaagtagtcgacgccgcgggggcgccctcgtttgctggaaggatgggattccgggcgggatcggtgacttggtccagagg
cgtccttttgatagtcgacgatatcgacaaccagtggcagctggtgaacgaacttgtaaggctttcgggcgggcgcctca
gcaggggcatagcccatcagcgtgtctatcatgcgccccaagacgccgctcgcgacccagacattgcagtcgatgatcca
gataacctccccgggcgcctcgcgatatgccctgctaatgtttcgtatcttgggattcgggcccagcatgttgacgcgac
cctcggcgccgtgcaggacagggtcctcggcctcgaccaggatctgcgcatcgtaggcgggaaagtccttgattag
>tig00000001.g265
atggcaggcatgtccgtgtccgcctacgctgctcggagagtccgttggttgcgcgctagaaagttcaccgtgttggcagc
tactcttgtggaacctggtgttgaatcgttcctgtgctgtgcttacttcgcttttggccttaccacgctgccctggttcc
atgaggcgcttgatattccgcagacttgggcggcatttgggtggatttggctcatgtccattctagcttggatgactgtg
gactggcacacctttaagcaccttcacacaggctgcaccatcgaggccgaccaaaacacaccgaaatttgcgtttggttc
ggccagtcctctgggtctgccaaagcgacggttcctagaatggctgccggcctggatcggaagagaggcgctcgctctgc
cggtctggactcgggccgtcttgctcggtacgacggtgagctggcgcggaaaggtgtttcagacgggcgagtttctgctt
caagccggtatatacggcttctatggctgcgtcaccactagacgtgcttctaagagcggcctgcacgtcaaaagcgtcgt
cctcacttcccttggacgcacgtggtgcggtgcgggaccagacgtgcgcgaatcgagcgtctgggcgctgcgtcaccgtg
gcagagggatctggcgtaaattggctggcgccacagatgatttgtccctttacaacgggagtctgaatgacgtagctgat
tactgcgagaacttcttctatcgtctgtggccggacgtcggaagaagctttgacggggaagcccagacgagactgggact
gggcaaagctatcccggaaggcgccgatcgcatccgcgatgctctgttcttggccgcctacaacagaggaagtccggttc
agcagaatgaagaagtcgaggtttga
>tig00000001.g266
atggcttcgactgacggcattgactctcgttggcttgatgccaacggggccgagcccattgccattattggatcagcctg
ccggttctcaggcactgcttccaatgaagatggcctctggcagatgttgtcaagcgggaggaccagctgggccagccatg
ccagaaaccgattcaagatggagtcgttctggcacccccaagcccatctccccggttcgacaaacgctcgaggcgttcat
ctgcttaaccaggacccagctgtctttgacaatgacttctttggcatcagtggagttgaagccaaagccatagatcctca
gcagagactcatgcttgaggtagcctacgagacctttgagaatgccggcattccctag
>tig00000001.g267
atgggctcaatcgccttttttgaaaagacgttggttcgaccaagcaaggcgcccgtgcctggccggatttcagtcacacc
gcttgatcaatacatggtcagggtcattctcccgatgatggtcatttttaagattgatgagccttcgcttcgacccataa
ttttacagaatctgaagagggccctctcgctggcaatcgacgagctgaccattctggcggcggacattattccgttggac
ccagtcaacgacacaattcagctcgagtacggcgaggacgcgggtgtctggtttcacgtcaaggagctaccagatgtcga
ctatgaggacctggcccaacgcaactttcccttttccgccctgccggcatctcagtttgccccgaaccctctggggcact
ctgcaagaagccccgtcatgacgctgcaggcgaccttgatcaagggcggcctggtccttacctttggcggccatcatgtg
gtcatggatgcccagggcatgggaaccttcgtggctgtctgggccaagcatgtggctgcggtatctggaggcctggttgt
caccgaaaagcagcagctcaatcacgattcgttggaagcatctcagctcttcggcccaaggatggaacgcccgctggcag
agttccccacataccaaactggcccggatcgatcatacgagcatatgcaggccaagatcctgcagaaggccgttgcgggt
gaccatgacggaatcgccaaactcatccgcgtgtcgcattgggccatgacgcaggagaagctagaggcccttcgagatgc
aaccgtaccacaaaccaaggaagaatcgtcagtcactgccaatgccacactatccgcgcttatctggaaacaagtcacta
gggctcggcggctcacggagaagcaggtcgcctcgagctcgcttctaacttcggtcaatgtgaggaggcgcgtggatccg
ccactggcccccgagtaccctggaaacgccattgctctggccaaggctaatgcaacggctgaagagctagagtcgcccgg
ggtggaatcactttatgcaattgcaaagaaggttgccgcttccatcgagtggtggacaccagacgaactttggtctttga
ccggcgcgctgcaaacatgtggcaacgttgccaataagctgctgccaccactcaactacgacgtgctagtcacagcaccg
gctcggctgggagacatgctcaaggaggcctgctggggtccggagcttggagacatcaaggctctgcggtgggccttccc
ggccttcatggacgggttcgtgatcattttaccctcgatccacggaggtatcgagattatgctgtggactgcgccggaaa
cagctgtgcggctgaaggaggactcggattggacgaaatgggtaactcaactggagtag
>tig00000001.g268
atgcagttctcagccatcattgccctctttgcctcgctggctattgccgcgcccgctggggagacgactactcacgagct
cgctgctcgtgacggcccttgctcttctggtgttactaacaacgtccccaagtgctgtggtactggtgtcctcgacctcc
tctacctggactgcaagactcccactcaagccacctccgttctcaaccccttgagtgctgtctgcggccgtgttggtctc
caggccaagtgctgcaccgccggtatcggctctgtcggtgttttgtgccaggatgctcttcccgagtaa
>tig00000001.g269
atggaggatgatgcagctgagaatacttacgataccggcggtgcagcacttggcctggagaccaacacggccgcagacag
cactcaaggggttgagaacggaggccactttcaacgacttacgagtcttgcagtccaggtagaggaggtcgaggacacca
gtaccacagcacttggggacgttgttagtaacaccagaagagcaagggccgtcacgagcagcgagctcgtgagtagtcgt
ctccccagcgggcgcggcaatagccagcgaggcaaagagggcaatgatggctga
>tig00000001.g270
atggcggaaaacaacgcttcaaggcagaatgagcctgccgacgacctggccaagggcgtcatcgctacggccaagcagtc
gtggaaggatctcttcatctggaagcagcgcgttgtcatcaccaacggctacggcgagacgcggtgcgagtggcaagagc
ccgaccgcttccagaacccaatcagcctgttcgcccagctgtcgctcaaggactggatcttcttcatcgtcggatggctc
gcctggacggccgacgccttcgacttccacgcgctctcgatccagacggtgaagctgtccaagtactatgacacctccaa
gacgaatatcacgacggccatcacactcacgctgttgcttcgctctgtcggcgccgccatcttcggtctagctggtgaca
aatggggtcgtaagtggcctatggtcttcaacatgctggtgttgggtgcccttcagattgccaccatctacagcaagaca
tttcaggagtttctggcggtgcgaagccttttcggcctgtttatgggcggcgtttacggcaatgccattgccatggctct
ggagcagtgcccatctaacgcgcgtggcttgatgtcgggcatcttgcagcaaggctactccatgggctatgtcttggctg
cgtgcgccaaccttggcgttgggggcgccaccgactcgtggaaaaccgtcttctggattggagctggattgtccattggt
gtcggcttgctccgcatccccttccccgagtcccagcagttcctcgatgccaaaaaggccggcaagaaggcttcttcgcc
cggagccttttggcgcgagactcgcacgatgttggccaaggagtggaagatgtgcgtctactgcatcatccttatgacgt
ggttcaactactactcgcacacgtcgcaagactcgtacactactttcatgctcgagcagaagatgctggacaacgctggc
gcttctcgcgcctcgatcctgatgaaggccggcgcagtcgtcggaggtaccatcatcggatacgtcagccagtttgttgg
ccgtcgtcgcaccatgatgttcgctgctctcatgtctgccatcctgattcctgcctggatcctccctgaagggcgcctgg
ggcgtgattcccatccacctcaacgagctttctcccctgccttccgttcgtccttccccggtgtcacctatcagctcggc
aacatgatctcttcgccttcagcccagatcgtcaacgccatctctgagaagacgtttgtcaccatctcgggcggtaagaa
ggccgaggcctacggtcctaccatgggtattgccacagccatcatcgccaccggtatctttgtcactgtcatggttggac
ctgagcgacgcggccgtaactttgaaggcgctgtcgctggtgttgagcagagcgactcggatggcaagactatcgacgag
ccaatggacgaggagaagggcgaagcccgagtctcgcaggcagaggagaagaggtag
>tig00000001.g271
atgcctctctccaacaagaaacacaacgccgccctggccgctgagcagcaaaacctcgccgcgtccggcgccgcaggtgg
agcttccgcaaacgccaacctccccggcccggccccgttcaccgccggcccgcatcgccacgacatcatgaacaagctcg
atcccaccgtcgacagcggcaccggcgggatgcaagttctcacctcgggcggccacacaaacactgccgcagccggagtc
cccggccagcctctcggacaggcgcccgctgcgggcggcgtcatgggcagcaacaacccgtacggcgtccagcacaactc
ccgcatggcgaatgcgctggatccccgcgtcgacttcatccagggccagcccggaggcgcgaattactacacaaagggca
caaatgtcatgcccggagctgctgctgcgccgcgacatgttcctgagggcacttacggcccgcacaactcccgtctagct
aatgctgcggatccacgaattgactctgatgcagaccgccatcgtgttggaggagtcggggctggagctggagccggaac
tggagctgggacggcttcgcggcctatttaccctcctggtgtggctggaccagctcccacgacggccgggcctcatcgac
atgacattttgaacaagctggatccgagtgtggatagtcgatctgccaccaatgttgacgctactggccgcagactcgtc
taa
>tig00000001.g272
atgctcaatggcaatctggcagttgagcatggcggcgttgaagcgcgcctcgcccggcggcaggaccaccatgagatagg
tgtttgtggtaaacttgaggatgaagaggctgaagcgcataccagctttgtgctccatgcggatgaattgctcggcattg
cgaggcgtgccggtgaagcgggagatgctctgcttgaagtgcttcatgatgttggacatgcgctcgaggcggaaggatgt
gcgctcgaagaggaggagctcctcggcctcgatggcaacgccgagattagcgaggttgcgctcgatgacggcgaggttgg
ggaccaggtcgtggatgatggacgcccaggccttgtacaagctctgatcccagatggacgtggcaaagggcgtcaggtcg
acggtgctgatgtcgacgccgacggagttgacgaactcgaccgtcttttggcggacaagcctgacgcggtcgtcgtagac
ggtctcgcgggcattgggcacgacgagatccatcttgtggacgaggatgtagatctttgccgtgggcgagaactgcagca
gggcggagaggatggagacgtaggtagcgaggtcgcggtcgacgtcgcgcgactcaatgtcgaagacgtagatgaggacg
ccgacgttggagaagacgtggatgcgctgctgggagaggtagttctccataaaagcttcctggccgccgcagtcccacaa
gttgagcgtaaggttgccgaggaacttgacgtgggagaggtcgatgtcgatggtggcgcctctgtggttttttcgtcgag
tgtcgcgtgctatgtagttgctgaagatgatgctgcgcatactcgactttccggagccggacttgcccatgaggaggacc
ttcttcttcttgggcttcttgacttcgttgcggacgtcggagccggcatccggaggaggttcgccaaaggaagccatggc
gagtgctgtacggcgcttccgcttctcctcggcaaccgagaacctccagttctaccacggctcctaccaggccacgccct
cacaagctccccgaccagctatggcgtaccaccacctggcggcggctttcgcgaacagagcggcctaaggacaggctggc
tggctgccttttccgcagaaggatatgacaacgagccttcattacgagaggagctgggcgtcgactttggacacatgcag
gccaagacgcttgctgtgctcaacccattctcccctatcgagcggctggagcatgtcatgaacgactccgacctggctgg
acctctgctgtttgttgttctctttggcgcttttcttctgtgcagtggttcggtccactttggatacgtctatggccttg
ccctcatgggatcgacggcgctgtacatgattctcagcttaatgacgccggatacgcctccaggataccccggcgccgat
gttacgcctagcacgcttacattcacccaaaacgccagtgtgctggggtactgtttcttgccacttgtcctcacgtcgct
gattggcgtggccatgccgctagattgcacagctggatacatcattacgactttggccatttgctggtcaacatcaagat
caagcgccatcttttgtgctgttgggaaaatgagagatatgcgtggacttgtggcgtatccagtggccctgttctatgtg
gggtttggcatcatcaccatcttcaacagccgaggaaaggcacaatga
>tig00000001.g273
atggcgcttgatcttgatgttgaccagcaaatggccaaagtcgtaatgatgtatccagctgtgcaatctagcggcatggc
cacgccaatcagcgacgtgaggacaagtggcaagaaacagtaccccagcacactggcgttttgggtgaatcgccgtcgat
cccatgagggcaaggccatagacgtatccaaagtggaccgaaccactgcacagaagaaaagcgccaaagagaacaacaaa
cagcagaggtccagccaggtcggagtcgttcatgacatgctccagccgctcgataggggagaatgggttgagcacagcaa
gcgtcttggcctgcatgtgtccaaagtcgacgcccagctcctctcgtaa
>tig00000001.g274
atggcttcctttggcgaacctcctccggatgccggctccgacgtccgcaacgaagtcaagaagcccaagaagaagaaggt
cctcctcatgggcaagtccggctccggaaagtcgagtatgcgcagcatcatcttcagcaactacatagcacgcgacactc
gacgactaggcgccaccatcgacatcgacctctcccacgtcaagttcctcggcaaccttacgctcaacttgtgggactgc
ggcggccaggaagcttttatggagaactacctctcccagcagcgcatccacgtcttctccaacgtcggcgtcctcatcta
cgtcttcgacattgagtcgcgcgacgtcgaccgcgacctcgctacctacgtctccatcctctccgccctgctgcagttct
cgcccacggcaaagatctacatcctcgtccacaagatggatctcgtcgtgcccaatgcccgcgagaccgtctacgacgac
cgcgtcaggcttgtccgccaaaagacggtcgagttcgtcaactccgtcggcgtcgacatcagcaccgtcgacctgacgcc
ctttgccacgtccatctgggatcagagcttgtacaaggcctgggcgtccatcatccacgacctggtccccaacctcgccg
tcatcgagcgcaacctcgctaatctcggcgttgccatcgaggccgaggagctcctcctcttcgagcgcacatccttcctg
gctgtctcgtcatggacatcgcccgagggcctccgcaaccccaccgaggaccgcctcgagcgcatgtccaacatcatgaa
gcacttcaagcagagcatctcccgcttcaccggcacgcctcgcaatgccgagcaattcatccgcatggagcacaaagctg
gtatgcgcttcagcctcttcatcctcaagtttaccacaaacacctatctcatggtggtcctgccgccgggcgaggcgcgc
ttcaacgccgccatgctcaactgccagattgccattgagcatttcaaattcttggatacacctgcgcctgcgccagctgt
gactgctgcctcgacggcggcagctgcgtag
>tig00000001.g275
atggtgcgggacgatgaagtcaaagaccacgatgagatggtacgggactttgttaccatgagtggcgcctcggtagaatt
ggccacccagtatcttgaatccaacgactgggacatgctgtctgcctgcaactccttcttccacgacgaggacgagagaa
acgacgaacgacgccggcaacaggctgcagacggaacgctggagcagtacagcggccccaggactttggatggccgccct
gctccccaggaagacttctctagcctggcatcccgaaaagcgaaccagcagaagaagaagggcattgcgacgcttggatc
cataggcagtagctccgctgcccatcatgacgacgacgacgacgatgaagacgatgaggaggacgaagacgatggacgag
gcaacttgtttgctggcggcgaaaagtctggacttgctgtccaagatccacggcaggaaggtggttctaggaagattatc
agtgacattcttgccaaggccaaagcgctgctcacatccgcgcaggaactcacggcagacagatgccaaccaggacgccg
gtccttcccgcccatctcatttccgtggcacgggcgtgactcttggtggagatggcgtggagagtcgaagcatcccagac
ccccacggtcacgagcgacctgccggcccccagttgagcgagtgcttcacatctggcaggatggattcagcatcgatgat
ggcgaacttcgccgcttcgacgacccttcaaacgaggcggacctcgcgctgatacgatcaggccgggctcccctgcacct
gatgaatgtgcagcatgaccagtcggtagatgtcaagcttcatcaacacgataccccatataagcagccgccaaagaagt
acaagccttttgctggctctggcaatcgccttggcagcccggttcccggtgctacatccacgacctcggcgaccgcatct
tccgcagcagcttcttcaacctcttctgctcccgcaccgaccatcgacaattcacaacctacattgatgcttagaatcca
gatgcccgatgggtcccgacttcctgctcgttttaacaccacgcacactgttggagacgtctacggctttgttcagggcg
catccgtggagactcgcagccggccttgggtgctggtgacgacattccccaacaaggagcacactgatcattctttggtt
ctaggtgagatgcccgagttcaaaaagggcggaactgctgtggtcaagtgggcatag
>tig00000001.g276
atggtcggtgcgggagcagaagaggttgaagaagctgctgcggaagatgcggtcgccgaggtcgtggatgtagcaccggg
aaccgggctgccaaggcgattgccagagccagcaaaaggcttgtcgctcgtgaccgtgggggtctgggatgcttcgactc
tccacgccatctccaccaagagtcacgcccgtgccacggaaatgagatgggcgggaaggaccggcgtcctggttggcatc
tgtctgccaaccaccttcctgccgtggatcttggacagcaagtccagacttttcgccgccagcaaacaagttgcctcgtc
catcgtcttcgtcctcctcatcgtcttcatcgtcgtcgtcgtcgtcatgatgggcagcggagctactgcctatggatcca
agcgtcgcaatgcccttcttcttctgctggttcgcttttcgggatgccaggctagagaagtcttcctggggagcagggcg
gccatccaaagtcctggggccgctgtactgctccagcgttccgtctgcagcctgttgccggcgtcgttcgtcgtttctct
cgtcctcgtcgtggaagaaggagttgcaggcagacagcatgtcccagtcgttggattcaagatactgggtggcctagccg
agtcaaccaccgtcgctcgagccgagcgaccatcggcattgctgcacctcttcgtactccaagtgtgtgcatcacagctt
gcgcgcccttccttgtccagtcgaggcgtcaactgcacggcatcacgagattcctggacaagccgtcaccatgtccaccg
acgatctgagcactcatctggccgactccggcatcaccatgcggtccgacagcgagcagtactctccaggcgacgaggta
tcgtcaccgtcgtcgtcgaactccccgttatcctctacaagcccccgacagcgtggacgctgatacggagcgccgctatc
aatctgatacttccattcatcaacggcatgatgctgggatttggagagctgtttgctcatgaggccgcattccggttagg
ttggggaggtacaaaggtcttccccatttctcgaagacgagcccaccccattggcccaggcatcgaagtccgtgaacgac
gagagcgacctgggccctcactaagtgattacgcaagcttagaacgggcgcaacattttgatatccgcattgcttcattc
acaacccctcgacaaccgtcgcaatgcttccaagcagagggattgcgcgctccctcctcaccgggagcctggacgcagac
gcagagccgattggtgagcctctcgagtcgaaagttgggccatggacggcaattcggcacctcgttgcgaagcgtcaatg
gcggattgacgacggcctcgtcaccgttccgacaccgatatgcggccgccgctccaattgtcctcgggggcgtctcgtcg
tcaagatcgctgtcactgtggggttggggtggaagcagcaaggatgcctctgctgccgaagccgttgccgcaacaccaga
ggcagcgagcgttgctgctgctcccgcaccggtagaacaagcctcgacggcggctactgcatctgcgactgagcccgccg
ccgtcgccgcctccgatgtcgacctctcctcgatctcggcgcttatcaacggccaggacattctcaacatgcgcgaagag
atcggatacttgcacgcaattgggctcgactatggctggggattcacttccatcatgcagtggacgctcgagcatgttca
cgtttggtcagggctgggctggggcgcctccatcatggccacggccgtcttgctgagggccatcatgttctacccccaga
tccagagtctcaagttcaacgccatcatgcagaagatgagaaaggacccgcggtccaacgaggccatgaagctggtccag
caaggcttccaggagagcgacatggagaagcgtcaacgcggccaggttctgaacaagctgctgcggaccgagtatggagt
cagcaactggggcatcatgtggtctcttgcgcagatcccctttacctttggcctgttccgtatcgtgagcggcatggtgc
acatccccgtgccttcgcttgagtctgccggctacctctggtttaccgatctgtccgccacagacccctactttattctc
cccgccgccggtaccgctatgatgatgggtgctctgctgatcaacgcgaagcacacacccaagcagcagagaaagatgct
caagcccatgatgtacatctttggcaccgtcggtttcgttggcaccacattcctctctgccgccccctcatcctcaacat
cccctccatccgccgctcctcggcctccccaacggccccgtcgacgaagccgttgcccctcagaagacgatccagtacga
ggctcccgtaccgagacccccggcatggccggtctcagggaacgccttaccagcagcctcgacgacatgaagaagggagt
ctccgagtccgtgtccaactacacgggcacatactcgggcacggagcaggagaaggcagagaggaagcgccgagaactga
ttcgccagctggaagacacgcggaaaaagcaggagcgcgaacaatttgagcttaaatacaagggcaagaaataa
>tig00000001.g277
atgtcctggccgttgataagcgccgagatcgaggagaggtcgacatcggaggcggcgacggcggcgggctcagtcgcaga
tgcagtagccgccgtcgaggcttgttctaccggtgcgggagcagcagcaacgctcgctgcctctggtgttgcggcaacgg
cttcggcagcagaggcatccttgctgcttccaccccaaccccacagtgacagcgatcttgacgacgagacgcccccgagg
acaattggagcggcggccgcatatcggtgtcggaacggtgacgaggccgtcgtcaatccgccattgacgcttcgcaacga
ggtgccgaattgccgtccatggcccaactttcgactcgagaggctctaccggtgggatgatggttag
>tig00000001.g278
atgccgggggtctcggtacgggagcctcgtactggatcgtcttctgaggggcaacggcttcgtcgacggggccgttgggg
aggccgaggagcggcggatggaggggatgttgaggatgagggctgtgaggagggtggagccgccgagggcgacggtcatg
aggttgacggcggcagagaggaatgtggtgccaacgaaaccgacggtgccaaagatgtacatcatgggcttgagcatctt
tctctgctgcttggcggtaccggcggcggggagaataaagtaggggtctgtggcggacagatcggtaaaccagaggtagc
cggcagactcaagcgaaggcacggggatgtgcaccatgccgctcacgatacggaacaggccaaaggtaaaggggatctgc
gcaagagaccacatgatgccccagttgctgactccatactcggtccgcagcagcttgttcagaacctggccgcgttgacg
cttctccatgtcgctctcctggaagccttgctggaccagcttcatggcctcgttggaccgcgggtcctttctcatcttct
gcatgatggcgttgaacttgagactctggatctgggggtagaacatgatggccctcagcaagacggccgtggccatgatg
gaggcgccccagcccagccctga
>tig00000001.g279
atgggtctcttttcccgtaaacaaaagtctcctcgggagtcgggcatcctcgagtctcagtccaccaccagcttcggctc
ctccacattccgcggcatgaacaaccgtgcctctgccggcagcatgctgacccccaacactcccctatcgccgatgcctt
caatcaaaataccaaagattgacctgccccggccgccggatcctcagctggatcctgctggctacctgcgaagcttgacc
gctgtccgagagagagccaaggtcgtcctggacaaggcccagcagaacgacctggtccactttgatgtggatatgaacaa
gtttccagacgttgtgacgtttgtctcgggactgatcaaggtatgtttgctgaaagttgttgggcagaaggagtgcaagc
tttgggatggatatgggggaaaggcaaagttgctgcatggcggtatcgagcccaaagacttgctgcatggcttgggcttg
catcgtctccgtattcgacccgaaaagtcttgggcccgtgactacgaggctcctttccaggacattcccagccatggtcg
gtatcaacatttctgtgtaggaggtcgagatcggatagccgagcttctaaatagctggcccgagaccgtcgacaacgcag
agcgatgccgccgacttatcgacctcttcctcatcagcgtgctgctggatgcgggtgctggaaccacctggacctacaag
agcgttgagaatggtaaaacctacagacgctccgagggcgtcgcagtcgctagcttggagatgttcaaatcaggaatctt
ctcagcaagcccaaccaacaagcaccaggttgacaagcgagcattgggggctcttaacgtagctaagcttgccacgggca
tgcaggccgaccctgacaacgagctcgttggcttggaaggccgaacagaggtcctggtcaagttggccgaggccctcgag
gagcatcccgatttctttggagcagatggccgccctggcaacatgattgaccaccttctatcacaccctgcaacccaagc
atcgtcaattctcatcgtccccctgccaattctgtggaatctcctgatggacggcctctcatccatctggcctactcgaa
cagcaatcaacggtgtcccgcttggtgatgcctggccatgtgaggccctgcccaggggatcaaactcgtgggaatctatc
ctgccgttccacaacctgacacagtggcttgcgtattcgatcatgcagcctatgcaatccctgctaaatatgcactttgc
cggcacagagctgctgaccggcctgccagagtatcgcaacggcggcctctttgttgacttgggcgttttgactctcaagg
agcctgacatggctcgcggactggccaattacggcgcgtactgcaagcactctggcatcaaggccattgaagttgcgccc
atgtttgaggcctcagatgatgtcattgtcgaatggcgaggtctgacggtcgctttgctcgacaagctcttggaagaggt
caatgtggcgctggaggcagagttggatggccatgagatgactctgtcgcagctattggaagccggtagctggaagggag
gtcgtgagattgccgagattaacaggccaaataccaaagaggcgccaatcctggtcgacagcgacggaactgtcgtttaa
>tig00000001.g280
atgacatcatctgaggcctcaaacatgggcgcaacttcaatggccttgatgccagagtgcttgcagttgtggaacggcag
gatagattcccacgagtttgatcccctgggcagggcctcacatggccaggcatcaccaagcgggacaccgttgattgctg
ttcgacaaactcgactcaccaatcatgttgccagggcggccatctgctccaaagaaatcgggatgctcctcgagggcctc
ggccaacttgaccaggacctctgttcggccttccaagccaacgagctcgttgtcagggtcggcctgcatgcccgtggcaa
gcttagctacgttaagagcccccaatgctcgcttgtcaacctggtgcttgttgctagcgactgcgacgccctcggagcgt
ctgtaggttttaccattctcaacgctcttgtaggtccaggtggttccagcacccgcatccagcagcacgctgatgaggaa
gaggtcgataagtcggcggcatcgctctgcgttgtcgacggtctcgggccagctatttag
>tig00000001.g281
atggaatccagcttacgacagcgtccgtccggtctggcgcttggtctcgaggcgcttggacgttcccagactctccccaa
gcgctgggaccgtctggagaccatctcgccaccatccaagctcaaacccgttggagcttgtgctggcttcctcctccctc
ctcctcctcctcctccccctggtcagctcagcaccgagcgagaagcaggaagaagaagaaggaaaaaaccccgctggtcc
atgttatattacacgacggtccgagtccgccagcacggaagcgcgagcacaagcaccagcaccagcaccagcaccagaga
cacgacaggttctgcccaggtggcgtccgggatgcccctgaacggcgtgctctttggggtctttgggagccactcagggt
ccgcgctggctctccacgccgagagggcactactgtag
>tig00000001.g282
atggctgagggcgctggaggcattgaccgcaaggcggatgagaggatggagttttccacctccaaagaggtgacggtgca
cccaactttcgaggccatgtcgctgaaagagaaccttctccgcggtatctacgcttacggttacgaatccccttctgccg
ttcagtcgcgagccattgtccagatctgcaagggacgcgacaccatcgcgcaagcccagtccggcacgggaaagacggcc
acgttctcgatcagcatgctgcaagttattgacacggccgtgcgcgagacccaagctcttgttctgtcccccacacgaga
actggctactcaaatccagtcggttgtcatggcattgggtgactatatgaacgtgcagtgccacgcctgcattggcggca
ccaacgttggggaggatattcgcaagctcgattacggccagcatattgtttcgggaacgcctggacgggtagctgatatg
attcgacgacgccaccttagaacgaggcacatcaagatgctcatcttggacgaagcagacgagctccttaacaagggatt
tagggagcaaatctatgacgtctaccgctacctgccgccggcgacccaggtcgtggtcgtcagcgccactcttccctacg
atgtccttgacatgacgaccaagttcatgaccgaccccgtccgaatcctggtcaagcgagacgagctcacgctggaaggc
ttgaagcaatactttatcgccgtggagaaggaggactggaaattcgacactctgtgtgatctttacgataccctcaccat
cacccaggccgtcatcttctgcaacacacgccgcaaggtcgactggctgacggacaagatgcgcgaggccaactttactg
ttagctccatgcatggtgatatgcctcagaaggaacgtgacagcattatgcaggacttccggcaaggaaacagccgagtt
ctcatctcgacagatgtgtgggcacgtggtatcgatgtgcagcaagtcagtctagttatcaactacgacttgcccagcaa
ccgagaaaactacattcaccgaattggtcgtagtggacgattcggccgcaagggtgtggccatcaactttgtgaccacgg
aggatgtgcgcatcctccgagacattgagctgtactactcaactcaaattgacgagatgccaatgaacgttgccgatctc
atctcataa
>tig00000001.g283
atgcatggagctaacagtaaagttggcctcgcgcatcttgtccgtcagccagtcgaccttgcggcgtgtgttgcagaaga
tgacggcctgggtgatggtgagggtatcgtaaagatcacacagagtgtcgaatttccagtcctccttctccacggcgata
aagtattgcttcaagccttccagcgtgagctcgtctcgcttgaccaggattcggacggggtcggtcatgaacttggtcgt
catgtcaaggacatcgtagggaagagtggcgctgacgaccacgacctgggtcgccggcggcaggtagcggtagacgtcat
agatttgctccctaaatcccttgttaaggagctcgtctgcttcgtccaagatgagcatcttgatgtgcctcgttctaagg
tggcgtcgtcgaatcatatcagctacccgtccaggcgttcccgaaacaatatgctggccgtaatcgagcttgcgaatatc
ctccccaacgttggtgccgccaatgcaggcgtggcactgcacgttcatatagtcacccaatgccatgacaaccgactgga
tttgagtagccagttctcgtgtgggggacagaacaagagcttgggtctcgcgcacggccgtgtcaataacttgcagcatg
ctgatcgagaacgtggccgtctttcccgtgccggactgggcttgcgcgatggtgtcgcgtcccttgcagatctggacaat
ggctcgcgactgaacggcagaaggggattcgtaaccgtaagcgtagataccgcggagaaggttctctag
>tig00000001.g284
atgttggtcctagaagagcagcggtacatacacgaggacctagagcgccttgaacagggcattgcggaccgtatccgcga
ggaccccaagcatattcgcgaccgtctcaaccgcgaccacgaagttgcacagctcttggatcagatccaggcccagtccc
agaacctactgaacatctacggggacgaatctggcagcagggctcaagagatccaacaaatcggcactggagatccattc
gaggagttttaccgtcagtggaaggacgttcgagatcatcacgcaagataccccaatgagcaggcggagaactcagagca
gcgatacaaggtgtcgagacatggcgatccatcagaagccttgccctccattgtcgactctcttttctcaggagaggagg
cctacggaagattctttgacctgaatacttgccacgagtcctttctcaacctgccaaacgtaaagcgcttgagctatcta
cagtatctcgagctgtttgacaactttgcgccgggctttgcgggcgtaaagcggaatgagaagctgactgatcagtattt
ccaatatgtcggagatttaagcggctatctcgagtctttcatgcgacgaacacggcctttggagaatgtagacaagattg
tgcagtcgttcgaccaggagtttgatgaggcttggaccaaggacgaagtggagggtggactcttgagcaagcgacgtcaa
ctaagcagcgcacgggagacgccatatgaatcacctcaatggacgaaagcatatcaaagccgcggagcaacgaagccagc
gacaagaagaatcgaagccatcggcaaatggcaagggggtcgtctcccaaccagactaaaagagcgagccgtagcagaac
gcgagcacagagtcaagcggttggccagtgccatgagcactgagcgaggcgatacccgcgtcaacgttgaacgcaagcaa
ggaatgacagaacgtgagcgtcagcaggaactcgataacctcctcaacgtgtctgatacccgccacgagccgatggatga
aggagacggtgaaggcgaggacggcgaggaaaagatttacaaccctctcaagctccctctggcctgggatggaaagccca
ttcccttttggctgtaccggttacacggactgggcgtggaattcccgtgcgaaatctgtggaaactttgtctacatgggc
cgacgtgcctttgataagcactttaacgaggcacgccacgtgtacggcctgaagtgcctgggcattgccaacaccagtct
cttccgagacatcacggggattgacgaagccatgaggctctgggaaaagatgcagaaagagaagaagaggggcaagattg
acgacggcagcgtcattcagatggaggacggcgaaggaaacgttatgccagagaaggtatactacgatttacagaagcag
ggcttgctttga
>tig00000001.g285
atgaagatggcaagatgggctctaaacaatcctcaccttactcttcatatcccaaacgaagagcgcattacggtggccac
gcagcggaaacggaatggcatgccgagacgagcgccacacagcctcaagtctatcatacctaatcttcaccttcttacga
gtgtttcaagtttttcaaagtggccattgaacctgcatttctttaaccagtccgcccacaaagcctggaagggttggggc
[truncated: 19,802,356 more chars]
