# Supplementary material for: Designing a synthetic microbial community devoted to biological control: The case study of Fusarium wilt of banana
Source: Front Microbiol. 2022 Aug 5;13:967885. doi: 10.3389/fmicb.2022.967885 (PMC9389584; doi:10.3389/fmicb.2022.967885)
Supplement: Supplementary file 2 [file Data_Sheet_2.zip]

Archive with 5 entries (5 files):
- Table 1.DOCX
- Table 2.DOCX
- Table 3.DOCX
- Table 4.DOCX
- Table 5.DOCX
