# Supplementary material for: Designing a synthetic microbial community devoted to biological control: The case study of Fusarium wilt of banana
Source: Front Microbiol. 2022 Aug 5;13:967885. doi: 10.3389/fmicb.2022.967885 (PMC9389584; doi:10.3389/fmicb.2022.967885)
Supplement: Supplementary file 3 [file Data_Sheet_3.zip]

Archive with 8 entries (8 files):
- Figure S1.DOCX
- Figure S2.DOCX
- Figure S3.DOCX
- Figure S4.DOCX
- Figure S5.DOCX
- Figure S6.DOCX
- Figure S7.DOCX
- Figure S8.DOCX
